# Supplementary material for: Small RNA discovery in the interaction between barley and the powdery mildew pathogen
Source: BMC Genomics. 2019 Jul 25;20:610. doi: 10.1186/s12864-019-5947-z (PMC6657096; doi:10.1186/s12864-019-5947-z)
Supplement: Supplementary file 3 — Table S1. DE Bgh-mapped read details. Differentially expressed reads are detailed including name, genotype and time point differentially expressed, log2 fold change, Rfam database membership, and similarity to predicted Bgh milRNAs. (XLSX 810 kb) [file 12864_2019_5947_MOESM3_ESM.xlsx]

## Sheet: Cover sheet
Small RNA discovery in the interaction between barley and the powdery mildew pathogen
Matt Hunt, Sagnik Banerjee, Priyanka Surana, Meiling Liu, Greg Fuerst, Sandra Mathioni, Blake C. Meyers, Daniel Nettleton, and Roger P. Wise
Additional Table 1 DE Bgh-mapped read expression details. Differentially expressed reads are detailed including name, genotype and time point differentially expressed, log2 fold change, Rfam database membership, and similarity to predicted Bgh milRNAs.
Column	Details
Comparison	Timepoint and genotype differentially expressed
read	Full read name
log2FC	Log based 2 fold change
read_sequence	Full read sequence
read_length	Read length (nucleotides)
Rfam_annotation	Any associated Rfam annotation
match_to_predicted_Bgh_sRNAs	Match of read sequence to predicted Bgh milRNA
match_to_predicted_DE_Bgh_sRNAs	Match of read sequence to predicted DE Bgh milRNA

## Sheet: Chapter 2 supplemental table 1
Comparison	read	log2FC	read_sequence	read_length	Rfam_annotation	match_to_predicted_Bgh_sRNAs	match_to_predicted_DE_Bgh_sRNAs
t0_mla6_Awt	20239_Blumeria_mapped_read_244287-440	2.54321	CTGATGATTCATGATAACTT	20	none	none	none
t16_bln1_Awt	20239_Blumeria_mapped_read_170477-719	-1.98738	TCGCAAGGCTGAAACTTAAAGGAATTGACGGAAGGGCACCACCAGGCGTT	50	SSU_rRNA_bacteria	none	none
t16_bln1_Awt	20239_Blumeria_mapped_read_175433-692	-2.01061	AGGGCTATAGCTCAGTGC	18	none	none	none
t16_dm_Awt	20239_Blumeria_mapped_read_134276-987	-2.03398	TATACCGTGAAACTGCGAATGGCTCATTAAATCAGTTATCGTTTATTTGA	50	SSU_rRNA_eukarya	none	none
t16_dm_Awt	20239_Blumeria_mapped_read_189342-624	-2.05798	CCACAGGGATAACTGGCTTGTGGCAGCCAAGCGTTCATAGCGACGTTGCT	50	LSU_rRNA_archaea	none	none
t16_dm_Awt	20239_Blumeria_mapped_read_77125-2010	-2.12778	TGGTTATGATGGATTCCACAAATTAAGATGTTAGACTTCCGAGTAAATAA	50	none	none	none
t16_dm_Awt	20239_Blumeria_mapped_read_77408-2002	-2.14651	TTTTGTGATGATCCCTTGCGAAATTTCGGAGTTAAACTGAAGAGAAATGC	50	none	none	none
t16_mla6_Awt	20239_Blumeria_mapped_read_100104-1448	-1.55628	AATTAGTGACGCGCATGAATGGATTAACGAGATTCCCACTGTCCCTGTCT	50	LSU_rRNA_archaea	none	none
t16_mla6_Awt	20239_Blumeria_mapped_read_100935-1432	-1.81116	GATTAACGAGATTCCCACTGTCCCTGTCTACTATCCAGCGAAACCACAGC	50	LSU_rRNA_eukarya	none	none
t16_mla6_Awt	20239_Blumeria_mapped_read_102304-1409	-1.59433	ACGTGAGCTGGGTTTAGACCGTCGTGAGACAGGTTAGTTTTACCCTACTT	50	LSU_rRNA_archaea	none	none
t16_mla6_Awt	20239_Blumeria_mapped_read_103442-1389	-1.62246	ACTAATCGAACCATCTAGTAGCTGGTTCCCTCCGAAGTTTCCCTCAGGAT	50	LSU_rRNA_archaea	none	none
t16_mla6_Awt	20239_Blumeria_mapped_read_104557-1370	-1.67013	TCTTTGGGTTCCGGGGGGAGTATGGTCGCAAGGCTGAAACTTAAAGGAAT	50	SSU_rRNA_bacteria	none	none
t16_mla6_Awt	20239_Blumeria_mapped_read_108971-1299	-1.8479	ACGAGATTCCCACTGTCCCTGTCTACTATCCAGCGAAACCACAGCCAAGG	50	LSU_rRNA_eukarya	none	none
t16_mla6_Awt	20239_Blumeria_mapped_read_109558-1290	-1.66177	AAACGGCTACCACATCCAAGGAAGGCAGCAGGCGCGCAAATTACCCAATC	50	SSU_rRNA_microsporidia	none	none
t16_mla6_Awt	20239_Blumeria_mapped_read_110044-1282	-1.6044	TAAACGGCGGGAGTAACTATGACTCTCTTAAGGTAGCCAAATGCCTCGTT	50	LSU_rRNA_bacteria	none	none
t16_mla6_Awt	20239_Blumeria_mapped_read_110179-1280	-1.7414	AACGAGATTCCCACTGTCCCTGTCTACTATCCAGCGAAACCACAGCCAAG	50	LSU_rRNA_eukarya	none	none
t16_mla6_Awt	20239_Blumeria_mapped_read_110259-1279	-1.64764	CTTTGGGTTCCGGGGGGAGTATGGTCGCAAGGCTGAAACTTAAAGGAATT	50	SSU_rRNA_bacteria	none	none
t16_mla6_Awt	20239_Blumeria_mapped_read_110444-1276	-1.7647	TGCCCAGTGCTCTGAATGTCAAAGTGAAGAAATTCAACCAAGCGCGGGTA	50	LSU_rRNA_eukarya	none	none
t16_mla6_Awt	20239_Blumeria_mapped_read_111127-1265	-1.76653	GAAATCAAAGTCTTTGGGTTCCGGGGGGAGTATGGTCGCAAGGCTGAAAC	50	SSU_rRNA_microsporidia	none	none
t16_mla6_Awt	20239_Blumeria_mapped_read_111223-1263	-1.65468	TGAGAAATCAAAGTCTTTGGGTTCCGGGGGGAGTATGGTCGCAAGGCTGA	50	SSU_rRNA_microsporidia	none	none
t16_mla6_Awt	20239_Blumeria_mapped_read_112036-1251	-1.61021	TAGAGGGTGTAGGATAGGTGGGAGCGTAAGCGCCAGTGAAATACCACTAC	50	LSU_rRNA_eukarya	none	none
t16_mla6_Awt	20239_Blumeria_mapped_read_112829-1240	-1.74278	TCCAGCTCCAATAGCGTATATTTAAGTTGTTGCAGTTAAAAAGCTCGTAG	50	SSU_rRNA_microsporidia	none	none
t16_mla6_Awt	20239_Blumeria_mapped_read_113241-1233	-1.66716	CACACATCGTAGTCGGATACGAATAGGCCTATGGCCCTGAATCTTAGCTA	50	none	none	none
t16_mla6_Awt	20239_Blumeria_mapped_read_113680-1227	-1.55176	GTCTTTGGGTTCCGGGGGGAGTATGGTCGCAAGGCTGAAACTTAAAGGAA	50	SSU_rRNA_bacteria	none	none
t16_mla6_Awt	20239_Blumeria_mapped_read_116368-1191	-1.84013	ACACATCGTAGTCGGATACGAATAGGCCTATGGCCCTGAATCTTAGCTTG	50	none	none	none
t16_mla6_Awt	20239_Blumeria_mapped_read_119314-1153	-1.5339	GCGAAAGACTAATCGAACCATCTAGTAGCTGGTTCCCTCCGAAGTTTCCC	50	LSU_rRNA_archaea	none	none
t16_mla6_Awt	20239_Blumeria_mapped_read_119431-1151	-1.75087	TAATCGAACCATCTAGTAGCTGGTTCCCTCCGAAGTTTCCCTCAGGATAG	50	LSU_rRNA_archaea	none	none
t16_mla6_Awt	20239_Blumeria_mapped_read_119502-1150	-1.63891	ACAGGGATAACTGGCTTGTGGCAGCCAAGCGTTCATAGCGACGTTGCTTT	50	LSU_rRNA_archaea	none	none
t16_mla6_Awt	20239_Blumeria_mapped_read_120881-1133	-1.80805	AACCCGGACTGAGGACCGCGCTTCGGCTAGGATGCTGGCGTAATGGTTGT	50	none	none	none
t16_mla6_Awt	20239_Blumeria_mapped_read_126598-1068	-1.64474	TCCAATAGCGTATATTTAAGTTGTTGCAGTTAAAAAGCTCGTAGTTGGAC	50	SSU_rRNA_microsporidia	none	none
t16_mla6_Awt	20239_Blumeria_mapped_read_127083-1062	-1.52363	AACGGCTACCACATCCAAGGAAGGCAGCAGGCGCGCAAATTACCCAATCC	50	SSU_rRNA_microsporidia	none	none
t16_mla6_Awt	20239_Blumeria_mapped_read_128121-1051	-1.53367	TTTGGGTTCCGGGGGGAGTATGGTCGCAAGGCTGAAACTTAAAGGAATTT	50	SSU_rRNA_bacteria	none	none
t16_mla6_Awt	20239_Blumeria_mapped_read_128660-1045	-1.68703	AGAAACGGCTACCACATCCAAGGAAGGCAGCAGGCGCGCAAATTACCCAA	50	SSU_rRNA_microsporidia	none	none
t16_mla6_Awt	20239_Blumeria_mapped_read_129377-1037	-1.73635	GAGAAATCAAAGTCTTTGGGTTCCGGGGGGAGTATGGTCGCAAGGCTGAA	50	SSU_rRNA_microsporidia	none	none
t16_mla6_Awt	20239_Blumeria_mapped_read_129830-1032	-1.55362	ATGCCTCGTCATCTAATTAGTGACGCGCATGAATGGATTAACGAGATTCC	50	LSU_rRNA_archaea	none	none
t16_mla6_Awt	20239_Blumeria_mapped_read_130482-1025	-1.55624	AGGGGCGAAAGACTAATCGAACCATCTAGTAGCTGGTTCCCTCCGAAGTT	50	LSU_rRNA_bacteria	none	none
t16_mla6_Awt	20239_Blumeria_mapped_read_130587-1024	-1.59196	AAATTTCTGCCCTATCAACTTTCGATGGTAGGATAGGGGCCTACCATGGT	50	SSU_rRNA_eukarya	none	none
t16_mla6_Awt	20239_Blumeria_mapped_read_132117-1008	-1.60152	TCAAAGTCTTTGGGTTCCGGGGGGAGTATGGTCGCAAGGCTGAAACTTAT	50	SSU_rRNA_archaea	none	none
t16_mla6_Awt	20239_Blumeria_mapped_read_132507-1004	-1.60254	GAGCTGGGTTTAGACCGTCGTGAGACAGGTTAGTTTTACCCTACTGATGA	50	LSU_rRNA_bacteria	none	none
t16_mla6_Awt	20239_Blumeria_mapped_read_134276-987	-1.8496	TATACCGTGAAACTGCGAATGGCTCATTAAATCAGTTATCGTTTATTTGA	50	SSU_rRNA_eukarya	none	none
t16_mla6_Awt	20239_Blumeria_mapped_read_134680-982	-1.59356	AGTGAATCATCGAATCTTTGAACGCACATTGCGCCCCTGGGAATTCCCAG	50	5_8S_rRNA	none	none
t16_mla6_Awt	20239_Blumeria_mapped_read_135318-976	-1.61289	CGTGAGCTGGGATTAGACCGTCGTGAGACAGGTTAGTTTTACCCTACTGA	50	LSU_rRNA_bacteria	none	none
t16_mla6_Awt	20239_Blumeria_mapped_read_135706-973	-1.73262	CACAGGGATAACTGGCTTGTGGCAGCCAAGCGTTCATAGCGACGTTGCTT	50	LSU_rRNA_archaea	none	none
t16_mla6_Awt	20239_Blumeria_mapped_read_137084-960	-1.53091	TCTGGTGCCAGCAGCCGCGGTAATTCCAGCTCCAATAGCGTATATTTAAG	50	SSU_rRNA_bacteria	none	none
t16_mla6_Awt	20239_Blumeria_mapped_read_138316-948	-1.5835	ATCAAAGTCTTTGGGTTCCGGGGGGAGTATGGTCGCAAGGCTGAAACTTG	50	SSU_rRNA_microsporidia	none	none
t16_mla6_Awt	20239_Blumeria_mapped_read_138678-945	-1.74763	AATCGAACCATCTAGTAGCTGGTTCCCTCCGAAGTTTCCCTCAGGATAGC	50	LSU_rRNA_archaea	none	none
t16_mla6_Awt	20239_Blumeria_mapped_read_140650-928	-1.65806	GAGAAACGGCTACCACATCCAAGGAAGGCAGCAGGCGCGCAAATTACCCA	50	SSU_rRNA_microsporidia	none	none
t16_mla6_Awt	20239_Blumeria_mapped_read_141215-923	-1.6355	AGTCTGGTGCCAGCAGCCGCGGTAATTCCAGCTCCAATAGCGTATATTTA	50	SSU_rRNA_bacteria	none	none
t16_mla6_Awt	20239_Blumeria_mapped_read_141443-921	-1.54102	GCGGGAGTAACTATGACTCTCTTAAGGTAGCCAAATGCCTCGTCATGGAA	50	LSU_rRNA_bacteria	none	none
t16_mla6_Awt	20239_Blumeria_mapped_read_142280-913	-1.7241	TATCCAGCGAAACCACAGCCAAGGGAACGGGCTTGGCGGAATCAGCGGGG	50	LSU_rRNA_eukarya	none	none
t16_mla6_Awt	20239_Blumeria_mapped_read_142317-913	-1.60965	AAACTTAAAGGAATTGACGGAAGGGCACCACCAGGCGTGGAGCCTGCGGC	50	SSU_rRNA_archaea	none	none
t16_mla6_Awt	20239_Blumeria_mapped_read_145628-887	-1.65982	AATGGATTAACGAGATTCCCACTGTCCCTGTCTACTATCCAGCGAAACCA	50	LSU_rRNA_archaea	none	none
t16_mla6_Awt	20239_Blumeria_mapped_read_146121-883	-1.60524	TGCTCTGAATGTCAAAGTGAAGAAATTCAACCAAGCGCGGGTAAACGGCT	50	LSU_rRNA_eukarya	none	none
t16_mla6_Awt	20239_Blumeria_mapped_read_146633-879	-1.54323	GTAACTATGACTCTCTTAAGGTAGCCAAATGCCTCGTCATCTAATTAGTG	50	LSU_rRNA_bacteria	none	none
t16_mla6_Awt	20239_Blumeria_mapped_read_147782-870	-1.67354	CTGGGTTTAGACCGTCGTGAGACAGGTTAGTTTTACCCTACTGATGACAG	50	LSU_rRNA_bacteria	none	none
t16_mla6_Awt	20239_Blumeria_mapped_read_149865-854	-1.73092	TCAAATTTCTGCCCTATCAACTTTCGATGGTAGGATAGGGGCCTACCATG	50	SSU_rRNA_eukarya	none	none
t16_mla6_Awt	20239_Blumeria_mapped_read_150073-852	-1.55835	GCGACGGAAGTTTGAGGCAATAACAGGTCTGTGATGCCCTTAGATGTTCT	50	SSU_rRNA_microsporidia	none	none
t16_mla6_Awt	20239_Blumeria_mapped_read_155232-815	-1.53122	GCGGGAGTAACTATGACTCTCTTAAGGTAGCCAAATGCCTCGTCATCTTG	50	LSU_rRNA_bacteria	none	none
t16_mla6_Awt	20239_Blumeria_mapped_read_156783-804	-1.74396	GAATGGATTAACGAGATTCCCACTGTCCCTGTCTACTATCCAGCGAAACC	50	LSU_rRNA_archaea	none	none
t16_mla6_Awt	20239_Blumeria_mapped_read_157708-798	-1.53884	CGGGTAAACGGCGGGAGTAACTATGACTCTCTTAAGGTAGCCAAATGCCT	50	LSU_rRNA_bacteria	none	none
t16_mla6_Awt	20239_Blumeria_mapped_read_158648-791	-1.89557	GGGCAAGTCTGGTGCCAGCAGCCGCGGTAATTCCAGCTCCAATAGCGTAT	50	SSU_rRNA_bacteria	none	none
t16_mla6_Awt	20239_Blumeria_mapped_read_159487-786	-1.61516	TTCAAATTTCTGCCCTATCAACTTTCGATGGTAGGATAGGGGCCTACCAT	50	SSU_rRNA_eukarya	none	none
t16_mla6_Awt	20239_Blumeria_mapped_read_159507-786	-1.54345	GTGATTTCTGCCCAGTGCTCTGAATGTCAAAGTGAAGAAATTCAACCTGG	50	LSU_rRNA_eukarya	none	none
t16_mla6_Awt	20239_Blumeria_mapped_read_160026-782	-1.82474	AGGGCTATAGCTCAGTAC	18	none	none	none
t16_mla6_Awt	20239_Blumeria_mapped_read_161055-776	-1.51608	CCTGAGAAACGGCTACCACATCCAAGGAAGGCAGCAGGCGCGCAAATTAC	50	SSU_rRNA_microsporidia	none	none
t16_mla6_Awt	20239_Blumeria_mapped_read_161408-773	-1.52294	AAGTCTGGTGCCAGCAGCCGCGGTAATTCCAGCTCCAATAGCGTATATTG	50	SSU_rRNA_bacteria	none	none
t16_mla6_Awt	20239_Blumeria_mapped_read_162981-764	-1.63799	TGACGCAATGTGATTTCTGCCCAGTGCTCTGAATGTCAAAGTGAAGAAAT	50	LSU_rRNA_eukarya	none	none
t16_mla6_Awt	20239_Blumeria_mapped_read_163622-760	-1.73423	GGTTCCGGGGGGAGTATGGTCGCAAGGCTGAAACTTAAAGGAATTGACGG	50	SSU_rRNA_archaea	none	none
t16_mla6_Awt	20239_Blumeria_mapped_read_163650-759	-1.9154	ATCGTAGTCGGATACGAATAGGCCTATGGCCCTGAATCTTAGCTAGTTGG	50	none	none	none
t16_mla6_Awt	20239_Blumeria_mapped_read_165441-749	-1.66371	GGCAAGTCTGGTGCCAGCAGCCGCGGTAATTCCAGCTCCAATAGCGTATA	50	SSU_rRNA_bacteria	none	none
t16_mla6_Awt	20239_Blumeria_mapped_read_168328-731	-1.62045	TTCCGGGGGGAGTATGGTCGCAAGGCTGAAACTTAAAGGAATTGACGGAA	50	SSU_rRNA_archaea	none	none
t16_mla6_Awt	20239_Blumeria_mapped_read_170477-719	-1.63706	TCGCAAGGCTGAAACTTAAAGGAATTGACGGAAGGGCACCACCAGGCGTT	50	SSU_rRNA_bacteria	none	none
t16_mla6_Awt	20239_Blumeria_mapped_read_170888-717	-1.57486	CTGGTGCCAGCAGCCGCGGTAATTCCAGCTCCAATAGCGTATATTTAAGT	50	SSU_rRNA_bacteria	none	none
t16_mla6_Awt	20239_Blumeria_mapped_read_170931-716	-1.56388	GATTTCTGCCCAGTGCTCTGAATGTCAAAGTGAAGAAATTCAACCAAGCT	50	LSU_rRNA_eukarya	none	none
t16_mla6_Awt	20239_Blumeria_mapped_read_171967-710	-1.7029	GGCGGGAGTAACTATGACTCTCTTAAGGTAGCCAAATGCCTCGTCATCTA	50	LSU_rRNA_bacteria	none	none
t16_mla6_Awt	20239_Blumeria_mapped_read_175107-694	-1.79188	GGGTAAACGGCGGGAGTAACTATGACTCTCTTAAGGTAGCCAAATGCCTC	50	LSU_rRNA_bacteria	none	none
t16_mla6_Awt	20239_Blumeria_mapped_read_175433-692	-1.90623	AGGGCTATAGCTCAGTGC	18	none	none	none
t16_mla6_Awt	20239_Blumeria_mapped_read_176186-688	-1.53587	GAAGTCGAAATCCGCTAAGGAGTGTGTAACAACTCACCTGCCGAATCAAC	50	LSU_rRNA_bacteria	none	none
t16_mla6_Awt	20239_Blumeria_mapped_read_180609-665	-1.56883	AGCGAAACCACAGCCAAGGGAACGGGCTTGGCGGAATCAGCGGGGAAAGA	50	LSU_rRNA_eukarya	none	none
t16_mla6_Awt	20239_Blumeria_mapped_read_182807-654	-1.52291	TGGATTAACGAGATTCCCACTGTCCCTGTCTACTATCCAGCGAAACCACA	50	LSU_rRNA_archaea	none	none
t16_mla6_Awt	20239_Blumeria_mapped_read_186844-636	-1.5965	CGGGAGTAACTATGACTCTCTTAAGGTAGCCAAATGCCTCGTCATCTATG	50	LSU_rRNA_bacteria	none	none
t16_mla6_Awt	20239_Blumeria_mapped_read_189342-624	-1.68892	CCACAGGGATAACTGGCTTGTGGCAGCCAAGCGTTCATAGCGACGTTGCT	50	LSU_rRNA_archaea	none	none
t16_mla6_Awt	20239_Blumeria_mapped_read_193097-608	-1.66153	AAGTCGAAATCCGCTAAGGAGTGTGTAACAACTCACCTGCCGAATCAACT	50	LSU_rRNA_bacteria	none	none
t16_mla6_Awt	20239_Blumeria_mapped_read_193359-606	-1.75765	AACGGCGGGAGTAACTATGACTCTCTTAAGGTAGCCAAATGCCTCGTCAT	50	LSU_rRNA_bacteria	none	none
t16_mla6_Awt	20239_Blumeria_mapped_read_195441-598	-1.78641	CTGACGCAATGTGATTTCTGCCCAGTGCTCTGAATGTCAAAGTGAAGAAA	50	LSU_rRNA_eukarya	none	none
t16_mla6_Awt	20239_Blumeria_mapped_read_196341-594	-1.63918	CCCTTAACGAGGATCCATTGGAGGGCAAGTCTGGTGCCAGCAGCCGCGGT	50	SSU_rRNA_archaea	none	none
t16_mla6_Awt	20239_Blumeria_mapped_read_196656-593	-1.57723	GGGAGTAACTATGACTCTCTTAAGGTAGCCAAATGCCTCGTCATCTAATT	50	LSU_rRNA_bacteria	none	none
t16_mla6_Awt	20239_Blumeria_mapped_read_197226-590	-1.60655	ATCATTCAAATTTCTGCCCTATCAACTTTCGATGGTAGGATAGGGGCCTA	50	SSU_rRNA_eukarya	none	none
t16_mla6_Awt	20239_Blumeria_mapped_read_202902-568	-1.66666	ATCCCTTAACGAGGATCCATTGGAGGGCAAGTCTGGTGCCAGCAGCCGCG	50	SSU_rRNA_microsporidia	none	none
t16_mla6_Awt	20239_Blumeria_mapped_read_206211-555	-1.5719	GTCGAAATCCGCTAAGGAGTGTGTAACAACTCACCTGCCGAATCAACTAG	50	LSU_rRNA_archaea	none	none
t16_mla6_Awt	20239_Blumeria_mapped_read_209502-543	-1.55839	AAACGGCGGGAGTAACTATGACTCTCTTAAGGTAGCCAAATGCCTCGTTG	50	LSU_rRNA_bacteria	none	none
t16_mla6_Awt	20239_Blumeria_mapped_read_210467-540	-1.6043	GCTGACGCAATGTGATTTCTGCCCAGTGCTCTGAATGTCAAAGTGAAGAA	50	LSU_rRNA_eukarya	none	none
t16_mla6_Awt	20239_Blumeria_mapped_read_212823-532	-1.58058	CTCTGAATGTCAAAGTGAAGAAATTCAACCAAGCGCGGGTAAACGGCGGG	50	LSU_rRNA_eukarya	none	none
t16_mla6_Awt	20239_Blumeria_mapped_read_218649-513	-1.59181	TTTGGGTTCCGGGGGGAGTATGGTCGCAAGGCTGAAACTTAAAGGAATTG	50	SSU_rRNA_bacteria	none	none
t16_mla6_Awt	20239_Blumeria_mapped_read_220854-506	-1.90875	GTCTGGTGCCAGCAGCCGCGGTAATTCCAGCTCCAATAGCGTATATTTAA	50	SSU_rRNA_bacteria	none	none
t16_mla6_Awt	20239_Blumeria_mapped_read_222459-501	-1.54955	CGTGAGCTGGGGTTAGACCGTCGTGAGACAGGTTAGTTTTACCCTACTGA	50	LSU_rRNA_bacteria	none	none
t16_mla6_Awt	20239_Blumeria_mapped_read_224995-493	-1.65747	TTCCAGCTCCAATAGCGTATATTTAAGTTGTTGCAGTTAAAAAGCTCGTT	50	SSU_rRNA_microsporidia	none	none
t16_mla6_Awt	20239_Blumeria_mapped_read_225208-493	-1.55788	ACTATGACTCTCTTAAGGTAGCCAAATGCCTCGTCATCTAATTAGTGACG	50	LSU_rRNA_bacteria	none	none
t16_mla6_Awt	20239_Blumeria_mapped_read_227829-484	-1.58676	CGTCATCTAATTAGTGACGCGCATGAATGGATTAACGAGATTCCCACTGT	50	LSU_rRNA_archaea	none	none
t16_mla6_Awt	20239_Blumeria_mapped_read_236366-460	-1.5628	TTGGGTTCCGGGGGGAGTATGGTCGCAAGGCTGAAACTTAAAGGAATTGA	50	SSU_rRNA_archaea	none	none
t16_mla6_Awt	20239_Blumeria_mapped_read_237446-457	-1.71874	AGTGATCGAAAGATGAAAAGCACTTTGGAAAGAGAGTTAAACAGTACGTG	50	LSU_rRNA_archaea	none	none
t16_mla6_Awt	20239_Blumeria_mapped_read_238159-455	-1.5441	TGGTGCCAGCAGCCGCGGTAATTCCAGCTCCAATAGCGTATATTTAAGTT	50	SSU_rRNA_bacteria	none	none
t16_mla6_Awt	20239_Blumeria_mapped_read_266892-389	-1.58993	GTTCCGGGGGGAGTATGGTCGCAAGGCTGAAACTTAAAGGAATTGACGGA	50	SSU_rRNA_archaea	none	none
t16_mla6_Awt	20239_Blumeria_mapped_read_28761-6133	-1.71648	CAGTGCTCTGAATGTCAAAGTGAAGAAATTCAACCAAGCGCGGGTAAACG	50	LSU_rRNA_eukarya	none	none
t16_mla6_Awt	20239_Blumeria_mapped_read_28899-6105	-1.53717	CAATGTGATTTCTGCCCAGTGCTCTGAATGTCAAAGTGAAGAAATTCAAC	50	LSU_rRNA_eukarya	none	none
t16_mla6_Awt	20239_Blumeria_mapped_read_29197-6044	-1.57702	CTAAGGAGTGTGTAACAACTCACCTGCCGAATCAACTAGCCCCGAAAATG	50	LSU_rRNA_bacteria	none	none
t16_mla6_Awt	20239_Blumeria_mapped_read_30815-5721	-1.85183	ACACATCGTAGTCGGATACGAATAGGCCTATGGCCCTGAATCTTAGCTAG	50	none	none	none
t16_mla6_Awt	20239_Blumeria_mapped_read_31065-5674	-1.59333	CCAGTGCTCTGAATGTCAAAGTGAAGAAATTCAACCAAGCGCGGGTAAAC	50	LSU_rRNA_eukarya	none	none
t16_mla6_Awt	20239_Blumeria_mapped_read_31447-5591	-1.75513	AGTCTTTGGGTTCCGGGGGGAGTATGGTCGCAAGGCTGAAACTTAAAGGA	50	SSU_rRNA_bacteria	none	none
t16_mla6_Awt	20239_Blumeria_mapped_read_31884-5514	-2.04709	GCGGCTTTAGCTCACTTGGGT	21	none	none	none
t16_mla6_Awt	20239_Blumeria_mapped_read_33193-5277	-1.63746	CAAGTCTGGTGCCAGCAGCCGCGGTAATTCCAGCTCCAATAGCGTATATT	50	SSU_rRNA_bacteria	none	none
t16_mla6_Awt	20239_Blumeria_mapped_read_36847-4716	-1.53409	GGGATTGTAGTTCAATAG	18	none	none	none
t16_mla6_Awt	20239_Blumeria_mapped_read_38253-4532	-1.53923	TTGTGGCAGCCAAGCGTTCATAGCGACGTTGCTTTTTGATCCTTCGATGT	50	LSU_rRNA_archaea	none	none
t16_mla6_Awt	20239_Blumeria_mapped_read_38539-4494	-1.55637	AATGCCTCGTCATCTAATTAGTGACGCGCATGAATGGATTAACGAGATTC	50	LSU_rRNA_archaea	none	none
t16_mla6_Awt	20239_Blumeria_mapped_read_39001-4437	-1.56286	AGACAGCAGGACGGTGGTCATGGAAGTCGAAATCCGCTAAGGAGTGTGTA	50	LSU_rRNA_bacteria	none	none
t16_mla6_Awt	20239_Blumeria_mapped_read_39175-4413	-1.51309	GGAGTAACTATGACTCTCTTAAGGTAGCCAAATGCCTCGTCATCTAATTA	50	LSU_rRNA_bacteria	none	none
t16_mla6_Awt	20239_Blumeria_mapped_read_40970-4204	-1.78835	AAGTCTTTGGGTTCCGGGGGGAGTATGGTCGCAAGGCTGAAACTTAAAGG	50	SSU_rRNA_bacteria	none	none
t16_mla6_Awt	20239_Blumeria_mapped_read_42077-4081	-1.53125	AATCAAAGTCTTTGGGTTCCGGGGGGAGTATGGTCGCAAGGCTGAAACTT	50	SSU_rRNA_microsporidia	none	none
t16_mla6_Awt	20239_Blumeria_mapped_read_42406-4045	-1.72396	CGGCGGGAGTAACTATGACTCTCTTAAGGTAGCCAAATGCCTCGTCATCT	50	LSU_rRNA_bacteria	none	none
t16_mla6_Awt	20239_Blumeria_mapped_read_42883-3996	-1.75506	GGTAAACGGCGGGAGTAACTATGACTCTCTTAAGGTAGCCAAATGCCTCG	50	LSU_rRNA_bacteria	none	none
t16_mla6_Awt	20239_Blumeria_mapped_read_43105-3974	-1.70853	GTAAACGGCGGGAGTAACTATGACTCTCTTAAGGTAGCCAAATGCCTCGT	50	LSU_rRNA_bacteria	none	none
t16_mla6_Awt	20239_Blumeria_mapped_read_43191-3965	-1.62269	GCGGGAGTAACTATGACTCTCTTAAGGTAGCCAAATGCCTCGTCATCTAA	50	LSU_rRNA_bacteria	none	none
t16_mla6_Awt	20239_Blumeria_mapped_read_44838-3801	-1.80871	AAAGTCTTTGGGTTCCGGGGGGAGTATGGTCGCAAGGCTGAAACTTAAAG	50	SSU_rRNA_bacteria	none	none
t16_mla6_Awt	20239_Blumeria_mapped_read_45412-3748	-1.65287	TAAACGGCGGGAGTAACTATGACTCTCTTAAGGTAGCCAAATGCCTCGTC	50	LSU_rRNA_bacteria	none	none
t16_mla6_Awt	20239_Blumeria_mapped_read_45924-3701	-1.63108	CTTAACGAGGATCCATTGGAGGGCAAGTCTGGTGCCAGCAGCCGCGGTAA	50	SSU_rRNA_archaea	none	none
t16_mla6_Awt	20239_Blumeria_mapped_read_48684-3463	-1.54538	AAATCAAAGTCTTTGGGTTCCGGGGGGAGTATGGTCGCAAGGCTGAAACT	50	SSU_rRNA_microsporidia	none	none
t16_mla6_Awt	20239_Blumeria_mapped_read_49923-3362	-1.58156	AGGACTTTTACTTTGAAAAAATTAGAGTGTTCAAAGCAGGCCTATGCTCG	50	SSU_rRNA_eukarya	none	none
t16_mla6_Awt	20239_Blumeria_mapped_read_50946-3285	-1.69309	GGGATTGTAGTTCAATCG	18	none	none	none
t16_mla6_Awt	20239_Blumeria_mapped_read_52292-3191	-1.51299	CCGGGGGGAGTATGGTCGCAAGGCTGAAACTTAAAGGAATTGACGGAAGG	50	SSU_rRNA_bacteria	none	none
t16_mla6_Awt	20239_Blumeria_mapped_read_52713-3161	-1.72193	ATCAAAGTCTTTGGGTTCCGGGGGGAGTATGGTCGCAAGGCTGAAACTTA	50	SSU_rRNA_archaea	none	none
t16_mla6_Awt	20239_Blumeria_mapped_read_54779-3028	-2.03886	ACACATCGTAGTCGGATACGAATAGGCCTATGGCCCTGAATCTTAGCTGG	50	none	none	none
t16_mla6_Awt	20239_Blumeria_mapped_read_55223-3000	-1.85782	CACATCGTAGTCGGATACGAATAGGCCTATGGCCCTGAATCTTAGCTAGT	50	none	none	none
t16_mla6_Awt	20239_Blumeria_mapped_read_57099-2888	-1.63955	TGTCCCTGTCTACTATCCAGCGAAACCACAGCCAAGGGAACGGGCTTGGC	50	LSU_rRNA_eukarya	none	none
t16_mla6_Awt	20239_Blumeria_mapped_read_58201-2825	-1.49498	ATAACAGGTCTGTGATGCCCTTAG	24	SSU_rRNA_eukarya	none	none
t16_mla6_Awt	20239_Blumeria_mapped_read_58343-2816	-1.92182	TAACGAGATTCCCACTGTCCCTGTCTACTATCCAGCGAAACCACAGCCAA	50	LSU_rRNA_eukarya	none	none
t16_mla6_Awt	20239_Blumeria_mapped_read_62578-2597	-1.528	CTCCAATAGCGTATATTTAAGTTGTTGCAGTTAAAAAGCTCGTAGTTGGA	50	SSU_rRNA_microsporidia	none	none
t16_mla6_Awt	20239_Blumeria_mapped_read_64094-2524	-1.74687	CAGCTCCAATAGCGTATATTTAAGTTGTTGCAGTTAAAAAGCTCGTAGTT	50	SSU_rRNA_microsporidia	none	none
t16_mla6_Awt	20239_Blumeria_mapped_read_64615-2501	-1.56423	TGCTCTGAATGTCAAAGTGAAGAAATTCAACCAAGCGCGGGTAAACGGCG	50	LSU_rRNA_eukarya	none	none
t16_mla6_Awt	20239_Blumeria_mapped_read_65841-2445	-1.57073	CCTTAACGAGGATCCATTGGAGGGCAAGTCTGGTGCCAGCAGCCGCGGTA	50	SSU_rRNA_archaea	none	none
t16_mla6_Awt	20239_Blumeria_mapped_read_65958-2439	-1.57101	ACGGAAGTTTGAGGCAATAACAGGTCTGTGATGCCCTTAGATGTTCTGGG	50	SSU_rRNA_microsporidia	none	none
t16_mla6_Awt	20239_Blumeria_mapped_read_66786-2404	-1.55367	CGTGAGCTGGGTTTAGACCGTCGTGAGACAGGTTAGTTTTACCCTACTGA	50	LSU_rRNA_bacteria	none	none
t16_mla6_Awt	20239_Blumeria_mapped_read_67811-2359	-1.64795	ACGCAATGTGATTTCTGCCCAGTGCTCTGAATGTCAAAGTGAAGAAATTC	50	LSU_rRNA_eukarya	none	none
t16_mla6_Awt	20239_Blumeria_mapped_read_68299-2339	-1.66525	ACGAGGATCCATTGGAGGGCAAGTCTGGTGCCAGCAGCCGCGGTAATTCC	50	SSU_rRNA_bacteria	none	none
t16_mla6_Awt	20239_Blumeria_mapped_read_69917-2272	-1.62912	CGCTAAGGAGTGTGTAACAACTCACCTGCCGAATCAACTAGCCCCGAAAA	50	LSU_rRNA_bacteria	none	none
t16_mla6_Awt	20239_Blumeria_mapped_read_71298-2217	-1.51545	TTAACGAGGATCCATTGGAGGGCAAGTCTGGTGCCAGCAGCCGCGGTAAT	50	SSU_rRNA_archaea	none	none
t16_mla6_Awt	20239_Blumeria_mapped_read_71380-2214	-1.57184	ATGAATGGATTAACGAGATTCCCACTGTCCCTGTCTACTATCCAGCGAAA	50	LSU_rRNA_archaea	none	none
t16_mla6_Awt	20239_Blumeria_mapped_read_72193-2183	-1.68413	CAAAGTCTTTGGGTTCCGGGGGGAGTATGGTCGCAAGGCTGAAACTTAAA	50	SSU_rRNA_bacteria	none	none
t16_mla6_Awt	20239_Blumeria_mapped_read_72585-2170	-1.67151	CCCAGTGCTCTGAATGTCAAAGTGAAGAAATTCAACCAAGCGCGGGTAAA	50	LSU_rRNA_eukarya	none	none
t16_mla6_Awt	20239_Blumeria_mapped_read_73076-2151	-1.5522	AGTGCTCTGAATGTCAAAGTGAAGAAATTCAACCAAGCGCGGGTAAACGG	50	LSU_rRNA_eukarya	none	none
t16_mla6_Awt	20239_Blumeria_mapped_read_74581-2095	-1.78853	CGCAATGTGATTTCTGCCCAGTGCTCTGAATGTCAAAGTGAAGAAATTCA	50	LSU_rRNA_eukarya	none	none
t16_mla6_Awt	20239_Blumeria_mapped_read_74873-2086	-1.62187	TTATGAGAAATCAAAGTCTTTGGGTTCCGGGGGGAGTATGGTCGCAAGGC	50	SSU_rRNA_microsporidia	none	none
t16_mla6_Awt	20239_Blumeria_mapped_read_75298-2071	-1.71327	AAGTCTGGTGCCAGCAGCCGCGGTAATTCCAGCTCCAATAGCGTATATTT	50	SSU_rRNA_bacteria	none	none
t16_mla6_Awt	20239_Blumeria_mapped_read_75416-2067	-1.59212	TAACGAGGATCCATTGGAGGGCAAGTCTGGTGCCAGCAGCCGCGGTAATT	50	SSU_rRNA_archaea	none	none
t16_mla6_Awt	20239_Blumeria_mapped_read_75735-2057	-1.54538	CCAGCTCCAATAGCGTATATTTAAGTTGTTGCAGTTAAAAAGCTCGTAGT	50	SSU_rRNA_microsporidia	none	none
t16_mla6_Awt	20239_Blumeria_mapped_read_76694-2025	-1.67343	GCAAGTCTGGTGCCAGCAGCCGCGGTAATTCCAGCTCCAATAGCGTATAT	50	SSU_rRNA_bacteria	none	none
t16_mla6_Awt	20239_Blumeria_mapped_read_77054-2012	-1.79454	ACATCGTAGTCGGATACGAATAGGCCTATGGCCCTGAATCTTAGCTAGTT	50	none	none	none
t16_mla6_Awt	20239_Blumeria_mapped_read_77125-2010	-1.70862	TGGTTATGATGGATTCCACAAATTAAGATGTTAGACTTCCGAGTAAATAA	50	none	none	none
t16_mla6_Awt	20239_Blumeria_mapped_read_77183-2009	-1.5561	AAGTTTGAGGCAATAACAGGTCTGTGATGCCCTTAGATGTTCTGGGCCGC	50	SSU_rRNA_microsporidia	none	none
t16_mla6_Awt	20239_Blumeria_mapped_read_77216-2008	-1.71018	CAATCGAACATGTACTTT	18	none	none	none
t16_mla6_Awt	20239_Blumeria_mapped_read_78049-1981	-1.73087	CGAGATTCCCACTGTCCCTGTCTACTATCCAGCGAAACCACAGCCAAGGG	50	LSU_rRNA_eukarya	none	none
t16_mla6_Awt	20239_Blumeria_mapped_read_78742-1960	-1.63737	CAAGTGGGCCATTTTTGGTAAGCAGAACTGGCGATGCGGGATGAACCGGA	50	LSU_rRNA_eukarya	none	none
t16_mla6_Awt	20239_Blumeria_mapped_read_79382-1939	-1.62602	AATTTCTGCCCTATCAACTTTCGATGGTAGGATAGGGGCCTACCATGGTG	50	SSU_rRNA_eukarya	none	none
t16_mla6_Awt	20239_Blumeria_mapped_read_79831-1925	-1.5513	AACGAGGATCCATTGGAGGGCAAGTCTGGTGCCAGCAGCCGCGGTAATTC	50	SSU_rRNA_archaea	none	none
t16_mla6_Awt	20239_Blumeria_mapped_read_83479-1819	-1.6524	GCAATGTGATTTCTGCCCAGTGCTCTGAATGTCAAAGTGAAGAAATTCAA	50	LSU_rRNA_eukarya	none	none
t16_mla6_Awt	20239_Blumeria_mapped_read_83528-1817	-1.52045	TATGAGAAATCAAAGTCTTTGGGTTCCGGGGGGAGTATGGTCGCAAGGCT	50	SSU_rRNA_microsporidia	none	none
t16_mla6_Awt	20239_Blumeria_mapped_read_83672-1813	-1.58409	CGGGAGTAACTATGACTCTCTTAAGGTAGCCAAATGCCTCGTCATGGAAT	50	LSU_rRNA_bacteria	none	none
t16_mla6_Awt	20239_Blumeria_mapped_read_84632-1789	-1.5617	AGACTAATCGAACCATCTAGTAGCTGGTTCCCTCCGAAGTTTCCCTCAGG	50	LSU_rRNA_archaea	none	none
t16_mla6_Awt	20239_Blumeria_mapped_read_84669-1788	-1.57544	TAACTATGACTCTCTTAAGGTAGCCAAATGCCTCGTCATCTAATTAGTGA	50	LSU_rRNA_bacteria	none	none
t16_mla6_Awt	20239_Blumeria_mapped_read_85512-1766	-1.67069	AGCTCCAATAGCGTATATTTAAGTTGTTGCAGTTAAAAAGCTCGTAGTTG	50	SSU_rRNA_microsporidia	none	none
t16_mla6_Awt	20239_Blumeria_mapped_read_86057-1753	-1.57113	AGTGGGCCATTTTTGGTAAGCAGAACTGGCGATGCGGGATGAACCGGAAG	50	LSU_rRNA_eukarya	none	none
t16_mla6_Awt	20239_Blumeria_mapped_read_86139-1750	-1.66413	ACAATCGAACATGTACTTT	19	none	none	none
t16_mla6_Awt	20239_Blumeria_mapped_read_86825-1734	-1.69222	TTAACGAGATTCCCACTGTCCCTGTCTACTATCCAGCGAAACCACAGCCA	50	LSU_rRNA_eukarya	none	none
t16_mla6_Awt	20239_Blumeria_mapped_read_87238-1724	-1.53323	AGAAATCAAAGTCTTTGGGTTCCGGGGGGAGTATGGTCGCAAGGCTGAAA	50	SSU_rRNA_microsporidia	none	none
t16_mla6_Awt	20239_Blumeria_mapped_read_88184-1701	-1.55499	ATGAGAAATCAAAGTCTTTGGGTTCCGGGGGGAGTATGGTCGCAAGGCTG	50	SSU_rRNA_microsporidia	none	none
t16_mla6_Awt	20239_Blumeria_mapped_read_88649-1690	-1.7003	AAACGGCGGGAGTAACTATGACTCTCTTAAGGTAGCCAAATGCCTCGTCA	50	LSU_rRNA_bacteria	none	none
t16_mla6_Awt	20239_Blumeria_mapped_read_90251-1652	-1.71305	TCAAAGTCTTTGGGTTCCGGGGGGAGTATGGTCGCAAGGCTGAAACTTAA	50	SSU_rRNA_bacteria	none	none
t16_mla6_Awt	20239_Blumeria_mapped_read_90628-1643	-1.55701	TACTATCCAGCGAAACCACAGCCAAGGGAACGGGCTTGGCGGAATCAGCG	50	LSU_rRNA_eukarya	none	none
t16_mla6_Awt	20239_Blumeria_mapped_read_91007-1634	-1.55466	CAGGACTTTTACTTTGAAAAAATTAGAGTGTTCAAAGCAGGCCTATGCTC	50	SSU_rRNA_eukarya	none	none
t16_mla6_Awt	20239_Blumeria_mapped_read_93700-1575	-1.69784	TGAGAAACGGCTACCACATCCAAGGAAGGCAGCAGGCGCGCAAATTACCC	50	SSU_rRNA_microsporidia	none	none
t16_mla6_Awt	20239_Blumeria_mapped_read_94365-1561	-1.76214	CACATCGTAGTCGGATACGAATAGGCCTATGGCCCTGAATCTTAGCTGGA	50	none	none	none
t16_mla6_Awt	20239_Blumeria_mapped_read_94465-1560	-1.62294	GAAAGACTAATCGAACCATCTAGTAGCTGGTTCCCTCCGAAGTTTCCCTC	50	LSU_rRNA_archaea	none	none
t16_mla6_Awt	20239_Blumeria_mapped_read_95867-1531	-1.52867	TGCCTCGTCATCTAATTAGTGACGCGCATGAATGGATTAACGAGATTCCC	50	LSU_rRNA_archaea	none	none
t16_mla6_Awt	20239_Blumeria_mapped_read_99244-1464	-1.652	CTTAAGGTAGCCAAATGCCTCGTCATCTAATTAGTGACGCGCATGAATGG	50	LSU_rRNA_bacteria	none	none
t16_mla6_Awt	20239_Blumeria_mapped_read_99892-1451	-1.75714	ATTAACGAGATTCCCACTGTCCCTGTCTACTATCCAGCGAAACCACAGCC	50	LSU_rRNA_eukarya	none	none
t16_rar3_Awt	20239_Blumeria_mapped_read_134276-987	-1.90348	TATACCGTGAAACTGCGAATGGCTCATTAAATCAGTTATCGTTTATTTGA	50	SSU_rRNA_eukarya	none	none
t16_rar3_Awt	20239_Blumeria_mapped_read_134680-982	-1.90571	AGTGAATCATCGAATCTTTGAACGCACATTGCGCCCCTGGGAATTCCCAG	50	5_8S_rRNA	none	none
t16_rar3_Awt	20239_Blumeria_mapped_read_158618-791	-1.80051	ACCAGGACTTTTACTTTGAAAAAATTAGAGTGTTCAAAGCAGGCCTATGC	50	SSU_rRNA_eukarya	none	none
t16_rar3_Awt	20239_Blumeria_mapped_read_163622-760	-1.92483	GGTTCCGGGGGGAGTATGGTCGCAAGGCTGAAACTTAAAGGAATTGACGG	50	SSU_rRNA_archaea	none	none
t16_rar3_Awt	20239_Blumeria_mapped_read_163650-759	-1.89625	ATCGTAGTCGGATACGAATAGGCCTATGGCCCTGAATCTTAGCTAGTTGG	50	none	none	none
t16_rar3_Awt	20239_Blumeria_mapped_read_175433-692	-2.05246	AGGGCTATAGCTCAGTGC	18	none	none	none
t16_rar3_Awt	20239_Blumeria_mapped_read_181607-660	-1.814	AACCAGGACTTTTACTTTGAAAAAATTAGAGTGTTCAAAGCAGGCCTATG	50	SSU_rRNA_eukarya	none	none
t16_rar3_Awt	20239_Blumeria_mapped_read_189342-624	-2.0122	CCACAGGGATAACTGGCTTGTGGCAGCCAAGCGTTCATAGCGACGTTGCT	50	LSU_rRNA_archaea	none	none
t16_rar3_Awt	20239_Blumeria_mapped_read_216175-521	-1.77451	TTCCAGCTCCAATAGCGTATATTTAAGTTGTTGCAGTTAAAAAGCTCGTA	50	SSU_rRNA_microsporidia	none	none
t16_rar3_Awt	20239_Blumeria_mapped_read_218649-513	-1.85249	TTTGGGTTCCGGGGGGAGTATGGTCGCAAGGCTGAAACTTAAAGGAATTG	50	SSU_rRNA_bacteria	none	none
t16_rar3_Awt	20239_Blumeria_mapped_read_236366-460	-1.84241	TTGGGTTCCGGGGGGAGTATGGTCGCAAGGCTGAAACTTAAAGGAATTGA	50	SSU_rRNA_archaea	none	none
t16_rar3_Awt	20239_Blumeria_mapped_read_31884-5514	-1.98295	GCGGCTTTAGCTCACTTGGGT	21	none	none	none
t16_rar3_Awt	20239_Blumeria_mapped_read_64094-2524	-1.91381	CAGCTCCAATAGCGTATATTTAAGTTGTTGCAGTTAAAAAGCTCGTAGTT	50	SSU_rRNA_microsporidia	none	none
t16_rar3_Awt	20239_Blumeria_mapped_read_77125-2010	-2.07037	TGGTTATGATGGATTCCACAAATTAAGATGTTAGACTTCCGAGTAAATAA	50	none	none	none
t16_rar3_Awt	20239_Blumeria_mapped_read_77408-2002	-2.02111	TTTTGTGATGATCCCTTGCGAAATTTCGGAGTTAAACTGAAGAGAAATGC	50	none	none	none
t16_rar3_Awt	20239_Blumeria_mapped_read_91007-1634	-1.88648	CAGGACTTTTACTTTGAAAAAATTAGAGTGTTCAAAGCAGGCCTATGCTC	50	SSU_rRNA_eukarya	none	none
t20_bln1_Awt	20239_Blumeria_mapped_read_134876-980	-1.9021	TGGTGTGAATTGCAGAAT	18	none	none	none
t20_bln1_Awt	20239_Blumeria_mapped_read_134963-980	2.11379	TTAGTGAATCATCGAATCTTTGAACGCACATTGCGCCCCTGGGAATTCC	49	5_8S_rRNA	none	none
t20_bln1_Awt	20239_Blumeria_mapped_read_139816-935	-2.57352	CACCAGTAGTCTAGTGGTA	19	none	none	none
t20_bln1_Awt	20239_Blumeria_mapped_read_154946-817	-2.1511	TCCGGAGCTAGGGTTTTACGGCTGGTAGAG	30	none	none	none
t20_bln1_Awt	20239_Blumeria_mapped_read_164694-753	-2.22039	CACCAGTGGTCTAGTGGTA	19	none	none	none
t20_bln1_Awt	20239_Blumeria_mapped_read_170444-719	-2.57574	CCAGTAGTCTAGTGGTAG	18	none	none	none
t20_bln1_Awt	20239_Blumeria_mapped_read_172645-707	-2.77483	CCAGTGGTCTAGTGGTAG	18	none	none	none
t20_bln1_Awt	20239_Blumeria_mapped_read_175433-692	-2.22814	AGGGCTATAGCTCAGTGC	18	none	none	none
t20_bln1_Awt	20239_Blumeria_mapped_read_196363-594	-2.33789	CACCAGTGGTCTAGTGGTAGA	21	none	none	none
t20_bln1_Awt	20239_Blumeria_mapped_read_19640-8956	-2.08353	GCACCAGTGGTCTAGTGGTAG	21	none	none	none
t20_bln1_Awt	20239_Blumeria_mapped_read_19672-8937	-2.10158	ACTCGGATAACCGTAGTAATTCTAGAGCTAA	31	none	none	none
t20_bln1_Awt	20239_Blumeria_mapped_read_231963-473	-1.96616	GCACCAGTTGTCTAGTGGTA	20	none	none	none
t20_bln1_Awt	20239_Blumeria_mapped_read_242637-444	-2.59758	CCAGTGGTCTAGTGGTAGA	19	none	none	none
t20_bln1_Awt	20239_Blumeria_mapped_read_242828-443	-2.30716	CACCAGTGGTCTAGTGGTAGAA	22	none	none	none
t20_bln1_Awt	20239_Blumeria_mapped_read_27472-6425	-2.26799	GCACCAGTGGTCTAGTGGTAGAA	23	none	none	none
t20_bln1_Awt	20239_Blumeria_mapped_read_300360-329	-2.40317	AAAGCTAGTTCCTTCGGGAGCGTCAGTTCGAGTCTGGCCGTTGTCGCCTG	50	none	none	none
t20_bln1_Awt	20239_Blumeria_mapped_read_32129-5468	-2.29552	GCACCAGTGGTCTAGTGGTAGA	22	none	none	none
t20_bln1_Awt	20239_Blumeria_mapped_read_32138-5467	-1.89528	GCACCAGTAGTCTAGTGGTA	20	none	none	none
t20_bln1_Awt	20239_Blumeria_mapped_read_330807-287	-2.17561	CTACTACCGATTGAATGGCTAAGTGAGGCTTTCGGACTGGCCCGGGGATG	50	none	none	none
t20_bln1_Awt	20239_Blumeria_mapped_read_38011-4559	-2.00077	GCACCAGTGGTCTAGTGGTA	20	none	none	none
t20_bln1_Awt	20239_Blumeria_mapped_read_38570-4491	-2.0618	TACTCGGATAACCGTAGTAATTCTAGAGCTAA	32	SSU_rRNA_eukarya	none	none
t20_bln1_Awt	20239_Blumeria_mapped_read_48030-3517	-2.02217	CTACTCGGATAACCGTAGTAATTCTAGAGCTAA	33	SSU_rRNA_eukarya	none	none
t20_bln1_Awt	20239_Blumeria_mapped_read_51417-3251	-2.51738	CTCGGATAACCGTAGTAATTCTAGAGCTAA	30	none	none	none
t20_bln1_Awt	20239_Blumeria_mapped_read_56714-2913	-1.97001	ACCAGCAAACGGAGGGCT	18	none	none	none
t20_bln1_Awt	20239_Blumeria_mapped_read_84598-1789	-3.06356	CACCAGTGGTCTAGTGGTAG	20	none	none	none
t20_dm_Awt	20239_Blumeria_mapped_read_113241-1233	-2.16661	CACACATCGTAGTCGGATACGAATAGGCCTATGGCCCTGAATCTTAGCTA	50	none	none	none
t20_dm_Awt	20239_Blumeria_mapped_read_154669-819	2.32649	CTTCGGATGGATTTGAGTAAGAGCATAGCTGTTGGGACCCGAAAGATGG	49	none	none	none
t20_dm_Awt	20239_Blumeria_mapped_read_154946-817	-2.54005	TCCGGAGCTAGGGTTTTACGGCTGGTAGAG	30	none	none	none
t20_dm_Awt	20239_Blumeria_mapped_read_166799-740	-2.44145	TCCGGAGCTAGGGTTTTACGGCTGGTAGA	29	none	none	none
t20_dm_Awt	20239_Blumeria_mapped_read_170444-719	-2.86304	CCAGTAGTCTAGTGGTAG	18	none	none	none
t20_dm_Awt	20239_Blumeria_mapped_read_172645-707	-2.71195	CCAGTGGTCTAGTGGTAG	18	none	none	none
t20_dm_Awt	20239_Blumeria_mapped_read_242637-444	-2.44852	CCAGTGGTCTAGTGGTAGA	19	none	none	none
t20_dm_Awt	20239_Blumeria_mapped_read_246258-435	2.19812	ATCCGCTAAGGAGTGTGTAACAACTCACCTGCCGAATGAACTAGCCCTT	49	LSU_rRNA_bacteria	none	none
t20_dm_Awt	20239_Blumeria_mapped_read_300360-329	-2.58371	AAAGCTAGTTCCTTCGGGAGCGTCAGTTCGAGTCTGGCCGTTGTCGCCTG	50	none	none	none
t20_dm_Awt	20239_Blumeria_mapped_read_330807-287	-2.1994	CTACTACCGATTGAATGGCTAAGTGAGGCTTTCGGACTGGCCCGGGGATG	50	none	none	none
t20_dm_Awt	20239_Blumeria_mapped_read_368526-246	-2.15123	AAGTCCACTGTCTCAGCTGACGCCTTGCAATTTTACCATGCGTGGGGATA	50	none	none	none
t20_dm_Awt	20239_Blumeria_mapped_read_414130-208	-2.19725	ATACCGTCGTAGTCTTAACCATAAACTATGCCGACTAGGGATCGGGCGAT	50	SSU_rRNA_eukarya	none	none
t20_dm_Awt	20239_Blumeria_mapped_read_51417-3251	-2.62803	CTCGGATAACCGTAGTAATTCTAGAGCTAA	30	none	none	none
t20_dm_Awt	20239_Blumeria_mapped_read_77054-2012	-2.31064	ACATCGTAGTCGGATACGAATAGGCCTATGGCCCTGAATCTTAGCTAGTT	50	none	none	none
t20_dm_Awt	20239_Blumeria_mapped_read_84598-1789	-2.60765	CACCAGTGGTCTAGTGGTAG	20	none	none	none
t20_dm_Awt	20239_Blumeria_mapped_read_94365-1561	-2.23092	CACATCGTAGTCGGATACGAATAGGCCTATGGCCCTGAATCTTAGCTGGA	50	none	none	none
t20_mla6_Awt	20239_Blumeria_mapped_read_129282-1038	-1.94707	GGTCTTATGGTCTAGAGGTATGATTCTCGCTTT	33	none	none	none
t20_mla6_Awt	20239_Blumeria_mapped_read_134276-987	-1.90118	TATACCGTGAAACTGCGAATGGCTCATTAAATCAGTTATCGTTTATTTGA	50	SSU_rRNA_eukarya	none	none
t20_mla6_Awt	20239_Blumeria_mapped_read_139816-935	-2.29611	CACCAGTAGTCTAGTGGTA	19	none	none	none
t20_mla6_Awt	20239_Blumeria_mapped_read_147428-873	-2.24844	ACACAATAAGGATTGACAGATTGT	24	none	none	none
t20_mla6_Awt	20239_Blumeria_mapped_read_154946-817	-2.50152	TCCGGAGCTAGGGTTTTACGGCTGGTAGAG	30	none	none	none
t20_mla6_Awt	20239_Blumeria_mapped_read_164694-753	-2.58021	CACCAGTGGTCTAGTGGTA	19	none	none	none
t20_mla6_Awt	20239_Blumeria_mapped_read_166799-740	-2.4048	TCCGGAGCTAGGGTTTTACGGCTGGTAGA	29	none	none	none
t20_mla6_Awt	20239_Blumeria_mapped_read_170444-719	-2.81299	CCAGTAGTCTAGTGGTAG	18	none	none	none
t20_mla6_Awt	20239_Blumeria_mapped_read_172645-707	-2.55778	CCAGTGGTCTAGTGGTAG	18	none	none	none
t20_mla6_Awt	20239_Blumeria_mapped_read_189937-621	1.89688	AAGTATGAACCAATTTGAT	19	none	none	none
t20_mla6_Awt	20239_Blumeria_mapped_read_19294-9111	1.87555	AATCCCTCTCTTTCCGCCAT	20	none	none	none
t20_mla6_Awt	20239_Blumeria_mapped_read_196363-594	-2.21023	CACCAGTGGTCTAGTGGTAGA	21	none	none	none
t20_mla6_Awt	20239_Blumeria_mapped_read_19640-8956	-2.08447	GCACCAGTGGTCTAGTGGTAG	21	none	none	none
t20_mla6_Awt	20239_Blumeria_mapped_read_19672-8937	-2.03094	ACTCGGATAACCGTAGTAATTCTAGAGCTAA	31	none	none	none
t20_mla6_Awt	20239_Blumeria_mapped_read_205969-556	-1.96381	TCCGGAGCTAGGGTTTTACGGCTGGTAG	28	none	none	none
t20_mla6_Awt	20239_Blumeria_mapped_read_219124-511	-2.4459	TTATATCAGACGGTGCTGTAAATAGTAT	28	none	none	none
t20_mla6_Awt	20239_Blumeria_mapped_read_219843-509	-1.93114	AAATTCTTGGATTTATTGAAGACTAACTT	29	none	none	none
t20_mla6_Awt	20239_Blumeria_mapped_read_242637-444	-2.56621	CCAGTGGTCTAGTGGTAGA	19	none	none	none
t20_mla6_Awt	20239_Blumeria_mapped_read_242828-443	-2.08474	CACCAGTGGTCTAGTGGTAGAA	22	none	none	none
t20_mla6_Awt	20239_Blumeria_mapped_read_244287-440	2.54164	CTGATGATTCATGATAACTT	20	none	none	none
t20_mla6_Awt	20239_Blumeria_mapped_read_253585-417	-1.97719	GTCCAGACACAATAAGGATTGACAGATTGT	30	none	none	none
t20_mla6_Awt	20239_Blumeria_mapped_read_261349-400	-1.97687	TCCGGAGCTAGGGTTTTACGGCTGGTAGAGCC	32	none	none	none
t20_mla6_Awt	20239_Blumeria_mapped_read_261368-400	1.91201	ACGCGAGACTCAAAATCT	18	none	none	none
t20_mla6_Awt	20239_Blumeria_mapped_read_272061-378	-2.07844	GTACGTTGGGCCTTGGTTGAAAGTCCTTGGAGCAGGTCGCCACTAGCCTT	50	none	none	none
t20_mla6_Awt	20239_Blumeria_mapped_read_289972-346	-2.15755	TATCAGACGGTGCTGTAAATAGTAGAGTAGTCT	33	none	none	none
t20_mla6_Awt	20239_Blumeria_mapped_read_300360-329	-2.53651	AAAGCTAGTTCCTTCGGGAGCGTCAGTTCGAGTCTGGCCGTTGTCGCCTG	50	none	none	none
t20_mla6_Awt	20239_Blumeria_mapped_read_302975-326	2.10927	GCTCGCTGATCTGATGATT	19	none	none	none
t20_mla6_Awt	20239_Blumeria_mapped_read_304226-324	2.1496	CTTGACGGATCGCACGGCCTT	21	none	none	none
t20_mla6_Awt	20239_Blumeria_mapped_read_32129-5468	-2.24923	GCACCAGTGGTCTAGTGGTAGA	22	none	none	none
t20_mla6_Awt	20239_Blumeria_mapped_read_324377-296	2.8814	TGAAAGAGGCAAAGGTAT	18	none	none	none
t20_mla6_Awt	20239_Blumeria_mapped_read_328546-290	2.25523	TCTGATGATTCATGATAACTT	21	none	none	none
t20_mla6_Awt	20239_Blumeria_mapped_read_330807-287	-2.00121	CTACTACCGATTGAATGGCTAAGTGAGGCTTTCGGACTGGCCCGGGGATG	50	none	none	none
t20_mla6_Awt	20239_Blumeria_mapped_read_333032-285	1.8907	GGGATTGTAGTTGAATTG	18	none	none	none
t20_mla6_Awt	20239_Blumeria_mapped_read_350536-265	2.02975	ACTTGACGGATCGCACGGCCTT	22	none	none	none
t20_mla6_Awt	20239_Blumeria_mapped_read_353015-262	-1.91319	GGCATCAGTATTCAATTGTCAGAGGTGT	28	none	none	none
t20_mla6_Awt	20239_Blumeria_mapped_read_353347-262	1.96934	GACGGATCGCACGGCCTT	18	none	none	none
t20_mla6_Awt	20239_Blumeria_mapped_read_368526-246	-2.0176	AAGTCCACTGTCTCAGCTGACGCCTTGCAATTTTACCATGCGTGGGGATA	50	none	none	none
t20_mla6_Awt	20239_Blumeria_mapped_read_401922-218	2.59346	TCTGCCAAATCTAACCTTCCAT	22	none	none	none
t20_mla6_Awt	20239_Blumeria_mapped_read_414130-208	-2.14763	ATACCGTCGTAGTCTTAACCATAAACTATGCCGACTAGGGATCGGGCGAT	50	SSU_rRNA_eukarya	none	none
t20_mla6_Awt	20239_Blumeria_mapped_read_45465-3742	1.78834	ATTTGAACTGTGAAACTT	18	none	none	none
t20_mla6_Awt	20239_Blumeria_mapped_read_48030-3517	-2.00329	CTACTCGGATAACCGTAGTAATTCTAGAGCTAA	33	SSU_rRNA_eukarya	none	none
t20_mla6_Awt	20239_Blumeria_mapped_read_51417-3251	-2.40436	CTCGGATAACCGTAGTAATTCTAGAGCTAA	30	none	none	none
t20_mla6_Awt	20239_Blumeria_mapped_read_563086-133	2.00646	CTCGCTGATCTGATGATTCT	20	none	none	none
t20_mla6_Awt	20239_Blumeria_mapped_read_58275-2820	-2.51962	TCCAGACACAATAAGGATTGACAGATTGT	29	none	none	none
t20_mla6_Awt	20239_Blumeria_mapped_read_84598-1789	-2.94966	CACCAGTGGTCTAGTGGTAG	20	none	none	none
t20_mla6_Awt	20239_Blumeria_mapped_read_85959-1755	-2.31207	ATACCGTCGTAGTCTTAACCATAAACTATGT	31	SSU_rRNA_eukarya	none	none
t20_mla6_Awt	20239_Blumeria_mapped_read_93874-1571	1.90586	ATTCGTTGACAATGTCTA	18	none	none	none
t20_rar3_Awt	20239_Blumeria_mapped_read_113241-1233	-2.2088	CACACATCGTAGTCGGATACGAATAGGCCTATGGCCCTGAATCTTAGCTA	50	none	none	none
t20_rar3_Awt	20239_Blumeria_mapped_read_127801-1054	-1.95459	CCACACATCGTAGTCGGATACGAATAGGCCTATGGCCCTGAATCTTAGCT	50	none	none	none
t20_rar3_Awt	20239_Blumeria_mapped_read_129282-1038	-2.35001	GGTCTTATGGTCTAGAGGTATGATTCTCGCTTT	33	none	none	none
t20_rar3_Awt	20239_Blumeria_mapped_read_134276-987	-1.91869	TATACCGTGAAACTGCGAATGGCTCATTAAATCAGTTATCGTTTATTTGA	50	SSU_rRNA_eukarya	none	none
t20_rar3_Awt	20239_Blumeria_mapped_read_139816-935	-2.07746	CACCAGTAGTCTAGTGGTA	19	none	none	none
t20_rar3_Awt	20239_Blumeria_mapped_read_141153-923	-1.90916	CACATCGTAGTCGGATACGAATAGGCCTATGGCCCTGAATCTTAGCTTGG	50	none	none	none
t20_rar3_Awt	20239_Blumeria_mapped_read_145202-890	-2.02074	CACACATCGTAGTCGGATACGAATAGGCCTATGGCCCTGAATCTTAGCTG	50	none	none	none
t20_rar3_Awt	20239_Blumeria_mapped_read_147428-873	-2.51447	ACACAATAAGGATTGACAGATTGT	24	none	none	none
t20_rar3_Awt	20239_Blumeria_mapped_read_154946-817	-2.27468	TCCGGAGCTAGGGTTTTACGGCTGGTAGAG	30	none	none	none
t20_rar3_Awt	20239_Blumeria_mapped_read_163650-759	-1.99776	ATCGTAGTCGGATACGAATAGGCCTATGGCCCTGAATCTTAGCTAGTTGG	50	none	none	none
t20_rar3_Awt	20239_Blumeria_mapped_read_164694-753	-2.29575	CACCAGTGGTCTAGTGGTA	19	none	none	none
t20_rar3_Awt	20239_Blumeria_mapped_read_166799-740	-2.31948	TCCGGAGCTAGGGTTTTACGGCTGGTAGA	29	none	none	none
t20_rar3_Awt	20239_Blumeria_mapped_read_170444-719	-2.79293	CCAGTAGTCTAGTGGTAG	18	none	none	none
t20_rar3_Awt	20239_Blumeria_mapped_read_172645-707	-2.70693	CCAGTGGTCTAGTGGTAG	18	none	none	none
t20_rar3_Awt	20239_Blumeria_mapped_read_175433-692	-2.06484	AGGGCTATAGCTCAGTGC	18	none	none	none
t20_rar3_Awt	20239_Blumeria_mapped_read_196363-594	-2.09088	CACCAGTGGTCTAGTGGTAGA	21	none	none	none
t20_rar3_Awt	20239_Blumeria_mapped_read_19640-8956	-2.13209	GCACCAGTGGTCTAGTGGTAG	21	none	none	none
t20_rar3_Awt	20239_Blumeria_mapped_read_19672-8937	-1.92468	ACTCGGATAACCGTAGTAATTCTAGAGCTAA	31	none	none	none
t20_rar3_Awt	20239_Blumeria_mapped_read_205969-556	-1.93597	TCCGGAGCTAGGGTTTTACGGCTGGTAG	28	none	none	none
t20_rar3_Awt	20239_Blumeria_mapped_read_219124-511	-2.57436	TTATATCAGACGGTGCTGTAAATAGTAT	28	none	none	none
t20_rar3_Awt	20239_Blumeria_mapped_read_219843-509	-2.0823	AAATTCTTGGATTTATTGAAGACTAACTT	29	none	none	none
t20_rar3_Awt	20239_Blumeria_mapped_read_242637-444	-2.43534	CCAGTGGTCTAGTGGTAGA	19	none	none	none
t20_rar3_Awt	20239_Blumeria_mapped_read_242828-443	-2.15291	CACCAGTGGTCTAGTGGTAGAA	22	none	none	none
t20_rar3_Awt	20239_Blumeria_mapped_read_253585-417	-2.11976	GTCCAGACACAATAAGGATTGACAGATTGT	30	none	none	none
t20_rar3_Awt	20239_Blumeria_mapped_read_261349-400	-1.95967	TCCGGAGCTAGGGTTTTACGGCTGGTAGAGCC	32	none	none	none
t20_rar3_Awt	20239_Blumeria_mapped_read_272061-378	-2.05783	GTACGTTGGGCCTTGGTTGAAAGTCCTTGGAGCAGGTCGCCACTAGCCTT	50	none	none	none
t20_rar3_Awt	20239_Blumeria_mapped_read_27472-6425	-2.05957	GCACCAGTGGTCTAGTGGTAGAA	23	none	none	none
t20_rar3_Awt	20239_Blumeria_mapped_read_289972-346	-2.19234	TATCAGACGGTGCTGTAAATAGTAGAGTAGTCT	33	none	none	none
t20_rar3_Awt	20239_Blumeria_mapped_read_300360-329	-2.51709	AAAGCTAGTTCCTTCGGGAGCGTCAGTTCGAGTCTGGCCGTTGTCGCCTG	50	none	none	none
t20_rar3_Awt	20239_Blumeria_mapped_read_32129-5468	-2.27894	GCACCAGTGGTCTAGTGGTAGA	22	none	none	none
t20_rar3_Awt	20239_Blumeria_mapped_read_32965-5316	-1.92174	GGCAACTTGGCCGAGCGGTTATGGCT	26	none	none	none
t20_rar3_Awt	20239_Blumeria_mapped_read_330807-287	-2.12832	CTACTACCGATTGAATGGCTAAGTGAGGCTTTCGGACTGGCCCGGGGATG	50	none	none	none
t20_rar3_Awt	20239_Blumeria_mapped_read_337285-279	-1.9285	ATAAAAAACCAATGCCCTCCGT	22	none	none	none
t20_rar3_Awt	20239_Blumeria_mapped_read_368526-246	-2.07994	AAGTCCACTGTCTCAGCTGACGCCTTGCAATTTTACCATGCGTGGGGATA	50	none	none	none
t20_rar3_Awt	20239_Blumeria_mapped_read_38570-4491	-2.33152	TACTCGGATAACCGTAGTAATTCTAGAGCTAA	32	SSU_rRNA_eukarya	none	none
t20_rar3_Awt	20239_Blumeria_mapped_read_414130-208	-2.12721	ATACCGTCGTAGTCTTAACCATAAACTATGCCGACTAGGGATCGGGCGAT	50	SSU_rRNA_eukarya	none	none
t20_rar3_Awt	20239_Blumeria_mapped_read_48030-3517	-2.0317	CTACTCGGATAACCGTAGTAATTCTAGAGCTAA	33	SSU_rRNA_eukarya	none	none
t20_rar3_Awt	20239_Blumeria_mapped_read_489234-164	-1.92242	ATACGAATAGGCCTATGGCCCTGAATCTTAGCTAGTTGGCAATGGGACAG	50	none	none	none
t20_rar3_Awt	20239_Blumeria_mapped_read_51417-3251	-2.22107	CTCGGATAACCGTAGTAATTCTAGAGCTAA	30	none	none	none
t20_rar3_Awt	20239_Blumeria_mapped_read_54779-3028	-1.80447	ACACATCGTAGTCGGATACGAATAGGCCTATGGCCCTGAATCTTAGCTGG	50	none	none	none
t20_rar3_Awt	20239_Blumeria_mapped_read_58275-2820	-2.56331	TCCAGACACAATAAGGATTGACAGATTGT	29	none	none	none
t20_rar3_Awt	20239_Blumeria_mapped_read_77054-2012	-2.26306	ACATCGTAGTCGGATACGAATAGGCCTATGGCCCTGAATCTTAGCTAGTT	50	none	none	none
t20_rar3_Awt	20239_Blumeria_mapped_read_84598-1789	-2.92804	CACCAGTGGTCTAGTGGTAG	20	none	none	none
t20_rar3_Awt	20239_Blumeria_mapped_read_85959-1755	-2.36982	ATACCGTCGTAGTCTTAACCATAAACTATGT	31	SSU_rRNA_eukarya	none	none
t20_rar3_Awt	20239_Blumeria_mapped_read_94365-1561	-2.30973	CACATCGTAGTCGGATACGAATAGGCCTATGGCCCTGAATCTTAGCTGGA	50	none	none	none
t24_bln1_Awt	20239_Blumeria_mapped_read_77216-2008	-2.40503	CAATCGAACATGTACTTT	18	none	none	none
t24_bln1_Awt	20239_Blumeria_mapped_read_86139-1750	-2.35177	ACAATCGAACATGTACTTT	19	none	none	none
t24_dm_Awt	20239_Blumeria_mapped_read_77216-2008	-2.35799	CAATCGAACATGTACTTT	18	none	none	none
t24_dm_Awt	20239_Blumeria_mapped_read_86139-1750	-2.23883	ACAATCGAACATGTACTTT	19	none	none	none
t24_mla6_Awt	20239_Blumeria_mapped_read_244287-440	2.00797	CTGATGATTCATGATAACTT	20	none	none	none
t24_mla6_Awt	20239_Blumeria_mapped_read_277622-368	-2.15749	TCTCTGGTCTCTCCTGGTCTCT	22	none	none	none
t24_mla6_Awt	20239_Blumeria_mapped_read_324377-296	2.39183	TGAAAGAGGCAAAGGTAT	18	none	none	none
t24_mla6_Awt	20239_Blumeria_mapped_read_354348-261	-1.99686	TACGATCTATTGAGGCTAAGCCGCGCTGATTT	32	none	none	none
t24_mla6_Awt	20239_Blumeria_mapped_read_77216-2008	-2.45429	CAATCGAACATGTACTTT	18	none	none	none
t24_mla6_Awt	20239_Blumeria_mapped_read_86139-1750	-2.40174	ACAATCGAACATGTACTTT	19	none	none	none
t32_bln1_Awt	20239_Blumeria_mapped_read_77216-2008	-2.92274	CAATCGAACATGTACTTT	18	none	none	none
t32_bln1_Awt	20239_Blumeria_mapped_read_86139-1750	-3.23779	ACAATCGAACATGTACTTT	19	none	none	none
t32_dm_Awt	20239_Blumeria_mapped_read_114109-1221	-2.01337	TGTCAGGTCCGGTGCGCTCTCGACGTCCCTT	31	none	none	none
t32_dm_Awt	20239_Blumeria_mapped_read_5474-28895	-2.20995	GGCTAAGTCGGTCCGGCT	18	none	none	none
t32_dm_Awt	20239_Blumeria_mapped_read_77216-2008	-2.85381	CAATCGAACATGTACTTT	18	none	none	none
t32_dm_Awt	20239_Blumeria_mapped_read_86139-1750	-3.14821	ACAATCGAACATGTACTTT	19	none	none	none
t32_mla6_Awt	20239_Blumeria_mapped_read_102092-1412	-2.07924	ATCAGACGGTGCTGTAAATAGTAGAGTAGTT	31	none	none	none
t32_mla6_Awt	20239_Blumeria_mapped_read_106811-1332	-1.89962	TACGATCTATTGAGGCTT	18	none	none	none
t32_mla6_Awt	20239_Blumeria_mapped_read_114109-1221	-2.33646	TGTCAGGTCCGGTGCGCTCTCGACGTCCCTT	31	none	none	none
t32_mla6_Awt	20239_Blumeria_mapped_read_1177731-46	-1.91362	CGCGCATGAATGGATTAATGAGATTCT	27	none	none	none
t32_mla6_Awt	20239_Blumeria_mapped_read_156095-809	-1.9865	TTGGACATGGGTTAGTCGATCCTAAGAGATT	31	none	none	none
t32_mla6_Awt	20239_Blumeria_mapped_read_170452-719	-2.09181	TAAGAACGGCCATGCACCACCAT	23	none	none	none
t32_mla6_Awt	20239_Blumeria_mapped_read_170731-717	-2.11757	TCCGGAGCTAGGGTTTTACGGCTG	24	none	none	none
t32_mla6_Awt	20239_Blumeria_mapped_read_173106-704	-2.08025	CTGATAGTTCAGTGGTAGAATTCTTGCTTT	30	none	none	none
t32_mla6_Awt	20239_Blumeria_mapped_read_217370-517	-2.38661	ACTCGCTCGGCACCTTACGT	20	none	none	none
t32_mla6_Awt	20239_Blumeria_mapped_read_231252-475	-2.06779	TTACGATCTATTGAGGCTAAGCCGCGCTGATT	32	none	none	none
t32_mla6_Awt	20239_Blumeria_mapped_read_239785-451	-1.98003	GATGGGCCCCGTGTTCGATTCACGGCTT	28	none	none	none
t32_mla6_Awt	20239_Blumeria_mapped_read_246845-433	-2.37073	ATCAGACGGTGCTGTAAATAGTAT	24	none	none	none
t32_mla6_Awt	20239_Blumeria_mapped_read_263445-396	-2.03151	TTTTGACTCGCTCGGCACCTTACGT	25	none	none	none
t32_mla6_Awt	20239_Blumeria_mapped_read_274028-375	-1.93909	TTGACTCGCTCGGCACCTTACGAT	24	none	none	none
t32_mla6_Awt	20239_Blumeria_mapped_read_277540-368	-1.89803	CGATGGGCCCCGTGTTCGATTCACGGCTT	29	none	none	none
t32_mla6_Awt	20239_Blumeria_mapped_read_300360-329	-1.97273	AAAGCTAGTTCCTTCGGGAGCGTCAGTTCGAGTCTGGCCGTTGTCGCCTG	50	none	none	none
t32_mla6_Awt	20239_Blumeria_mapped_read_302975-326	2.21575	GCTCGCTGATCTGATGATT	19	none	none	none
t32_mla6_Awt	20239_Blumeria_mapped_read_306201-321	-2.19961	CAGGTCGCCACTAGCCTT	18	none	none	none
t32_mla6_Awt	20239_Blumeria_mapped_read_324377-296	2.26212	TGAAAGAGGCAAAGGTAT	18	none	none	none
t32_mla6_Awt	20239_Blumeria_mapped_read_398083-221	-1.94638	TCCGGAGCTAGGGTTTTACGGCTGGTAGAGCCTGACACCTGG	42	none	none	none
t32_mla6_Awt	20239_Blumeria_mapped_read_401922-218	2.10136	TCTGCCAAATCTAACCTTCCAT	22	none	none	none
t32_mla6_Awt	20239_Blumeria_mapped_read_48277-3499	-1.99147	TATTACGATCTATTGAGGCTT	21	none	none	none
t32_mla6_Awt	20239_Blumeria_mapped_read_48820-3452	-2.15889	CCCTCGGTCGTCTAGTTGGTTTATGGCGTCT	31	none	none	none
t32_mla6_Awt	20239_Blumeria_mapped_read_5474-28895	-2.44828	GGCTAAGTCGGTCCGGCT	18	none	none	none
t32_mla6_Awt	20239_Blumeria_mapped_read_58275-2820	-1.97029	TCCAGACACAATAAGGATTGACAGATTGT	29	none	none	none
t32_mla6_Awt	20239_Blumeria_mapped_read_77216-2008	-2.88999	CAATCGAACATGTACTTT	18	none	none	none
t32_mla6_Awt	20239_Blumeria_mapped_read_86139-1750	-3.19255	ACAATCGAACATGTACTTT	19	none	none	none
t32_mla6_Awt	20239_Blumeria_mapped_read_94509-1558	-2.40954	ATCAGACGGTGCTGTAAATAGTAGAGTAGTCT	32	none	none	none
t32_mla6_Awt	20239_Blumeria_mapped_read_96017-1527	-1.98157	TTGACTCGCTCGGCACCTTT	20	none	none	none
t48_bln1_Awt	20239_Blumeria_mapped_read_277622-368	-2.70908	TCTCTGGTCTCTCCTGGTCTCT	22	none	none	none
t48_bln1_Awt	20239_Blumeria_mapped_read_77216-2008	-4.26264	CAATCGAACATGTACTTT	18	none	none	none
t48_bln1_Awt	20239_Blumeria_mapped_read_86139-1750	-4.3598	ACAATCGAACATGTACTTT	19	none	none	none
t48_bln1_Awt	20239_Blumeria_mapped_read_87408-1720	-2.92518	AGTTCCGGTTGTTGTTTCT	19	none	none	none
t48_dm_Awt	20239_Blumeria_mapped_read_100027-1449	1.5509	TTGCAGTTAAAAAGCTCGTAGTTGAACCTT	30	none	none	none
t48_dm_Awt	20239_Blumeria_mapped_read_100393-1442	2.56825	TACCGACATTAGGACTAAATCCGAAGAT	28	none	none	none
t48_dm_Awt	20239_Blumeria_mapped_read_100743-1436	1.8486	TGTATAGAATTTCTGGATTTTCCCT	25	none	none	none
t48_dm_Awt	20239_Blumeria_mapped_read_100797-1435	2.61509	TACCGACATTAGGACTAAATCCGAAGT	27	none	none	none
t48_dm_Awt	20239_Blumeria_mapped_read_100911-1433	1.78398	TATCGAGACGAGGATTTTGGCCT	23	none	none	none
t48_dm_Awt	20239_Blumeria_mapped_read_101344-1425	2.35416	TACCAGGTTTTGGGCTAATCAACTT	25	none	none	none
t48_dm_Awt	20239_Blumeria_mapped_read_101404-1424	2.22529	TATCATCATATTGGGAGAGGACTT	24	none	none	none
t48_dm_Awt	20239_Blumeria_mapped_read_101605-1421	1.75184	TACCCAATGGACAATAAGCTTTT	23	none	none	none
t48_dm_Awt	20239_Blumeria_mapped_read_101778-1418	2.10415	TGGGCCTGAGAAAGCAAACACCTT	24	none	none	none
t48_dm_Awt	20239_Blumeria_mapped_read_101802-1417	2.04914	CTTTGAAAAAATTAGAGTGTTCAAAGCAGGCCTATGCTCGAATACATTA	49	SSU_rRNA_eukarya	none	none
t48_dm_Awt	20239_Blumeria_mapped_read_101899-1415	1.88516	TGAATCATTGCCTCGTGGGCCAT	23	none	>20239_mirdeep-p_Blumeria_218-101899_x1415	20239_mirdeep-p_Blumeria_218-101899_x1415
t48_dm_Awt	20239_Blumeria_mapped_read_102474-1406	2.11431	TATGGTGACACTTCGAAGAGGAT	23	none	none	none
t48_dm_Awt	20239_Blumeria_mapped_read_102773-1400	2.1634	TGAGGATGTACTAAGTCGTACTTT	24	none	none	none
t48_dm_Awt	20239_Blumeria_mapped_read_102843-1399	1.77627	TGAGGCCAGAGAATAGTTGATGAT	24	none	>Blumeria_SS_Cluster_31438-5	Blumeria_SS_Cluster_31438-5
t48_dm_Awt	20239_Blumeria_mapped_read_102905-1398	1.76918	TAACCATTCGTAGATTCCGAAGGT	24	none	none	none
t48_dm_Awt	20239_Blumeria_mapped_read_103149-1393	1.90195	TATTTTATGACCAGAGCTTTATCT	24	none	none	none
t48_dm_Awt	20239_Blumeria_mapped_read_103679-1384	1.81555	TATCCCGTTTTGTCGTCTTGGCT	23	none	none	none
t48_dm_Awt	20239_Blumeria_mapped_read_103730-1384	2.20577	TGAGGATTGTGGAAGTAATTTAGCT	25	none	none	none
t48_dm_Awt	20239_Blumeria_mapped_read_103912-1380	2.59769	AGGCCAGACCAGAATCATAGAACAAT	26	none	none	none
t48_dm_Awt	20239_Blumeria_mapped_read_104422-1372	2.53261	TGAGGCCAGAGAAAGTCGACGACT	24	none	none	none
t48_dm_Awt	20239_Blumeria_mapped_read_104670-1368	2.28728	GAGATGAGAACGCCAGGCATATATTTT	27	none	none	none
t48_dm_Awt	20239_Blumeria_mapped_read_1047966-54	-1.99529	GGCACTTTGTCGGAGTGGTTAACGCT	26	none	none	none
t48_dm_Awt	20239_Blumeria_mapped_read_104948-1364	1.83103	TACGAGAGGAACCGCTGATTCAGT	24	none	none	none
t48_dm_Awt	20239_Blumeria_mapped_read_105119-1361	2.10247	CGGTTAATATTCCGGCACCTGGATGTGGATTCTCCACGGCAACGTAATG	49	none	none	none
t48_dm_Awt	20239_Blumeria_mapped_read_105392-1356	1.95013	TATACCCAAGTCCTCTGAATAGCT	24	none	none	none
t48_dm_Awt	20239_Blumeria_mapped_read_105462-1355	2.48207	GCCAGACCAGAATCATAGAACAAT	24	none	none	none
t48_dm_Awt	20239_Blumeria_mapped_read_105563-1354	2.32368	TATATCTAATAGGTAGCCTGAAGCT	25	none	none	none
t48_dm_Awt	20239_Blumeria_mapped_read_105852-1349	1.77282	TGAGAAGGATTTGTATATTGAAT	23	none	none	none
t48_dm_Awt	20239_Blumeria_mapped_read_106088-1345	2.38043	CCCGGTGGATACGTAAACACAACT	24	none	none	none
t48_dm_Awt	20239_Blumeria_mapped_read_106097-1345	1.87822	TGTGGGTCGAGACCAAGTTCAGCT	24	none	none	none
t48_dm_Awt	20239_Blumeria_mapped_read_106196-1343	1.76811	TAGGATCTATTATTGTCTGGCCT	23	none	none	none
t48_dm_Awt	20239_Blumeria_mapped_read_106322-1341	2.08495	TGAATGACTGGGATTTATTACTGT	24	none	none	none
t48_dm_Awt	20239_Blumeria_mapped_read_106324-1341	2.95276	TATGGTCCTGATCTATCAAATACCCGT	27	none	none	none
t48_dm_Awt	20239_Blumeria_mapped_read_106734-1334	1.84768	TGGGGCCATTTCGATCGCTGATTT	24	none	none	none
t48_dm_Awt	20239_Blumeria_mapped_read_106824-1332	2.32377	TATCCTTCCTCAAGATGTAGAGCT	24	none	none	none
t48_dm_Awt	20239_Blumeria_mapped_read_106904-1331	2.08736	TTTCGCCCGAGCTGTATGAGCCTACCT	27	none	none	none
t48_dm_Awt	20239_Blumeria_mapped_read_107133-1327	1.93646	TCGAATGGGCCCAATATCTTCCT	23	none	none	none
t48_dm_Awt	20239_Blumeria_mapped_read_107327-1324	2.32467	CTCGGCAGACGGAGAAACTGAACT	24	none	none	none
t48_dm_Awt	20239_Blumeria_mapped_read_107433-1322	2.37404	TAGTAGCGGCACGTCTAAATAACGT	25	none	none	none
t48_dm_Awt	20239_Blumeria_mapped_read_107557-1320	2.07128	TATTCGGAGCCCTTGTTAAATAACTT	26	none	none	none
t48_dm_Awt	20239_Blumeria_mapped_read_107567-1320	1.74049	TGAGGATCAGATGAATGAAGAACT	24	none	none	none
t48_dm_Awt	20239_Blumeria_mapped_read_107801-1317	2.14661	TTCGTGTATTCTGGCAAATTTGTCT	25	none	none	none
t48_dm_Awt	20239_Blumeria_mapped_read_107835-1316	2.09704	TAGGGCACAATGGTAGTAACAAGCT	25	none	none	none
t48_dm_Awt	20239_Blumeria_mapped_read_107895-1315	2.09519	TGATTCGAGAATAGCTGGTAAACT	24	none	>Blumeria_SS_Cluster_10451-1	Blumeria_SS_Cluster_10451-1
t48_dm_Awt	20239_Blumeria_mapped_read_108101-1312	1.82146	TACGTAGAATTTTCGCCCGAAGGT	24	none	none	none
t48_dm_Awt	20239_Blumeria_mapped_read_108144-1311	1.8154	TTGTCCCGAGATTGAACCTGAACT	24	none	none	none
t48_dm_Awt	20239_Blumeria_mapped_read_108316-1308	1.64028	TATTGTATTGTGTACGAAGGCTT	23	none	none	none
t48_dm_Awt	20239_Blumeria_mapped_read_108413-1307	2.05921	GGTCGCAAGGCTGAAACTTAAAGGAATTGACGGAAGGGCACCACCAGGC	49	SSU_rRNA_bacteria	none	none
t48_dm_Awt	20239_Blumeria_mapped_read_108454-1306	1.92271	TATAGGACCGACTGAGAAATGCTT	24	none	none	none
t48_dm_Awt	20239_Blumeria_mapped_read_108736-1302	2.11511	TACGGCCCCGATCGATCGTAGACCT	25	none	none	none
t48_dm_Awt	20239_Blumeria_mapped_read_108751-1302	2.40833	TGGAGAACTTGAATATCAATTTGT	24	none	none	none
t48_dm_Awt	20239_Blumeria_mapped_read_109227-1295	1.75665	TGGGCCCAATATCTTCCACCTCT	23	none	none	none
t48_dm_Awt	20239_Blumeria_mapped_read_109317-1294	1.78275	TATTTTATCAATGTCCGGTCCTT	23	none	none	none
t48_dm_Awt	20239_Blumeria_mapped_read_109628-1289	2.16054	TATCCTTCCTCAAGATGTAGAACCT	25	none	none	none
t48_dm_Awt	20239_Blumeria_mapped_read_110040-1282	1.66512	TTAATGCCCGTCGAGATTGTATCT	24	none	none	none
t48_dm_Awt	20239_Blumeria_mapped_read_110106-1281	1.95777	TGAAAGATTGAAGGCGGAATAGCT	24	none	none	none
t48_dm_Awt	20239_Blumeria_mapped_read_110270-1278	1.88018	ATGCCTGTTCGAGCGTCCGTAACAACCTT	29	none	none	none
t48_dm_Awt	20239_Blumeria_mapped_read_110480-1275	1.63616	TAATTTGAGACATCGGAGAAGTT	23	none	none	none
t48_dm_Awt	20239_Blumeria_mapped_read_111223-1263	-1.81931	TGAGAAATCAAAGTCTTTGGGTTCCGGGGGGAGTATGGTCGCAAGGCTGA	50	SSU_rRNA_microsporidia	none	none
t48_dm_Awt	20239_Blumeria_mapped_read_111368-1261	2.00886	TTTTTAGCCAGATGGATTGCTCT	23	none	none	none
t48_dm_Awt	20239_Blumeria_mapped_read_111689-1257	1.83084	TGACTGAACTTGGCTCTGGGAGT	23	none	none	none
t48_dm_Awt	20239_Blumeria_mapped_read_111979-1252	2.23919	TTCCATTGGTTGTCCGGAACTAT	23	none	none	none
t48_dm_Awt	20239_Blumeria_mapped_read_112002-1252	1.97483	CGTAGTTGAACCTTGGGCCTGGCTGGCCGGTCCGCCTCACCGCGTGCAC	49	none	none	none
t48_dm_Awt	20239_Blumeria_mapped_read_112433-1245	1.95044	TTACACGCCCGTCGAGATTGTATCT	25	none	none	none
t48_dm_Awt	20239_Blumeria_mapped_read_112811-1240	1.84923	TTACTTTGAAAAAATTAGAGTGTTCAAAGCAGGCCTATGCTCGAATACA	49	SSU_rRNA_eukarya	none	none
t48_dm_Awt	20239_Blumeria_mapped_read_112815-1240	2.60172	CAGGACCATATTCCCGCTCGTAT	23	none	none	none
t48_dm_Awt	20239_Blumeria_mapped_read_112946-1238	2.18739	TGACTGAACTTGGCTCTGGGAGAT	24	none	none	none
t48_dm_Awt	20239_Blumeria_mapped_read_112980-1237	2.12476	TAGACGAAGTCGAGGAACGAGAT	23	none	none	none
t48_dm_Awt	20239_Blumeria_mapped_read_112997-1237	1.81945	TGGCACGGAATCCTGAACGAAAT	23	none	none	none
t48_dm_Awt	20239_Blumeria_mapped_read_113185-1234	1.65766	TACTCGTGATGGGTTTTGCCTGT	23	none	none	none
t48_dm_Awt	20239_Blumeria_mapped_read_113273-1233	2.22075	TTTCCATCCGGATTCGACGACCCT	24	none	none	none
t48_dm_Awt	20239_Blumeria_mapped_read_113317-1232	2.43774	TCAGTCCCCCATAAACCATGAACT	24	none	none	none
t48_dm_Awt	20239_Blumeria_mapped_read_113501-1230	1.93354	TATGTAGAGATGAAAGAAGTAGT	23	none	none	none
t48_dm_Awt	20239_Blumeria_mapped_read_113510-1229	2.45521	TAAGCGACTAATTGAATAAATTACTT	26	none	none	none
t48_dm_Awt	20239_Blumeria_mapped_read_114043-1222	1.99796	TCTGGTGCCAGCAGCCGCGGTAATTCCAGCTCCAATAGCGTATATTTAA	49	SSU_rRNA_bacteria	none	none
t48_dm_Awt	20239_Blumeria_mapped_read_114067-1222	2.15279	TACTCGATTGGACAGTTAAGGCT	23	none	none	none
t48_dm_Awt	20239_Blumeria_mapped_read_114115-1221	1.6804	TAGGAAGAGAACGAATCAAAATTT	24	none	none	none
t48_dm_Awt	20239_Blumeria_mapped_read_114216-1220	2.11372	TAGAGACCGAAGACTGTGATAATT	24	none	none	none
t48_dm_Awt	20239_Blumeria_mapped_read_114285-1219	2.10141	TAATTCCATAAGGCTGACTTGAT	23	none	none	none
t48_dm_Awt	20239_Blumeria_mapped_read_114294-1219	2.56847	TGAGGCCAGAGAATAGTTGATACT	24	none	none	none
t48_dm_Awt	20239_Blumeria_mapped_read_114363-1218	1.69978	TACACACCTGTCGAGATTGTATCT	24	none	none	none
t48_dm_Awt	20239_Blumeria_mapped_read_114537-1216	1.8529	TATGTGGACTTCCAGGATCTTATCT	25	none	none	none
t48_dm_Awt	20239_Blumeria_mapped_read_114613-1214	1.52933	TGAGTGATGATATAGGTTAATCT	23	none	none	none
t48_dm_Awt	20239_Blumeria_mapped_read_114768-1212	2.10752	TGAGGCCAGAGAATAGTTGAACT	23	none	none	none
t48_dm_Awt	20239_Blumeria_mapped_read_114879-1211	2.21211	TACTTGGTCAGGGCATTTTTTAAAGT	26	none	none	none
t48_dm_Awt	20239_Blumeria_mapped_read_115132-1208	1.82235	AAGGGAACGGGCTTGGCGGAATCAGCGGGGAAAGAAGACCCTGTTGAGC	49	LSU_rRNA_eukarya	none	none
t48_dm_Awt	20239_Blumeria_mapped_read_115252-1206	2.35093	TGTAGAATGAGGCTTTTGGAGGT	23	none	none	none
t48_dm_Awt	20239_Blumeria_mapped_read_115578-1201	2.19865	GAGGGCAAGTCTGGTGCCAGCAGCCGCGGTAATTCCAGCTCC	42	SSU_rRNA_bacteria	none	none
t48_dm_Awt	20239_Blumeria_mapped_read_115592-1201	1.53318	TTTGGACACGCCCCCTTCTGCCT	23	none	none	none
t48_dm_Awt	20239_Blumeria_mapped_read_115763-1199	2.44324	TATGGGCTGTGGCACCAGAGTCGAGAT	27	none	none	none
t48_dm_Awt	20239_Blumeria_mapped_read_116019-1196	1.88087	TGTAAAAAGAGATCGCACAAAATGT	25	none	none	none
t48_dm_Awt	20239_Blumeria_mapped_read_116234-1193	2.16666	TGAGGCCAGAGAATAGTTGATGAAT	25	none	none	none
t48_dm_Awt	20239_Blumeria_mapped_read_116335-1191	-1.71725	AACCATGAACGAGGAAAT	18	none	none	none
t48_dm_Awt	20239_Blumeria_mapped_read_116345-1191	2.06027	TATGTATGTCCTGATCTTGAAGAT	24	none	none	none
t48_dm_Awt	20239_Blumeria_mapped_read_116881-1184	2.18395	TAGCTGTTGCTGTTGCGAAGAAACTT	26	none	none	none
t48_dm_Awt	20239_Blumeria_mapped_read_117057-1182	2.17654	TATTGCTTGATATGCAGAGCTTT	23	none	none	none
t48_dm_Awt	20239_Blumeria_mapped_read_117120-1181	1.7573	TAATTTTGTTCTTGTCCTGGCTCT	24	none	none	none
t48_dm_Awt	20239_Blumeria_mapped_read_117123-1181	1.85049	TGTGGCATTTGATAGGATAAGTT	23	none	none	none
t48_dm_Awt	20239_Blumeria_mapped_read_117551-1175	1.90929	TTTGGAACGAGTCCCGTCGAACTT	24	none	none	none
t48_dm_Awt	20239_Blumeria_mapped_read_117603-1175	2.16723	TAAACTCGTTGCAAGAATTCAAAAT	25	none	none	none
t48_dm_Awt	20239_Blumeria_mapped_read_117678-1174	1.85309	TAGTGGACTTGTATGCCTTGCCTT	24	none	none	none
t48_dm_Awt	20239_Blumeria_mapped_read_118008-1169	1.71292	TATGAAAGTTCTGCCCCTGGGAT	23	none	none	none
t48_dm_Awt	20239_Blumeria_mapped_read_118167-1167	2.34319	TTCGTTTCGTGTAGTTGACCCTT	23	none	none	none
t48_dm_Awt	20239_Blumeria_mapped_read_118202-1166	2.06183	TGACCATGTAGAGGAGACTCATGT	24	none	none	none
t48_dm_Awt	20239_Blumeria_mapped_read_118320-1165	1.78909	TACCGACGGAATCTCGTGACTCT	23	none	none	none
t48_dm_Awt	20239_Blumeria_mapped_read_118434-1163	2.71642	AAAGGCCAGACCAGAATCATAGAACAT	27	none	none	none
t48_dm_Awt	20239_Blumeria_mapped_read_118486-1163	2.40408	TGTTGGAGATCCTGAAGCCAATAT	24	none	none	none
t48_dm_Awt	20239_Blumeria_mapped_read_118575-1162	2.38628	TTAGGGCAAGAGGAGAATTGAGAT	24	none	none	none
t48_dm_Awt	20239_Blumeria_mapped_read_118684-1160	2.49018	TTCCGTCGGTAGGATTCAGTCGAT	24	none	none	none
t48_dm_Awt	20239_Blumeria_mapped_read_118974-1157	1.91861	TAGGCTACCGGATGAAGTACACTCT	25	none	none	none
t48_dm_Awt	20239_Blumeria_mapped_read_119109-1155	1.97068	TAGGCATATCGCACTTTGGAGCCT	24	none	none	none
t48_dm_Awt	20239_Blumeria_mapped_read_119331-1152	2.47275	TTTGGTACAGGATGATTTGAGAT	23	none	none	none
t48_dm_Awt	20239_Blumeria_mapped_read_119379-1152	1.86649	TACATCGACTCCCAGCTCAAAAGCT	25	none	none	none
t48_dm_Awt	20239_Blumeria_mapped_read_119530-1150	2.17539	TGAAGAATTCGTCTTTGCCGGCT	23	none	none	none
t48_dm_Awt	20239_Blumeria_mapped_read_119988-1144	2.17797	TTTCAGGACCCAAAGCAGAACTTT	24	none	none	none
t48_dm_Awt	20239_Blumeria_mapped_read_120002-1144	1.99644	TAGACAGGACGAGATTGATCGAT	23	none	none	none
t48_dm_Awt	20239_Blumeria_mapped_read_120112-1142	1.63097	TATTCTACGCCGTGACAATGCAT	23	none	none	none
t48_dm_Awt	20239_Blumeria_mapped_read_120492-1137	2.44387	TCACGAGATTCCGTCGGTAGGAT	23	none	none	none
t48_dm_Awt	20239_Blumeria_mapped_read_120578-1136	1.69138	TACTGAGAATCTTGGTCGAGACT	23	none	none	none
t48_dm_Awt	20239_Blumeria_mapped_read_120584-1136	1.91961	TTTGCCAATATCGATGTACGAACT	24	none	none	none
t48_dm_Awt	20239_Blumeria_mapped_read_120765-1134	1.97296	TGATCGAGATCTGATAAGGCTTT	23	none	none	none
t48_dm_Awt	20239_Blumeria_mapped_read_120778-1134	2.33605	TAGCCGAAAGATATATCCTGAACAT	25	none	none	none
t48_dm_Awt	20239_Blumeria_mapped_read_120916-1132	1.67659	TGAAGGACCGCCTCATAGAGTTT	23	none	none	none
t48_dm_Awt	20239_Blumeria_mapped_read_121032-1131	2.14296	TGACCCGAGCTTTGTATATTATAT	24	none	none	none
t48_dm_Awt	20239_Blumeria_mapped_read_121047-1131	2.14486	TGACTGAGGAAGGCCGCAAACGCT	24	none	none	none
t48_dm_Awt	20239_Blumeria_mapped_read_12117-14159	1.94181	TGTAAACCGAGAGCTGGAGAAACT	24	none	none	none
t48_dm_Awt	20239_Blumeria_mapped_read_121188-1129	2.09425	TATTTAGCCGGCATTTTAGCATCT	24	none	none	none
t48_dm_Awt	20239_Blumeria_mapped_read_121613-1124	2.15361	GAGTGATCGAAAGATGAAAAGCACTTTGGAAAGAGAGTTAAACAGTACG	49	LSU_rRNA_archaea	none	none
t48_dm_Awt	20239_Blumeria_mapped_read_121715-1123	2.32185	TATTTGCCGGACCATGATTAAGATTT	26	none	none	none
t48_dm_Awt	20239_Blumeria_mapped_read_121977-1119	1.98574	TATTGCGGGAGTCTGTAGCTCTT	23	none	none	none
t48_dm_Awt	20239_Blumeria_mapped_read_122063-1118	1.84347	TAGCGGACCGAGGACTTCTTCAT	23	none	none	none
t48_dm_Awt	20239_Blumeria_mapped_read_122087-1118	1.49442	TATGTATCATCGAAATCTGTACCT	24	none	none	none
t48_dm_Awt	20239_Blumeria_mapped_read_122151-1117	2.1351	TGCCTTGCTCTGTGATGTCGACTT	24	none	none	none
t48_dm_Awt	20239_Blumeria_mapped_read_122678-1111	2.32303	TGCATTAAATCCTCGTATTCCGGT	24	none	none	none
t48_dm_Awt	20239_Blumeria_mapped_read_123080-1107	1.88477	TGAGAACTCTGCCCATTATTGTT	23	none	none	none
t48_dm_Awt	20239_Blumeria_mapped_read_123295-1104	1.89579	TCGTAGTTGAACCTTGGGCCTGGCTGGCCGGTCCGCCTCACCGCGTGCA	49	none	none	none
t48_dm_Awt	20239_Blumeria_mapped_read_123385-1103	2.10242	TGCATGGTGGATCGTTCGATAGAT	24	none	none	none
t48_dm_Awt	20239_Blumeria_mapped_read_123746-1099	2.12723	TAGAAAGACAAGCATTGAATAGCT	24	none	none	none
t48_dm_Awt	20239_Blumeria_mapped_read_123749-1099	1.73127	TGAGATTATGAATGAGTCGTTCT	23	none	none	none
t48_dm_Awt	20239_Blumeria_mapped_read_124293-1093	1.77539	TATCCCTAGACCAAAAAACTCTTT	24	none	none	none
t48_dm_Awt	20239_Blumeria_mapped_read_125236-1083	2.5815	CCGAGATCGACGACAAGCGGAACT	24	none	none	none
t48_dm_Awt	20239_Blumeria_mapped_read_125646-1078	2.32974	TTTGTGCGCCACGCTTTGCTTAT	23	none	none	none
t48_dm_Awt	20239_Blumeria_mapped_read_126126-1073	2.20504	TAGAATGAGATTTTGGAGACGAT	23	none	none	none
t48_dm_Awt	20239_Blumeria_mapped_read_1261686-41	-1.89915	ATCGATGGGCCCCGTGTTCGATTCACGGCT	30	none	none	none
t48_dm_Awt	20239_Blumeria_mapped_read_126179-1072	1.62934	TTTTTCTCGCTCCAACTATTAGTT	24	none	none	none
t48_dm_Awt	20239_Blumeria_mapped_read_126189-1072	1.75559	TGAATAGTTGTAACAGTAGCCTT	23	none	none	none
t48_dm_Awt	20239_Blumeria_mapped_read_126263-1071	1.86431	TGCGAGCACCAAGAACTCTTGAT	23	none	none	none
t48_dm_Awt	20239_Blumeria_mapped_read_126810-1065	1.63921	TTTGACAATTCTGGAAGTAGATTT	24	none	none	none
t48_dm_Awt	20239_Blumeria_mapped_read_126910-1064	2.06124	TATTTGGCGGCTAGCTGAGGCCT	23	none	>Blumeria_SS_Cluster_15562-6	Blumeria_SS_Cluster_15562-6
t48_dm_Awt	20239_Blumeria_mapped_read_126915-1064	1.94166	TAGCATTGTCTTCCACTGTGACTT	24	none	none	none
t48_dm_Awt	20239_Blumeria_mapped_read_127087-1062	2.21882	TGAAGTGGCCATGCTGTCGAACAT	24	none	none	none
t48_dm_Awt	20239_Blumeria_mapped_read_127414-1058	2.12446	TAATACGATATAGAATTCCTTCT	23	none	none	none
t48_dm_Awt	20239_Blumeria_mapped_read_127651-1056	1.87671	TACTGATTGCAGCTCCGGAGGAT	23	none	>Blumeria_SS_Cluster_29091-1	Blumeria_SS_Cluster_29091-1
t48_dm_Awt	20239_Blumeria_mapped_read_128064-1051	2.03742	TAACAGGACTACCTCGGAAAGCCT	24	none	none	none
t48_dm_Awt	20239_Blumeria_mapped_read_128081-1051	1.88172	TATAGAATTCCCCGTATGGCAAGT	24	none	none	none
t48_dm_Awt	20239_Blumeria_mapped_read_128266-1049	1.75846	TGAGTGAACCTCGAGTATGGCCT	23	none	none	none
t48_dm_Awt	20239_Blumeria_mapped_read_128329-1048	1.90263	TGTTCTGATCTGAATTTCCTCCT	23	none	none	none
t48_dm_Awt	20239_Blumeria_mapped_read_128388-1048	1.91849	TAAGAATACACGCTCGTCGAGTT	23	none	none	none
t48_dm_Awt	20239_Blumeria_mapped_read_128639-1045	2.02339	TAATAGAATCTTTGTGCTGGCATCT	25	none	none	none
t48_dm_Awt	20239_Blumeria_mapped_read_128686-1044	1.85248	TACAGCGGATTTTCATGGAGTAT	23	none	none	none
t48_dm_Awt	20239_Blumeria_mapped_read_128713-1044	2.02785	TGAGAACTCCTGCTTTGAGAAGAT	24	none	none	none
t48_dm_Awt	20239_Blumeria_mapped_read_128905-1042	1.86276	TACGGAACCAACATTTCTTGAGCT	24	none	none	none
t48_dm_Awt	20239_Blumeria_mapped_read_128958-1041	1.678	TATCGGAGAAAATGTACAGAAAAT	24	none	>20239_mirdeep-p_Blumeria_1160-128958_x1041	20239_mirdeep-p_Blumeria_1160-128958_x1041
t48_dm_Awt	20239_Blumeria_mapped_read_128960-1041	2.08547	TTTGTGCGCCACGCTTTGCTTCCT	24	none	none	none
t48_dm_Awt	20239_Blumeria_mapped_read_129282-1038	-1.80936	GGTCTTATGGTCTAGAGGTATGATTCTCGCTTT	33	none	none	none
t48_dm_Awt	20239_Blumeria_mapped_read_129646-1034	1.78408	TTGTTGTGCGTCTATGATGATGT	23	none	none	none
t48_dm_Awt	20239_Blumeria_mapped_read_130441-1025	1.6494	TAAGAAAGTCTATTATTGGAACCT	24	none	none	none
t48_dm_Awt	20239_Blumeria_mapped_read_130631-1023	2.40539	TATAGGACCGATTGAGAAATGCTT	24	none	none	none
t48_dm_Awt	20239_Blumeria_mapped_read_130667-1023	1.69879	TGAGACCAGAGGACAAATTTGTT	23	none	none	none
t48_dm_Awt	20239_Blumeria_mapped_read_130761-1021	1.6531	TAAGTCAGGTTATATTGTGATCT	23	none	none	none
t48_dm_Awt	20239_Blumeria_mapped_read_130791-1021	1.75599	TAATTGGATACGCCAAGTTGGAT	23	none	none	none
t48_dm_Awt	20239_Blumeria_mapped_read_131234-1016	1.71148	TACATATCTGTCGACGAACCAGCT	24	none	none	none
t48_dm_Awt	20239_Blumeria_mapped_read_131400-1015	2.34864	TTTGACGTGGCGGAGAATTTTGAATT	26	none	>Blumeria_SS_Cluster_21393-5	Blumeria_SS_Cluster_643-19
t48_dm_Awt	20239_Blumeria_mapped_read_131477-1014	1.7104	TTTGAATGAACCATCGCCGGCAT	23	none	none	none
t48_dm_Awt	20239_Blumeria_mapped_read_131634-1013	1.87304	TATTCTGAATGTTGGACTCGAGT	23	none	none	none
t48_dm_Awt	20239_Blumeria_mapped_read_131910-1010	1.88907	TTTTCCATGATCATTGAACGCTT	23	none	none	none
t48_dm_Awt	20239_Blumeria_mapped_read_131974-1009	2.3646	TCCGGAACGAAAGTAGAAGTTGACT	25	none	none	none
t48_dm_Awt	20239_Blumeria_mapped_read_132203-1007	2.19322	TAGACTGAATGGAAGAGAAAAGTT	24	none	none	none
t48_dm_Awt	20239_Blumeria_mapped_read_132392-1005	2.1285	AAATCCCTTAACGAGGATCCATTGGAGGGCAAGTCTGGTGCCAGCAGCC	49	SSU_rRNA_microsporidia	none	none
t48_dm_Awt	20239_Blumeria_mapped_read_132571-1003	2.26533	TATCACGCTTGACGCCCTCATTGAACT	27	none	none	none
t48_dm_Awt	20239_Blumeria_mapped_read_132582-1003	1.78718	TAGATACCAGGACATTTCCACTCT	24	none	none	none
t48_dm_Awt	20239_Blumeria_mapped_read_132684-1002	2.02078	CATGCCTGTTCGAGCGTCCGTAACAACCTT	30	none	none	none
t48_dm_Awt	20239_Blumeria_mapped_read_132767-1001	1.96408	TTTGTCGACTTTCGCCTTGGGAT	23	none	none	none
t48_dm_Awt	20239_Blumeria_mapped_read_132851-1000	2.19918	TAGAACTCCACCAATGGCATACCT	24	none	none	none
t48_dm_Awt	20239_Blumeria_mapped_read_132973-999	1.84919	TAGGGGCAACCGGTCTGTGGACT	23	none	none	none
t48_dm_Awt	20239_Blumeria_mapped_read_133087-998	1.81333	TACTGTTTGGTCCGGATCCCGCT	23	none	none	none
t48_dm_Awt	20239_Blumeria_mapped_read_133173-997	1.67249	TATTCCCGACGAATTGCAAGACT	23	none	none	none
t48_dm_Awt	20239_Blumeria_mapped_read_133430-995	-1.7978	GGGTGTTTGGTCTAGTGGTATGAT	24	none	none	none
t48_dm_Awt	20239_Blumeria_mapped_read_133561-994	2.20751	TATCAAATACCCGGAGATATCGAT	24	none	none	none
t48_dm_Awt	20239_Blumeria_mapped_read_134123-988	1.80801	TATCGGAGTTTTGTGCGAGAGCTT	24	none	none	none
t48_dm_Awt	20239_Blumeria_mapped_read_134265-987	2.16081	TAAAGCTCTGGTCATAAAATACTTGGCT	28	none	none	none
t48_dm_Awt	20239_Blumeria_mapped_read_134276-987	-2.09434	TATACCGTGAAACTGCGAATGGCTCATTAAATCAGTTATCGTTTATTTGA	50	SSU_rRNA_eukarya	none	none
t48_dm_Awt	20239_Blumeria_mapped_read_134621-983	2.41424	TAGCAACCAGCCAAAGCTAGTCGAGCT	27	none	none	none
t48_dm_Awt	20239_Blumeria_mapped_read_134919-980	-1.94635	GTTCCGGTTGTTGTTTCT	18	none	none	none
t48_dm_Awt	20239_Blumeria_mapped_read_135131-978	1.66296	TGCAGAGTCTGATATGGCCATGT	23	none	none	none
t48_dm_Awt	20239_Blumeria_mapped_read_135526-974	1.79278	TGCCAGGAGGTCGTTCACAAATCT	24	none	none	none
t48_dm_Awt	20239_Blumeria_mapped_read_135661-973	2.12661	CTTGCGAGAGTGCAGCGGACAACT	24	none	none	none
t48_dm_Awt	20239_Blumeria_mapped_read_135725-972	2.1415	TAACATCAAGCTTAGTATAGAACTT	25	none	none	none
t48_dm_Awt	20239_Blumeria_mapped_read_135740-972	1.82732	TACTTGCAAATGAAATCTGAGGT	23	none	none	none
t48_dm_Awt	20239_Blumeria_mapped_read_135745-972	2.16571	ATCATCGAATCTTTGAACGCACATTGCGCCCCTGGGAATTCCCAGGGGC	49	5_8S_rRNA	none	none
t48_dm_Awt	20239_Blumeria_mapped_read_135835-972	2.14415	TGAGATGAGGAGATTCTGAGATT	23	none	none	none
t48_dm_Awt	20239_Blumeria_mapped_read_135846-971	2.10092	TAACATGTTAGACGCGAGTTACCT	24	none	none	none
t48_dm_Awt	20239_Blumeria_mapped_read_135869-971	2.41204	TACACTTAGAGGAGCCCTTTGCCT	24	none	none	none
t48_dm_Awt	20239_Blumeria_mapped_read_135903-971	1.72649	TGGGTGGATTCTGTAAAATCTCCT	24	none	none	none
t48_dm_Awt	20239_Blumeria_mapped_read_136017-970	2.59877	TTTGAATGGAACGGGCTTTGTAACCT	26	none	none	none
t48_dm_Awt	20239_Blumeria_mapped_read_136106-969	1.74975	TTTGATTAGGGCAAGAGGAGAAT	23	none	none	none
t48_dm_Awt	20239_Blumeria_mapped_read_136136-969	1.83156	TTTTCGGCGGAATTATGGTCAGCT	24	none	none	none
t48_dm_Awt	20239_Blumeria_mapped_read_136172-968	1.96611	TGACCATCTGAGAAACTGCTAGAT	24	none	none	none
t48_dm_Awt	20239_Blumeria_mapped_read_13620-12690	1.58832	TAATCTATTCAAGGCTGATAACCT	24	none	none	none
t48_dm_Awt	20239_Blumeria_mapped_read_136331-967	1.87123	TGACATGACGGAGAATTTTGAAT	23	none	none	none
t48_dm_Awt	20239_Blumeria_mapped_read_136597-964	1.87961	TCAGCATGTACGAAGAGAGGGCT	23	none	none	none
t48_dm_Awt	20239_Blumeria_mapped_read_137033-960	2.07807	TAGAGCATCAGTCCCCCATAAACCT	25	none	none	none
t48_dm_Awt	20239_Blumeria_mapped_read_137189-959	1.99405	TTTGACGTGGCGGAGAATTTTGAT	24	none	none	none
t48_dm_Awt	20239_Blumeria_mapped_read_137602-955	1.85001	TAGCCTTCGAATTCGCATTTGCGT	24	none	none	none
t48_dm_Awt	20239_Blumeria_mapped_read_137624-954	1.83415	TATTCGACAGAGCTTTGACGCCT	23	none	none	none
t48_dm_Awt	20239_Blumeria_mapped_read_137702-954	1.89458	TATTTCACTCCCAGGTTCGTAGAT	24	none	none	none
t48_dm_Awt	20239_Blumeria_mapped_read_137726-953	1.90279	TGACTGCTACCCGAATTCCTGCT	23	none	none	none
t48_dm_Awt	20239_Blumeria_mapped_read_138002-951	1.79968	TTGTGCGCGCCGAGACTTTGAAT	23	none	none	none
t48_dm_Awt	20239_Blumeria_mapped_read_138065-950	2.39507	TGAATAATTGAAAGCGGAATAGCT	24	none	none	none
t48_dm_Awt	20239_Blumeria_mapped_read_138132-950	1.97919	TAGAGCCTCCGAACTCCAATCCTT	24	none	none	none
t48_dm_Awt	20239_Blumeria_mapped_read_138331-948	1.86587	TATATTCCTTTCCATTTTTAAAAAT	25	none	none	none
t48_dm_Awt	20239_Blumeria_mapped_read_138419-947	1.78022	TAATTGAGTGGCTGGTTGTAGCT	23	none	>Blumeria_SS_Cluster_24465-2	Blumeria_SS_Cluster_24465-2
t48_dm_Awt	20239_Blumeria_mapped_read_138767-944	1.9388	TTGACTCATCGACAAAAGAAGCCT	24	none	none	none
t48_dm_Awt	20239_Blumeria_mapped_read_138882-943	1.99857	TACACGCCCGTCGAGATTGTATAT	24	none	>20239_mirdeep-p_Blumeria_873-138882_x943	20239_mirdeep-p_Blumeria_873-138882_x943
t48_dm_Awt	20239_Blumeria_mapped_read_138921-943	1.85586	TAGACGGAGTGGTCCTAGTGACT	23	none	none	none
t48_dm_Awt	20239_Blumeria_mapped_read_138922-943	1.85419	TAGTTGGCGGACGAGCTCTGATCT	24	none	none	none
t48_dm_Awt	20239_Blumeria_mapped_read_139144-941	1.98716	TTCCAGGATTCCGAAACCCGATCT	24	none	none	none
t48_dm_Awt	20239_Blumeria_mapped_read_139165-941	1.77353	TACTTGTAAACTTGGTGAGACTT	23	none	none	none
t48_dm_Awt	20239_Blumeria_mapped_read_139626-937	1.91134	TAAGGCTCCTGAACTAATAAAATAT	25	none	none	none
t48_dm_Awt	20239_Blumeria_mapped_read_139724-936	2.08281	TAACTTCAGTGTAGGATAAATTATCT	26	none	none	none
t48_dm_Awt	20239_Blumeria_mapped_read_139845-935	2.06448	TTTTGGCTTAGAGTAATAAACTCT	24	none	none	none
t48_dm_Awt	20239_Blumeria_mapped_read_139893-934	1.85844	AAGTCGAAATCCGCTAAGGAGTGTGTAACAACTCACCTGCCGAATCAAC	49	LSU_rRNA_bacteria	none	none
t48_dm_Awt	20239_Blumeria_mapped_read_140001-933	1.80754	TAGCAACTATCCATCCTGAACCTT	24	none	none	none
t48_dm_Awt	20239_Blumeria_mapped_read_140261-931	1.99193	TGGCGGAGAATTTTGAATCTTTT	23	none	none	none
t48_dm_Awt	20239_Blumeria_mapped_read_140360-930	-1.73848	ATTTTCTTCCCTTGGTCT	18	none	none	none
t48_dm_Awt	20239_Blumeria_mapped_read_14053-12339	2.41762	TAATACCGACATTAGGACTAAATCT	25	none	none	none
t48_dm_Awt	20239_Blumeria_mapped_read_140565-928	1.68125	TAGGCGTCTGATCAGTCCAGATCT	24	none	none	none
t48_dm_Awt	20239_Blumeria_mapped_read_140616-928	1.92774	TAGTTGTATCCGAGGGCTTTGTT	23	none	none	none
t48_dm_Awt	20239_Blumeria_mapped_read_140756-927	1.94098	TGAGAGCTCAAGACCGAGGCACCCT	25	none	none	none
t48_dm_Awt	20239_Blumeria_mapped_read_141291-922	2.31451	TCCGTCGGGTGTAAATATCGGAT	23	none	none	none
t48_dm_Awt	20239_Blumeria_mapped_read_141449-921	2.06536	CGGCCTTGGCAGCTTTCGGGCGTCCGGCGTACAATTAACAACCGACTTA	49	none	none	none
t48_dm_Awt	20239_Blumeria_mapped_read_141632-919	2.36635	TAGGATAAGTGCCGCAAGAGGCT	23	none	none	none
t48_dm_Awt	20239_Blumeria_mapped_read_141760-918	1.78867	TAAAATGCCCGTCTGAACCGTTT	23	none	none	none
t48_dm_Awt	20239_Blumeria_mapped_read_142157-915	2.24323	TGCGCCAGAGAGCCCTGATGACTT	24	none	none	none
t48_dm_Awt	20239_Blumeria_mapped_read_142353-913	2.37563	TACCTCCCGCATGTAGACCGACAT	24	none	none	none
t48_dm_Awt	20239_Blumeria_mapped_read_142368-913	1.77754	TGAGATAGGACTTCACCATTAGGT	24	none	none	none
t48_dm_Awt	20239_Blumeria_mapped_read_142384-913	2.24397	CTCGGCAGACGGAGAAACTGAAT	23	none	none	none
t48_dm_Awt	20239_Blumeria_mapped_read_142422-912	1.7681	TGAGACTAATACGTGAATTCTATCT	25	none	>20239_mirdeep-p_Blumeria_1116-142422_x912	20239_mirdeep-p_Blumeria_1116-142422_x912
t48_dm_Awt	20239_Blumeria_mapped_read_142702-910	2.07761	TACTGAGGGTCTTGTCTTGAACAT	24	none	none	none
t48_dm_Awt	20239_Blumeria_mapped_read_142803-909	1.77528	TACAAAGTCGACGGTCAAGATTTT	24	none	none	none
t48_dm_Awt	20239_Blumeria_mapped_read_142830-909	2.01204	CTGACGCAATGTGATTTCTGCCCAGTGCTCTGAATGTCAAAGTGAAGAA	49	LSU_rRNA_eukarya	none	none
t48_dm_Awt	20239_Blumeria_mapped_read_142878-909	2.20511	TGAGAATATAGTAGGAAGCTGCCT	24	none	none	none
t48_dm_Awt	20239_Blumeria_mapped_read_143045-907	1.82071	TAGCGCAGTCGATTTACAAGGCT	23	none	none	none
t48_dm_Awt	20239_Blumeria_mapped_read_143216-906	2.12455	TGAAATGAGGATGTACTTGGTCT	23	none	none	none
t48_dm_Awt	20239_Blumeria_mapped_read_143258-906	1.86234	TTGTGGCCTGAAGTTCTGATTTGTT	25	none	none	none
t48_dm_Awt	20239_Blumeria_mapped_read_143310-905	1.90389	TAACAAGGCCGTTTCGGACCACTT	24	none	none	none
t48_dm_Awt	20239_Blumeria_mapped_read_143484-904	1.92346	ATCCGGATGTCTTCGGATGGATTTGAGTAAGAGCATAGCTGTTGGGACC	49	none	none	none
t48_dm_Awt	20239_Blumeria_mapped_read_143676-902	1.975	TGACTTTGATCCGTCGGCTAACCT	24	none	none	none
t48_dm_Awt	20239_Blumeria_mapped_read_143763-902	2.18561	TAGAGATACCCAGACGTCTGGAT	23	none	none	none
t48_dm_Awt	20239_Blumeria_mapped_read_143827-901	1.90033	TGCCAGGCTGTTGAGAAAACCCTT	24	none	none	none
t48_dm_Awt	20239_Blumeria_mapped_read_144230-898	2.50136	TATCGTATAAACGGCAATATCGGCT	25	none	none	none
t48_dm_Awt	20239_Blumeria_mapped_read_144837-893	1.74521	TATCGATCAGCCTTCGAAATAGCT	24	none	none	none
t48_dm_Awt	20239_Blumeria_mapped_read_145156-891	2.1045	TATGTTGAACTTCTCTCCATCCTT	24	none	none	none
t48_dm_Awt	20239_Blumeria_mapped_read_145430-888	1.76854	TAGATACAATGACTGAGAGGCAT	23	none	none	none
t48_dm_Awt	20239_Blumeria_mapped_read_145907-884	1.85379	TAAAGAGGGATATTGTTTAGACCT	24	none	none	none
t48_dm_Awt	20239_Blumeria_mapped_read_146286-881	1.89761	TATAGGAGGATATATTTGAAATAT	24	none	none	none
t48_dm_Awt	20239_Blumeria_mapped_read_146604-879	1.97768	TAAGTGAGATCCCAGACTAGAAAAGT	26	none	none	none
t48_dm_Awt	20239_Blumeria_mapped_read_146784-877	1.83903	TTAGAGCATTGAGAGGACC	19	none	none	none
t48_dm_Awt	20239_Blumeria_mapped_read_146864-877	1.83616	TGAAAAAATTAGAGTGTTCAAAGCAGGCCTATGCTCGAATACATTAGCA	49	SSU_rRNA_eukarya	none	none
t48_dm_Awt	20239_Blumeria_mapped_read_147207-874	2.39149	TGAAGATGAATGAAAGACCTATT	23	none	none	none
t48_dm_Awt	20239_Blumeria_mapped_read_147291-874	1.95646	TACGAACTTGATTGAGGGGCCTT	23	none	none	none
t48_dm_Awt	20239_Blumeria_mapped_read_147352-873	2.01488	TTTTGTCGATGAGTCAACGGCACTT	25	none	>20239_mirdeep-p_Blumeria_1324-373420_x242	none
t48_dm_Awt	20239_Blumeria_mapped_read_147465-872	1.77546	TGTGTGTACCTCGGGAAATTCGCT	24	none	none	none
t48_dm_Awt	20239_Blumeria_mapped_read_147634-871	2.21692	TACCGAAAGCTGGAGAAACTTATCT	25	none	none	none
t48_dm_Awt	20239_Blumeria_mapped_read_147989-868	2.58065	TCCGTGAATACCCACCCAGGACT	23	none	none	none
t48_dm_Awt	20239_Blumeria_mapped_read_148090-867	2.08883	AAAGATGAAAAGCACTTTGGAAAGAGAGTTAAACAGTACGTGAAATTGT	49	LSU_rRNA_bacteria	none	none
t48_dm_Awt	20239_Blumeria_mapped_read_148238-866	1.80659	TAAATCCATGAACAAATCGGCGT	23	none	none	none
t48_dm_Awt	20239_Blumeria_mapped_read_148317-865	2.07622	TAAACTTTGTAGAATGTCCACCCT	24	none	none	none
t48_dm_Awt	20239_Blumeria_mapped_read_148716-862	2.09275	TGTTTCTAAGCTGACTGAAGTTT	23	none	none	none
t48_dm_Awt	20239_Blumeria_mapped_read_148753-862	2.43801	TGAAGACCTGGACTTCCCCAGCCT	24	none	none	none
t48_dm_Awt	20239_Blumeria_mapped_read_148770-862	2.35347	CCTTGGACGAGGAAATTCTGAAT	23	none	none	none
t48_dm_Awt	20239_Blumeria_mapped_read_148941-860	1.78531	TTTGAGTAGGGCGCCCCTGGTTT	23	none	none	none
t48_dm_Awt	20239_Blumeria_mapped_read_149031-860	1.85834	TTCGAGAAAGTTTATTGACGGCT	23	none	none	none
t48_dm_Awt	20239_Blumeria_mapped_read_149228-858	1.86489	TGTTGTAGAGATAGACGGCAGTT	23	none	none	none
t48_dm_Awt	20239_Blumeria_mapped_read_149977-853	2.10503	TGTCCCGAGATTGAACCTGAACCT	24	none	none	none
t48_dm_Awt	20239_Blumeria_mapped_read_149997-853	1.85552	TGTCACAGGGCATGAATTCAAAGT	24	none	none	none
t48_dm_Awt	20239_Blumeria_mapped_read_150393-850	1.82283	TATGCAACTGCTCCATCGGGCT	22	none	none	none
t48_dm_Awt	20239_Blumeria_mapped_read_150521-849	1.84032	TACCGTGCCCTCTGGACACTAACCTT	26	none	none	none
t48_dm_Awt	20239_Blumeria_mapped_read_150595-848	1.71236	TATCGAGAAGCTGCAAAAGAGAT	23	none	none	none
t48_dm_Awt	20239_Blumeria_mapped_read_150654-848	1.9865	TATACCCTTAGTTGAGACAATAAGT	25	none	none	none
t48_dm_Awt	20239_Blumeria_mapped_read_150709-847	2.66879	AGGCCAGACCAGAATCATAGAACACT	26	none	none	none
t48_dm_Awt	20239_Blumeria_mapped_read_150747-847	2.23821	TACTAGAGAACACCACCAGGAGAT	24	none	none	none
t48_dm_Awt	20239_Blumeria_mapped_read_150795-847	1.6723	TATTTCGATTGGCAGCTTTGGCT	23	none	none	none
t48_dm_Awt	20239_Blumeria_mapped_read_150935-846	2.01728	TATCGGAGAAAATATACAGAATAT	24	none	none	none
t48_dm_Awt	20239_Blumeria_mapped_read_151576-841	2.40562	GGTGTCCGAGGAACTCCAAGAACT	24	none	none	none
t48_dm_Awt	20239_Blumeria_mapped_read_151628-841	2.34374	TGGCTTCAGTAGATTTGACTATGT	24	none	none	none
t48_dm_Awt	20239_Blumeria_mapped_read_151845-839	1.6517	TGAGGACGTAAAAACATGATTAT	23	none	none	none
t48_dm_Awt	20239_Blumeria_mapped_read_152074-838	1.8777	TAAACGCCCGTCGAGATTGTATCCT	25	none	none	none
t48_dm_Awt	20239_Blumeria_mapped_read_152146-837	1.95139	TAATCTAGAGGTCTGGCAATCTT	23	none	none	none
t48_dm_Awt	20239_Blumeria_mapped_read_152267-836	1.95291	TGCCTGTTCGAGCGTCCGTAACAACCTT	28	none	none	none
t48_dm_Awt	20239_Blumeria_mapped_read_152459-835	1.98509	TGATTAATTCCATAAGGCTGACT	23	none	none	none
t48_dm_Awt	20239_Blumeria_mapped_read_152678-833	2.28284	TATGCCACATGCCCTGAACCACACCT	26	none	none	none
t48_dm_Awt	20239_Blumeria_mapped_read_152823-832	2.21946	TGCGAAATTTGACTGAACTTGGCT	24	none	none	none
t48_dm_Awt	20239_Blumeria_mapped_read_153042-831	2.31024	GCCAGACCAGAATCATAGAACAT	23	none	none	none
t48_dm_Awt	20239_Blumeria_mapped_read_154259-822	2.13715	TAGTGTAGTGGTAAATAGCCTGACCTGGCCT	31	none	none	none
t48_dm_Awt	20239_Blumeria_mapped_read_154334-822	2.39283	TGCCTCGGATTTCATTTGCAAGTT	24	none	none	none
t48_dm_Awt	20239_Blumeria_mapped_read_154748-819	1.84513	TGAGATACCTGTAGATGCATTAACT	25	none	none	none
t48_dm_Awt	20239_Blumeria_mapped_read_155017-817	1.86576	TAAAGCACTGCTTAACTTGAGCCT	24	none	none	none
t48_dm_Awt	20239_Blumeria_mapped_read_15509-11235	1.96785	TGTAGAACTCCATTAGAGCATAT	23	none	none	none
t48_dm_Awt	20239_Blumeria_mapped_read_155169-816	1.70308	TGTCGCAGATTTGTCAGTACCTT	23	none	none	none
t48_dm_Awt	20239_Blumeria_mapped_read_155281-815	1.88764	TGAGTGAATCTGTCCTGGGAGTT	23	none	none	none
t48_dm_Awt	20239_Blumeria_mapped_read_155473-813	1.97677	CGGCCCAGTAGAAACGTCACAACT	24	none	none	none
t48_dm_Awt	20239_Blumeria_mapped_read_155526-813	1.97219	TACACGCCCGTCGAGATTATATCCT	25	none	none	none
t48_dm_Awt	20239_Blumeria_mapped_read_155684-812	1.98836	TAGAAATAATGTCAGTCCCTGAT	23	none	none	none
t48_dm_Awt	20239_Blumeria_mapped_read_156164-808	1.90793	GTAGTTGAACCTTGGGCCTGGCTGGCCGGTCCGCCTCACCGCGTGCACT	49	none	none	none
t48_dm_Awt	20239_Blumeria_mapped_read_156213-808	1.91528	TGGCTAAGAATTCGTCCAAGACT	23	none	none	none
t48_dm_Awt	20239_Blumeria_mapped_read_156266-808	1.72629	TTATCGAGATGTCTCTCCCAGAT	23	none	none	none
t48_dm_Awt	20239_Blumeria_mapped_read_156620-805	2.25861	TATAGGGGCGAAAGACTA	18	none	none	none
t48_dm_Awt	20239_Blumeria_mapped_read_156731-804	2.14004	TATCGCTCATCAGCATATATGCAGTT	26	none	none	none
t48_dm_Awt	20239_Blumeria_mapped_read_156896-803	2.60105	AAAAGGCCAGACCAGAATCATAGAACAT	28	none	none	none
t48_dm_Awt	20239_Blumeria_mapped_read_157084-802	1.67365	TGGGAGTTGGTTGTAAGGAATTT	23	none	none	none
t48_dm_Awt	20239_Blumeria_mapped_read_157107-802	1.96693	TTCAACAGAGAACTTTCCAGAGAT	24	none	none	none
t48_dm_Awt	20239_Blumeria_mapped_read_157543-799	2.13827	CTTTGAACGCACATTGCGCCCCTGGGAATTCCCAGGGGCATGCCTGTTC	49	5_8S_rRNA	none	none
t48_dm_Awt	20239_Blumeria_mapped_read_157545-799	1.81483	TTGGCTGTGCCGACATCTTCGAT	23	none	none	none
t48_dm_Awt	20239_Blumeria_mapped_read_157895-796	1.97362	TGGAACCATCGGCTTTGTGCTTT	23	none	none	none
t48_dm_Awt	20239_Blumeria_mapped_read_157945-796	2.25014	TATGTCCAGGCTGAGTAGAGAAGCT	25	none	none	none
t48_dm_Awt	20239_Blumeria_mapped_read_158145-795	2.2033	TACCCGGGTGTGTCAACTGAGCT	23	none	none	none
t48_dm_Awt	20239_Blumeria_mapped_read_158256-794	1.69903	CAGGACCATATTCCCGCTCGTCT	23	none	none	none
t48_dm_Awt	20239_Blumeria_mapped_read_158284-794	1.83715	TTTGTGCGCGCCGAGACTTTGAT	23	none	none	none
t48_dm_Awt	20239_Blumeria_mapped_read_158356-793	2.05373	TAATACCGACATCAGGACTAAATCT	25	none	none	none
t48_dm_Awt	20239_Blumeria_mapped_read_158461-793	1.8052	TAGAGACTGGTGCCTTTAATGCCT	24	none	none	none
t48_dm_Awt	20239_Blumeria_mapped_read_158519-792	2.03236	TGACTGAGAAATGGCGAGCGCTT	23	none	none	none
t48_dm_Awt	20239_Blumeria_mapped_read_159168-788	1.86204	TGTATACATGTAGGATGACTCTAT	24	none	>20239_mirdeep-p_Blumeria_855-159168_x788	20239_mirdeep-p_Blumeria_855-159168_x788
t48_dm_Awt	20239_Blumeria_mapped_read_159249-787	2.55239	TTACACGCCCGTCGAGATTATATCT	25	none	none	none
t48_dm_Awt	20239_Blumeria_mapped_read_159295-787	1.87394	TGTAAGACTTGGACCACGCTGAT	23	none	none	none
t48_dm_Awt	20239_Blumeria_mapped_read_160088-782	2.06464	ATCTTTGAACGCACATTGCGCCCCTGGGAATTCCCAGGGGCATGCCTGT	49	5_8S_rRNA	none	none
t48_dm_Awt	20239_Blumeria_mapped_read_160220-781	1.6397	TAGGAGGCAAACAGTTGAATAGCT	24	none	none	none
t48_dm_Awt	20239_Blumeria_mapped_read_160491-779	1.68985	TTTACTGTTATGCAAGGAAACCTT	24	none	none	none
t48_dm_Awt	20239_Blumeria_mapped_read_160621-778	1.9862	TGAGGACCATTTCGACGTCGGAT	23	none	none	none
t48_dm_Awt	20239_Blumeria_mapped_read_160718-778	1.85537	TATAGAAGAAAGACTCGAGGGCT	23	none	none	none
t48_dm_Awt	20239_Blumeria_mapped_read_160858-777	1.84346	TAGCATCACTGGAGAGAAACTTAACCT	27	none	none	none
t48_dm_Awt	20239_Blumeria_mapped_read_161061-775	1.96309	TGATTTGGGCTCCAGGCTTACCT	23	none	none	none
t48_dm_Awt	20239_Blumeria_mapped_read_161175-775	1.79315	AGTTGAACCTTGGGCCTGGCTGGCCGGTCCGCCTCACCGCGTGCACTGG	49	none	none	none
t48_dm_Awt	20239_Blumeria_mapped_read_1612-88488	-2.12372	AGCGGAGTAGAGCAGTTT	18	none	none	none
t48_dm_Awt	20239_Blumeria_mapped_read_161275-774	1.61238	TAATCCAAAGTAGTCGAATTATAT	24	none	none	none
t48_dm_Awt	20239_Blumeria_mapped_read_162028-769	2.03595	TCAGCCCGTAGATACTTTTCCAT	23	none	none	none
t48_dm_Awt	20239_Blumeria_mapped_read_162166-769	1.62962	GTCAGCCATACGGCGGTG	18	none	none	none
t48_dm_Awt	20239_Blumeria_mapped_read_162565-766	1.81868	TGTGCGCCACGCTTTGCTTCCTCT	24	none	none	none
t48_dm_Awt	20239_Blumeria_mapped_read_162576-766	2.45968	TGAGAATATAGTAGGAAGCTGAT	23	none	none	none
t48_dm_Awt	20239_Blumeria_mapped_read_162619-766	1.74436	TAGTAGAAAAGCATGTCCAAAACGT	25	none	none	none
t48_dm_Awt	20239_Blumeria_mapped_read_162749-765	2.15236	TATGCTCCACGTAGAATATCGACT	24	none	none	none
t48_dm_Awt	20239_Blumeria_mapped_read_163237-762	1.93482	GATCCGGATGTCTTCGGATGGATTTGAGTAAGAGCATAGCTGTTGGGAC	49	none	none	none
t48_dm_Awt	20239_Blumeria_mapped_read_16338-10693	2.2973	TATCCTTCCTCAAGATGTAGAACTT	25	none	none	none
t48_dm_Awt	20239_Blumeria_mapped_read_163423-761	1.69074	TACTATTATCTTCGGGCACCAGT	23	none	none	none
t48_dm_Awt	20239_Blumeria_mapped_read_163592-760	2.39547	TAGAGTGATCGAAAGATGAAAAGCACTTTGGAAAGAGAGTTAAACAGTA	49	LSU_rRNA_archaea	none	none
t48_dm_Awt	20239_Blumeria_mapped_read_163748-759	1.74294	TAGGCTTAGGTATCCACATAAGCT	24	none	none	none
t48_dm_Awt	20239_Blumeria_mapped_read_163807-758	1.9546	TTAGAGCATCAGTCCCCCATAAACCT	26	none	none	none
t48_dm_Awt	20239_Blumeria_mapped_read_163829-758	1.92193	TAGGGGTGCATCTGATATGTAACCT	25	none	none	none
t48_dm_Awt	20239_Blumeria_mapped_read_164032-757	1.83354	TGTAAGTAGACTCTCATAGAGTT	23	none	none	none
t48_dm_Awt	20239_Blumeria_mapped_read_164497-754	1.74867	TAGGCACAAGTGGAAGTACAGCTT	24	none	none	none
t48_dm_Awt	20239_Blumeria_mapped_read_164505-754	2.12147	TGAACCCCGTTGTACCAACACTGT	24	none	none	none
t48_dm_Awt	20239_Blumeria_mapped_read_164726-753	2.01228	TAAGCAAAAGACGTATCCAGAACT	24	none	none	none
t48_dm_Awt	20239_Blumeria_mapped_read_164973-751	1.9201	TACGAAAGAGGATAGTGAAAACCT	24	none	none	none
t48_dm_Awt	20239_Blumeria_mapped_read_164993-751	-1.71015	GCATAATCGCTGAGGGCTT	19	none	none	none
t48_dm_Awt	20239_Blumeria_mapped_read_165835-746	1.89503	TTCAACAGAGAACTTTCCAGAGT	23	none	none	none
t48_dm_Awt	20239_Blumeria_mapped_read_166049-745	2.02571	TGATAATCTTACTATTTCGGCTT	23	none	none	none
t48_dm_Awt	20239_Blumeria_mapped_read_166104-744	1.87359	TTGAATACTGATGCCCCCGACTAT	24	none	none	none
t48_dm_Awt	20239_Blumeria_mapped_read_166177-744	1.86556	TATTGCAGCTCTGATGTAGACCTT	24	none	none	none
t48_dm_Awt	20239_Blumeria_mapped_read_166541-742	1.91564	TACTGTTATTTGGACCGAAGATCT	24	none	none	none
t48_dm_Awt	20239_Blumeria_mapped_read_166663-741	1.88159	ATGCTAATGATGAATGCAATCTTGAAACGGGACGAGAATTCTGAAGCTT	49	none	none	none
t48_dm_Awt	20239_Blumeria_mapped_read_166672-741	2.03145	TAGGATCTATTATTGTCTGGCCTT	24	none	none	none
t48_dm_Awt	20239_Blumeria_mapped_read_166735-741	1.95563	TATCAGATTGCCGCAGGAGTATCT	24	none	none	none
t48_dm_Awt	20239_Blumeria_mapped_read_167126-738	1.88805	TGAGGCCAGAGAATAGTTGATGAACT	26	none	none	none
t48_dm_Awt	20239_Blumeria_mapped_read_167247-738	1.97364	GTAGAGTGATCGAAAGATGAAAAGCACTTTGGAAAGAGAGTTAAACAGT	49	LSU_rRNA_archaea	none	none
t48_dm_Awt	20239_Blumeria_mapped_read_167358-737	2.01458	AAGCCGGTTAATATTCCGGCACCTGGATGTGGATTCTCCACGGCAACGT	49	LSU_rRNA_eukarya	none	none
t48_dm_Awt	20239_Blumeria_mapped_read_167371-737	2.423	GTTTCGTGTAGTTGACCCTT	20	none	none	none
t48_dm_Awt	20239_Blumeria_mapped_read_167694-735	2.04409	TATCTGTATTAACTTGGAATCCAT	24	none	none	none
t48_dm_Awt	20239_Blumeria_mapped_read_167734-735	1.84841	TGACAGCTGTAGGCTTCGTCCCTT	24	none	none	none
t48_dm_Awt	20239_Blumeria_mapped_read_167739-735	1.64375	AGACCGGATGTAAAACGTAATCTTTCTGACTT	32	none	none	none
t48_dm_Awt	20239_Blumeria_mapped_read_167856-734	2.0311	TAATGAAAGATAAAAGGATGTCT	23	none	none	none
t48_dm_Awt	20239_Blumeria_mapped_read_168178-732	2.00423	TATAGTGAAGGCATTTAAAGAGCT	24	none	none	none
t48_dm_Awt	20239_Blumeria_mapped_read_168243-732	2.01319	TGTGGATTACAGCGTCGAAAGCCT	24	none	none	none
t48_dm_Awt	20239_Blumeria_mapped_read_168268-732	2.01907	TATGTCAGAAGTGAACTATCTTCT	24	none	none	none
t48_dm_Awt	20239_Blumeria_mapped_read_168279-732	1.95034	TAGCCGATTTGAGAGCTCGAGTT	23	none	none	none
t48_dm_Awt	20239_Blumeria_mapped_read_168395-731	1.86237	TGCGGGTGTATGGCAGCCGGGAT	23	none	none	none
t48_dm_Awt	20239_Blumeria_mapped_read_168881-728	2.09375	TAAACTTGAACGAATATAGCCTT	23	none	none	none
t48_dm_Awt	20239_Blumeria_mapped_read_168930-728	1.89356	TAGTTTTAAGAAACTCTGTTCCTT	24	none	none	none
t48_dm_Awt	20239_Blumeria_mapped_read_169529-724	1.71646	TGAGACTGAATTGAAATCGCCTT	23	none	none	none
t48_dm_Awt	20239_Blumeria_mapped_read_169566-724	2.15586	GAGGAACCCGAGATCGACGACAAT	24	none	none	none
t48_dm_Awt	20239_Blumeria_mapped_read_169626-724	1.76036	TACCGAGAATGGCACGCTGTAATT	24	none	none	none
t48_dm_Awt	20239_Blumeria_mapped_read_169753-723	2.091	TTTCGACCCGGAGATAGGATAGT	23	none	none	none
t48_dm_Awt	20239_Blumeria_mapped_read_170255-720	1.97202	ATTCCAGCTCCAATAGCGTATATTTAAGTTGTTGCAGTTAAAAAGCTCG	49	SSU_rRNA_microsporidia	none	none
t48_dm_Awt	20239_Blumeria_mapped_read_170315-720	1.71606	TAGGCGCTCAGACTACTCAAACTT	24	none	none	none
t48_dm_Awt	20239_Blumeria_mapped_read_170444-719	2.49568	CCAGTAGTCTAGTGGTAG	18	none	none	none
t48_dm_Awt	20239_Blumeria_mapped_read_170813-717	1.95009	TAGGCCGTTATGACATATATGAGCT	25	none	none	none
t48_dm_Awt	20239_Blumeria_mapped_read_170986-716	1.90237	TGGACGAGGACCTGGTGAATAGAT	24	none	none	none
t48_dm_Awt	20239_Blumeria_mapped_read_171118-715	2.0642	TCTTTGAACGCACATTGCGCCCCTGGGAATTCCCAGGGGCATGCCTGTT	49	5_8S_rRNA	none	none
t48_dm_Awt	20239_Blumeria_mapped_read_171137-715	1.93198	AAATCTGGTCCGGTTACGGGCCCGAGTTGTAATTTGTAGAAGATGCTTT	49	none	none	none
t48_dm_Awt	20239_Blumeria_mapped_read_171161-715	2.17381	TGAGGATGAAATATAACATAGTT	23	none	none	none
t48_dm_Awt	20239_Blumeria_mapped_read_171715-712	2.38955	TGGACAGGACGGGAATTTATACTCT	25	none	none	none
t48_dm_Awt	20239_Blumeria_mapped_read_172463-707	2.41235	TAATATTTTTCGCCCTAATCTCAT	24	none	none	none
t48_dm_Awt	20239_Blumeria_mapped_read_172490-707	1.9822	TCATAACTGCATGATCCCGAGACT	24	none	none	none
t48_dm_Awt	20239_Blumeria_mapped_read_172645-707	2.27384	CCAGTGGTCTAGTGGTAG	18	none	none	none
t48_dm_Awt	20239_Blumeria_mapped_read_172893-705	2.05531	TATTGCGAAATTTGACTGAACTTGGCT	27	none	none	none
t48_dm_Awt	20239_Blumeria_mapped_read_172987-705	2.04422	TGAGGACCTTGGTTATTGATATCT	24	none	none	none
t48_dm_Awt	20239_Blumeria_mapped_read_17329-10086	2.01979	TGGCATCGCGCGGGTCGCAGATCT	24	none	none	none
t48_dm_Awt	20239_Blumeria_mapped_read_173401-702	2.09608	TAAGATCGCATCACGAATACCCTT	24	none	none	none
t48_dm_Awt	20239_Blumeria_mapped_read_173500-702	2.26657	TATTTCCTCGTGAGACTATCGTCT	24	none	none	none
t48_dm_Awt	20239_Blumeria_mapped_read_173527-702	2.59289	AAAAGGCCAGACCAGAATCATAGAACAAT	29	none	none	none
t48_dm_Awt	20239_Blumeria_mapped_read_17359-10068	1.66578	TGATTAATTCCATAAGGCTGAT	22	none	none	none
t48_dm_Awt	20239_Blumeria_mapped_read_173592-702	2.03252	TGAAGAGTTCCGTTGACTTGAACTT	25	none	none	none
t48_dm_Awt	20239_Blumeria_mapped_read_173686-701	1.69827	TATTCACGGCAGTAGATATTGCT	23	none	none	none
t48_dm_Awt	20239_Blumeria_mapped_read_173961-700	2.10312	TATATCTGCTTGGCCCATACCAGGT	25	none	none	none
t48_dm_Awt	20239_Blumeria_mapped_read_174042-699	2.55794	AAAGGCCAGACCAGAATCATAGAACAAT	28	none	none	none
t48_dm_Awt	20239_Blumeria_mapped_read_174095-699	2.47288	TGATTAGGGCAAGAGGAGAATTT	23	none	none	none
t48_dm_Awt	20239_Blumeria_mapped_read_174495-697	1.83758	TTAAACGCCCGTCGAGATTGTATCT	25	none	none	none
t48_dm_Awt	20239_Blumeria_mapped_read_174869-695	1.8658	TGAAATACATGGACTAACCGACCTT	25	none	none	none
t48_dm_Awt	20239_Blumeria_mapped_read_175202-693	1.75635	TGTAAGAACGCATTCAAGGCCTT	23	none	none	none
t48_dm_Awt	20239_Blumeria_mapped_read_175373-692	1.82459	TAAGCTCAGATAACGGACAAACCGT	25	none	none	none
t48_dm_Awt	20239_Blumeria_mapped_read_175432-692	1.77653	TCGGAATCCAGGCTTTGGGCAT	22	none	none	none
t48_dm_Awt	20239_Blumeria_mapped_read_17553-9961	2.00205	TAAACCGAGAGCTGGAGAAACTTT	24	none	none	none
t48_dm_Awt	20239_Blumeria_mapped_read_175606-691	2.0695	CGGTATTAGGAGAGCTCCGCACCT	24	none	none	none
t48_dm_Awt	20239_Blumeria_mapped_read_175711-690	2.09891	TGAGGAACCCATGCGCGAATTGTCT	25	none	none	none
t48_dm_Awt	20239_Blumeria_mapped_read_175862-689	2.13601	GAGGAACCCGAGATCGACGACAACT	25	none	none	none
t48_dm_Awt	20239_Blumeria_mapped_read_175875-689	1.85555	TAACTGCATGATCCCGAGACGCTCTT	26	none	none	none
t48_dm_Awt	20239_Blumeria_mapped_read_175987-689	2.26128	TAGCATATTACCCACTCTAACCTT	24	none	none	none
t48_dm_Awt	20239_Blumeria_mapped_read_175994-689	2.26453	TTCACGCCCGTCGAGATTGTAGCT	24	none	none	none
t48_dm_Awt	20239_Blumeria_mapped_read_176059-688	1.80754	TACGGCGACTGAGATGGCTCTAT	23	none	>20239_mirdeep-p_Blumeria_1211-176059_x688	20239_mirdeep-p_Blumeria_1211-176059_x688
t48_dm_Awt	20239_Blumeria_mapped_read_176073-688	2.07926	TAAAGGTAAGTCCACTTCGAAGGT	24	none	none	none
t48_dm_Awt	20239_Blumeria_mapped_read_176102-688	1.72566	TGAGGAGAGAGTATCTAGAGGCT	23	none	none	none
t48_dm_Awt	20239_Blumeria_mapped_read_176193-688	2.05625	TAATGTAGGGGTCACGGATGATCT	24	none	none	none
t48_dm_Awt	20239_Blumeria_mapped_read_176655-685	1.81502	TAACTTTGGTCAGGATGACGGTT	23	none	none	none
t48_dm_Awt	20239_Blumeria_mapped_read_176798-684	1.80976	ATACCGAAGCAGAATTCGGTAAGCGTTGGATTGTTCACCCACTAATAGG	49	LSU_rRNA_eukarya	none	none
t48_dm_Awt	20239_Blumeria_mapped_read_176851-684	2.23428	TAAGAATTTTGAACCAGACAAACCTT	26	none	none	none
t48_dm_Awt	20239_Blumeria_mapped_read_176926-684	1.79283	TGATGATATAGTTGTGATGAACAT	24	none	none	none
t48_dm_Awt	20239_Blumeria_mapped_read_177287-682	2.28116	TACGGCTGAGATGATATTGCAAGT	24	none	none	none
t48_dm_Awt	20239_Blumeria_mapped_read_177296-682	2.01426	TGCGGAAGGAGACATCAGAATAT	23	none	none	none
t48_dm_Awt	20239_Blumeria_mapped_read_177344-682	2.14411	GTATAGGGGCGAAAGACTA	19	none	none	none
t48_dm_Awt	20239_Blumeria_mapped_read_177550-680	2.07617	GATGATTGTCACCGCAATGGTAATTCAGCTTAGTACGAGAGGAACCGCT	49	LSU_rRNA_eukarya	none	none
t48_dm_Awt	20239_Blumeria_mapped_read_178163-677	2.05323	TATACGCACCCGAGCGATTGAACT	24	none	none	none
t48_dm_Awt	20239_Blumeria_mapped_read_178273-677	2.11368	TACGAGAGGAACCGCTGATTCAAT	24	none	none	none
t48_dm_Awt	20239_Blumeria_mapped_read_178493-676	1.90999	CTGCTAAATAGCTCGACTAGCTTTGGCTGGTTGCTAGCTTCTTAGAGGG	49	none	none	none
t48_dm_Awt	20239_Blumeria_mapped_read_178508-675	2.19822	TAGAATTATCCCCTGCCCAATAATCT	26	none	none	none
t48_dm_Awt	20239_Blumeria_mapped_read_17856-9801	2.14037	TAGGGCAAGAGGAGAATTGAGAT	23	none	none	none
t48_dm_Awt	20239_Blumeria_mapped_read_178778-674	-2.04502	CGCATGAATGGATTAACGAGATTCCCACTGTCCCTGTCTACTATCCAGCG	50	LSU_rRNA_archaea	none	none
t48_dm_Awt	20239_Blumeria_mapped_read_178944-673	1.8854	GAAGCCGGTTAATATTCCGGCACCTGGATGTGGATTCTCCACGGCAACG	49	LSU_rRNA_eukarya	none	none
t48_dm_Awt	20239_Blumeria_mapped_read_179048-673	2.07318	TGACATCTGGATCAGGTCCCGGT	23	none	none	none
t48_dm_Awt	20239_Blumeria_mapped_read_179231-672	2.5998	AGGGCAAGTCTGGTGCCAGCAGCCGCGGTAATTCCAGCTCC	41	SSU_rRNA_bacteria	none	none
t48_dm_Awt	20239_Blumeria_mapped_read_180352-666	2.0405	TACTTTGAAAAAATTAGAGTGTTCAAAGCAGGCCTATGCTCGAATACAT	49	SSU_rRNA_eukarya	none	none
t48_dm_Awt	20239_Blumeria_mapped_read_180476-666	2.28388	CCCGATCAAGAGATGACTGAACT	23	none	none	none
t48_dm_Awt	20239_Blumeria_mapped_read_180618-665	1.76573	TGTAGTCGAGCGCTTTTACGAGT	23	none	none	none
t48_dm_Awt	20239_Blumeria_mapped_read_180679-665	1.69134	TATCTCCGGGTCGAAAAGACTGT	23	none	none	none
t48_dm_Awt	20239_Blumeria_mapped_read_180758-664	1.69508	TAAAGTCTGCTGTTGGTGCCTT	22	none	none	none
t48_dm_Awt	20239_Blumeria_mapped_read_180790-664	1.88407	TAAGGCCCTGATCTATCGTAAACCCT	26	none	none	none
t48_dm_Awt	20239_Blumeria_mapped_read_181076-663	1.97853	TCACACGCCCGTCGAGATTGTAAT	24	none	none	none
t48_dm_Awt	20239_Blumeria_mapped_read_181114-663	2.01262	CGAAAGATGAAAAGCACTTTGGAAAGAGAGTTAAACAGTACGTGAAATT	49	LSU_rRNA_bacteria	none	none
t48_dm_Awt	20239_Blumeria_mapped_read_181133-663	1.98315	TATCCGGAATCCGAACTTTTGTT	23	none	none	none
t48_dm_Awt	20239_Blumeria_mapped_read_181314-662	1.81515	TACAAGGAATCTGGCAAATGTTACCT	26	none	none	none
t48_dm_Awt	20239_Blumeria_mapped_read_181698-660	2.15689	TAAACCATGACCCGAGCTTTGTAT	24	none	none	none
t48_dm_Awt	20239_Blumeria_mapped_read_181742-660	1.76003	TATTTCGCCACTGGTGTTTTGAACCT	26	none	none	none
t48_dm_Awt	20239_Blumeria_mapped_read_181838-659	1.72261	TGATCTGATCCAGTTGACTGACT	23	none	none	none
t48_dm_Awt	20239_Blumeria_mapped_read_181906-659	2.46669	TACGGGCATTGAGCAACATTTGAAGT	26	none	none	none
t48_dm_Awt	20239_Blumeria_mapped_read_182029-658	1.75781	TGATATCCGATAGAAAGACAAGCT	24	none	none	none
t48_dm_Awt	20239_Blumeria_mapped_read_182124-658	1.80708	TGAAAGGATGTCAGAAAAGTCTT	23	none	none	none
t48_dm_Awt	20239_Blumeria_mapped_read_182258-657	2.45113	TACCGCTGGGAAGCGAGAACTGCCTT	26	none	none	none
t48_dm_Awt	20239_Blumeria_mapped_read_183066-653	1.96787	TGAACACGTAGAAAAATGACTAT	23	none	none	none
t48_dm_Awt	20239_Blumeria_mapped_read_183159-653	1.80283	GAAATCCGCTAAGGAGTGTGTAACAACTCACCTGCCGAATCAACTAGCC	49	LSU_rRNA_bacteria	none	none
t48_dm_Awt	20239_Blumeria_mapped_read_183670-650	1.80205	TATTTGGACGTGAAGCATGCACAT	24	none	none	none
t48_dm_Awt	20239_Blumeria_mapped_read_183840-649	2.01873	CAGCAGTGGGTCTACGATCGAACT	24	none	none	none
t48_dm_Awt	20239_Blumeria_mapped_read_183926-649	1.6791	TGGGCCCAATATCTTCCACCTT	22	none	none	none
t48_dm_Awt	20239_Blumeria_mapped_read_184142-648	2.05827	TGTGCTTCTGCTTCGGCCTCGGT	23	none	none	none
t48_dm_Awt	20239_Blumeria_mapped_read_184335-647	1.996	TAAAATTCATCAACCAGTGGATT	23	none	none	none
t48_dm_Awt	20239_Blumeria_mapped_read_184565-646	2.14893	TGAGACAAGGTCTGTTGCTGATCT	24	none	none	none
t48_dm_Awt	20239_Blumeria_mapped_read_184671-646	1.66853	TAGACGGATCATTAGTATTAAGAT	24	none	none	none
t48_dm_Awt	20239_Blumeria_mapped_read_185100-644	1.84714	TATGTTGAAAGATCGACTCTCCAT	24	none	none	none
t48_dm_Awt	20239_Blumeria_mapped_read_185473-642	2.24048	TGCGAGGTAAGTCGTTATGAGACT	24	none	none	none
t48_dm_Awt	20239_Blumeria_mapped_read_185589-641	2.21053	GAAGGAAACTGTACCAAAGTATGT	24	none	none	none
t48_dm_Awt	20239_Blumeria_mapped_read_185878-640	1.79542	TGGCTTGAGGACAACTTTATTCT	23	none	none	none
t48_dm_Awt	20239_Blumeria_mapped_read_186458-637	1.8452	TGAGAAGGCGTACTGTATGATAT	23	none	none	none
t48_dm_Awt	20239_Blumeria_mapped_read_186668-636	2.3743	TACACAGCAGGTTGAAGAAATTATCT	26	none	none	none
t48_dm_Awt	20239_Blumeria_mapped_read_186880-635	2.31675	TGAGACGTTCGAGGATTATATACT	24	none	none	none
t48_dm_Awt	20239_Blumeria_mapped_read_186975-635	1.84064	TGTGAGGATCACGGCGTACTGTT	23	none	none	none
t48_dm_Awt	20239_Blumeria_mapped_read_187266-634	1.64938	TGTAAACTTGATGAGACTTAAGTT	24	none	none	none
t48_dm_Awt	20239_Blumeria_mapped_read_187518-632	1.87201	TAATTGGATTGCACGCACCCAGAT	24	none	none	none
t48_dm_Awt	20239_Blumeria_mapped_read_187573-632	2.06175	TACCCGGAGATATCGAATCAGAT	23	none	none	none
t48_dm_Awt	20239_Blumeria_mapped_read_187639-632	1.73386	TGAGATGACGACTGATACCTTTT	23	none	none	none
t48_dm_Awt	20239_Blumeria_mapped_read_187641-632	2.19792	TAAAAATTTTACAGCCGGAGGACTAGGCT	29	none	none	none
t48_dm_Awt	20239_Blumeria_mapped_read_187720-631	1.65447	TATCCGTAGTAGTGACAAAACAGCT	25	none	none	none
t48_dm_Awt	20239_Blumeria_mapped_read_187837-631	1.83929	TGCAGACTTGATGAAACTTAAGTT	24	none	none	none
t48_dm_Awt	20239_Blumeria_mapped_read_188261-629	1.69834	TTATGTTACGGCGTAGAATAAGCT	24	none	none	none
t48_dm_Awt	20239_Blumeria_mapped_read_188340-628	1.59719	TAGACGATTCAGAAGCTAATACTT	24	none	none	none
t48_dm_Awt	20239_Blumeria_mapped_read_188378-628	1.85711	TGTAAAAGGACAATTTGGGATTT	23	none	none	none
t48_dm_Awt	20239_Blumeria_mapped_read_188506-628	1.99435	TGACCGAGAATGTAACTGAACCTT	24	none	none	none
t48_dm_Awt	20239_Blumeria_mapped_read_188806-626	1.7976	TGAGCCGAAAATACCTCCCGCAT	23	none	none	none
t48_dm_Awt	20239_Blumeria_mapped_read_189002-625	2.37301	CGGGAGTAACTATGACTCTCTTAAGGTAGCCAAAT	35	LSU_rRNA_bacteria	none	none
t48_dm_Awt	20239_Blumeria_mapped_read_189020-625	2.1443	TATGGCAAGCAAGAACTCAATATTT	25	none	none	none
t48_dm_Awt	20239_Blumeria_mapped_read_189042-625	1.76554	TGTGAACTTAGACGAGATAAAACTT	25	none	none	none
t48_dm_Awt	20239_Blumeria_mapped_read_189514-623	1.68993	TGAGGCGCTGAATAGACCTGCACCT	25	none	none	none
t48_dm_Awt	20239_Blumeria_mapped_read_189747-622	2.33741	ATGAGATCTAGACCCTCGCTTGGAACT	27	none	none	none
t48_dm_Awt	20239_Blumeria_mapped_read_189821-622	2.3189	GCCAGACCAGAATCATAGAACACT	24	none	none	none
t48_dm_Awt	20239_Blumeria_mapped_read_189826-622	2.02927	TAGTGACTGTTTGGGTTGGCCCCT	24	none	none	none
t48_dm_Awt	20239_Blumeria_mapped_read_189961-621	2.04461	TGTGTTTACGTATCCACCGGGAT	23	none	none	none
t48_dm_Awt	20239_Blumeria_mapped_read_190438-619	1.81946	TGTAAAGGCCTGTAACCACTATAT	24	none	none	none
t48_dm_Awt	20239_Blumeria_mapped_read_190644-618	1.69864	TGTAATTGGGCTAGGTCGTACCT	23	none	none	none
t48_dm_Awt	20239_Blumeria_mapped_read_190671-618	1.8451	TATCCAGAATAGGACTTACGGTT	23	none	none	none
t48_dm_Awt	20239_Blumeria_mapped_read_190784-617	1.70367	TGAAATCCGAGGCATGAGTACTCT	24	none	none	none
t48_dm_Awt	20239_Blumeria_mapped_read_190856-617	2.02657	TGAGAAAAGAGTGAGATGTGAACCT	25	none	none	none
t48_dm_Awt	20239_Blumeria_mapped_read_191489-614	1.7041	TAGAATAGGTCGGGCCTGTTGCCT	24	none	none	none
t48_dm_Awt	20239_Blumeria_mapped_read_191556-614	2.04181	TATAACTATGAGAGACCTTGAATT	24	none	none	none
t48_dm_Awt	20239_Blumeria_mapped_read_191647-614	1.93279	TATAAGTAGAGCCCTACTGTCTT	23	none	none	none
t48_dm_Awt	20239_Blumeria_mapped_read_191714-613	2.15927	TAGTATCGGATCTTGCTGAGCCTT	24	none	none	none
t48_dm_Awt	20239_Blumeria_mapped_read_191879-613	1.72603	TAAAGGACACCGCACTCAACAGGT	24	none	none	none
t48_dm_Awt	20239_Blumeria_mapped_read_191955-612	1.95407	TACGAAGGGTAAACTCATGGACAGGTT	27	none	none	none
t48_dm_Awt	20239_Blumeria_mapped_read_191968-612	1.92674	TAATTTTATTGTTGGACCCACGAT	24	none	none	none
t48_dm_Awt	20239_Blumeria_mapped_read_191993-612	1.90499	TATTCCGGTGCTGATGTTGAAGCT	24	none	none	none
t48_dm_Awt	20239_Blumeria_mapped_read_192150-611	1.80315	TAGGAGGGTAATGAAGATGAAAAATT	26	none	none	none
t48_dm_Awt	20239_Blumeria_mapped_read_192209-611	2.00951	TATTTGGTACAGGACTATTATGCT	24	none	none	none
t48_dm_Awt	20239_Blumeria_mapped_read_192344-611	1.94105	TTTTCTAGGCGAAGGAACAGTCT	23	none	none	none
t48_dm_Awt	20239_Blumeria_mapped_read_192374-610	1.83062	TGAGGATTGGAAGGTTTGCCCTAT	24	none	none	none
t48_dm_Awt	20239_Blumeria_mapped_read_192477-610	1.8479	TAGTCTGATGTAGGCGTGGCACT	23	none	none	none
t48_dm_Awt	20239_Blumeria_mapped_read_192563-610	2.34237	TGTCAGAGCAGCATGTAGACAGCT	24	none	none	none
t48_dm_Awt	20239_Blumeria_mapped_read_192627-609	2.14074	TACAGTGATTTGTCAATGGACCTT	24	none	none	none
t48_dm_Awt	20239_Blumeria_mapped_read_192795-609	1.92253	TATTTTTCGCCCTAATCTCACCCT	24	none	none	none
t48_dm_Awt	20239_Blumeria_mapped_read_192902-608	1.70844	TGCCAATACGTCGCTGATAGGAT	23	none	none	none
t48_dm_Awt	20239_Blumeria_mapped_read_193105-607	2.17693	TCGGTAGGATTCAGTCGAGAGACT	24	none	none	none
t48_dm_Awt	20239_Blumeria_mapped_read_193522-606	2.16534	TTGGATCGCGGAATTACAAAACCT	24	none	none	none
t48_dm_Awt	20239_Blumeria_mapped_read_193539-606	1.86051	TTCGTAAAACTCCTTGCCAAAATTT	25	none	none	none
t48_dm_Awt	20239_Blumeria_mapped_read_193705-605	1.88765	TGAGGACGAACCAGAAAGGGAACCT	25	none	none	none
t48_dm_Awt	20239_Blumeria_mapped_read_193714-605	1.96913	TATTTTTACGGACCAGAAACCTCT	24	none	none	none
t48_dm_Awt	20239_Blumeria_mapped_read_193736-605	2.03832	TGTTGGACTCGCAAGATTGAAGAT	24	none	none	none
t48_dm_Awt	20239_Blumeria_mapped_read_193852-604	2.18085	TTTGAGCTATGACCAGCCCCAGCT	24	none	none	none
t48_dm_Awt	20239_Blumeria_mapped_read_194010-604	-1.8493	GCATGAATGGATTAACGAGATTCCCACTGTCCCTGTCTACTATCCAGCGA	50	LSU_rRNA_archaea	none	none
t48_dm_Awt	20239_Blumeria_mapped_read_194027-603	1.77004	TTTGAACCCTATCGTTGCCAACTT	24	none	none	none
t48_dm_Awt	20239_Blumeria_mapped_read_194060-603	1.92134	TGAGAATCTAGGCAGTAGACATGT	24	none	none	none
t48_dm_Awt	20239_Blumeria_mapped_read_194105-603	1.76447	TAGGATACGTTTGAATTAATAAAAAT	26	none	none	none
t48_dm_Awt	20239_Blumeria_mapped_read_194163-603	1.84686	AGACATAGAGGGTGTAGGATAGGTGGGAGCGTAAGCGCCAGTGAAATAC	49	LSU_rRNA_eukarya	none	none
t48_dm_Awt	20239_Blumeria_mapped_read_194415-602	1.99379	CAGAGACCGATAGCGCACAAGTAGAGTGATCGAAAGATGAAAAGCACTT	49	LSU_rRNA_bacteria	none	none
t48_dm_Awt	20239_Blumeria_mapped_read_194439-602	1.83994	TGTGCACGAGGTCGCTGATTGAT	23	none	none	none
t48_dm_Awt	20239_Blumeria_mapped_read_194785-600	2.12019	TAGACTTGAATGGAGATTAAAACCT	25	none	none	none
t48_dm_Awt	20239_Blumeria_mapped_read_194843-600	1.93314	TATTTCCTCCTGAGTGTATCGTT	23	none	none	none
t48_dm_Awt	20239_Blumeria_mapped_read_195110-599	2.00259	GAGACCGATAGCGCACAAGTAGAGTGATCGAAAGATGAAAAGCACTTTG	49	LSU_rRNA_bacteria	none	none
t48_dm_Awt	20239_Blumeria_mapped_read_195214-599	2.29828	AGGACACATATCCCACCCGAACT	23	none	none	none
t48_dm_Awt	20239_Blumeria_mapped_read_195591-597	1.75748	TATCAGCCTTGATCGCTGGCTCGGCT	26	none	none	none
t48_dm_Awt	20239_Blumeria_mapped_read_196067-595	1.8255	TGGTGCCAGCAGCCGCGGTAATTCCAGCTCCAATAGCGTATATTTAAGT	49	SSU_rRNA_bacteria	none	none
t48_dm_Awt	20239_Blumeria_mapped_read_196191-594	1.97612	TCATATGGGCTGTGGCACCAGAAT	24	none	none	none
t48_dm_Awt	20239_Blumeria_mapped_read_196317-594	1.72336	TATTAATGGTCCCGGAGCTGCACCT	25	none	none	none
t48_dm_Awt	20239_Blumeria_mapped_read_196363-594	2.30417	CACCAGTGGTCTAGTGGTAGA	21	none	none	none
t48_dm_Awt	20239_Blumeria_mapped_read_196375-594	2.33597	TATGCCCGTTTTTTGTTGTAGAATAGCT	28	none	none	none
t48_dm_Awt	20239_Blumeria_mapped_read_19640-8956	2.5494	GCACCAGTGGTCTAGTGGTAG	21	none	none	none
t48_dm_Awt	20239_Blumeria_mapped_read_19672-8937	2.30264	ACTCGGATAACCGTAGTAATTCTAGAGCTAA	31	none	none	none
t48_dm_Awt	20239_Blumeria_mapped_read_196731-592	2.06384	TATCATACCGAAGCAGAATTCGGTAAGCGTTGGATTGTTCACCCACTAA	49	LSU_rRNA_archaea	none	none
t48_dm_Awt	20239_Blumeria_mapped_read_196746-592	1.76985	TGCGAACATCGGTTTCTGAAGAT	23	none	none	none
t48_dm_Awt	20239_Blumeria_mapped_read_196782-592	2.16511	ACAAGTAGAGTGATCGAAAGATGAAAAGCACTTTGGAAAGAGAGTTAAA	49	LSU_rRNA_archaea	none	none
t48_dm_Awt	20239_Blumeria_mapped_read_197056-591	1.84307	TGCGATGTATCCAGGACAAATACCT	25	none	none	none
t48_dm_Awt	20239_Blumeria_mapped_read_197264-590	2.22505	TAGTAAGAGAGCTGATTACAGTTT	24	none	none	none
t48_dm_Awt	20239_Blumeria_mapped_read_197325-590	2.19532	AGAACGAGGACAGTGTAGGCAAT	23	none	none	none
t48_dm_Awt	20239_Blumeria_mapped_read_197392-589	2.07377	TACGGCCCCGATCGATCGTAGACCCT	26	none	none	none
t48_dm_Awt	20239_Blumeria_mapped_read_197583-588	2.25683	TATGAGGATATAAGATTGAGAAGCT	25	none	none	none
t48_dm_Awt	20239_Blumeria_mapped_read_197592-588	1.67564	TTAGTACTTCCCCTGACTTTGTT	23	none	none	none
t48_dm_Awt	20239_Blumeria_mapped_read_197866-587	1.82083	AAGTAGAGTGATCGAAAGATGAAAAGCACTTTGGAAAGAGAGTTAAACA	49	LSU_rRNA_archaea	none	none
t48_dm_Awt	20239_Blumeria_mapped_read_198230-586	1.85187	TGCGAGGTGTAGGATTCTCAGTCT	24	none	none	none
t48_dm_Awt	20239_Blumeria_mapped_read_198421-585	1.86306	TAGTAGATTCGGAAGTTAAGATTT	24	none	none	none
t48_dm_Awt	20239_Blumeria_mapped_read_198572-584	1.78117	AGTCTAGTAGTTGGGTGGGTGACCACCAGCGAATCCCTGCTGTTGTATG	49	none	none	none
t48_dm_Awt	20239_Blumeria_mapped_read_199007-583	1.84682	TATTAATTGGCAAGGGCTGAACTT	24	none	none	none
t48_dm_Awt	20239_Blumeria_mapped_read_199150-582	1.75803	TGAGGACATCATCGACATACGCCT	24	none	none	none
t48_dm_Awt	20239_Blumeria_mapped_read_199483-581	1.87637	TACGATCGTTGGGTCGAGGCACGT	24	none	none	none
t48_dm_Awt	20239_Blumeria_mapped_read_199498-581	2.3215	ACGAGATCCTGGTAGACGTGAACT	24	none	none	none
t48_dm_Awt	20239_Blumeria_mapped_read_199864-579	2.00232	TAACTGCATGATCCCGAGACGCTCTGCTT	29	none	none	none
t48_dm_Awt	20239_Blumeria_mapped_read_200472-577	2.30413	CAGGACCATATTCCCGCTCGTCTACT	26	none	none	none
t48_dm_Awt	20239_Blumeria_mapped_read_200957-575	1.63047	TGAAGATGCAAACAGCTGGCTTT	23	none	none	none
t48_dm_Awt	20239_Blumeria_mapped_read_201137-574	1.77021	TAAGGGACCTGGGCAGATAAACCT	24	none	none	none
t48_dm_Awt	20239_Blumeria_mapped_read_201237-574	2.05019	TATCCAGAACAAGACTTCCGATT	23	none	none	none
t48_dm_Awt	20239_Blumeria_mapped_read_201363-573	2.39959	TAGGATAGACTGGACGGAAAATCT	24	none	none	none
t48_dm_Awt	20239_Blumeria_mapped_read_201400-573	2.12591	TGTGGTCGATGTGCACCTGGGAT	23	none	none	none
t48_dm_Awt	20239_Blumeria_mapped_read_201538-573	1.9716	TCCGGATGTCTTCGGATGGATTTGAGTAAGAGCATAGCTGTTGGGACCC	49	none	none	none
t48_dm_Awt	20239_Blumeria_mapped_read_20156-8728	1.91804	TAACCTTGTAGGACGCGAAGTTT	23	none	none	none
t48_dm_Awt	20239_Blumeria_mapped_read_201569-572	1.99949	CAAGTCCGGACCGGTGCCAAAACT	24	none	none	none
t48_dm_Awt	20239_Blumeria_mapped_read_202536-569	2.33698	CCAGACCAGAATCATAGAACAAT	23	none	none	none
t48_dm_Awt	20239_Blumeria_mapped_read_202733-568	1.78225	TGGGCTTTGAAGGCATCGAGAAT	23	none	none	none
t48_dm_Awt	20239_Blumeria_mapped_read_202854-568	2.40435	TATCAGTCTTCACTGTATTGGAAGCT	26	none	none	none
t48_dm_Awt	20239_Blumeria_mapped_read_202866-568	2.15912	TAGACCTATAGAACACTGTGAGGT	24	none	none	none
t48_dm_Awt	20239_Blumeria_mapped_read_203241-566	2.13893	TATGACACATGACCGGTATTATGT	24	none	none	none
t48_dm_Awt	20239_Blumeria_mapped_read_203340-566	1.72044	TGTAATTTGGATCTTTAATGGAT	23	none	none	none
t48_dm_Awt	20239_Blumeria_mapped_read_203623-565	2.04063	TGAGAACGCAAGACCGAGGCACCT	24	none	none	none
t48_dm_Awt	20239_Blumeria_mapped_read_203690-565	1.8356	TAGTGCCCGGACTTGTGACAAAGTT	25	none	none	none
t48_dm_Awt	20239_Blumeria_mapped_read_203717-565	1.83073	TGGAAGACGATGCAGACATGATT	23	none	none	none
t48_dm_Awt	20239_Blumeria_mapped_read_203832-564	1.99219	TGAGGACACCTGCTTTGAGAAGGT	24	none	none	none
t48_dm_Awt	20239_Blumeria_mapped_read_203841-564	1.8269	TCATACCGAAGCAGAATTCGGTAAGCGTTGGATTGTTCACCCACTAATA	49	LSU_rRNA_archaea	none	none
t48_dm_Awt	20239_Blumeria_mapped_read_204153-563	2.17227	TACCCAATGTAGCATGATACCCGT	24	none	none	none
t48_dm_Awt	20239_Blumeria_mapped_read_204316-562	1.83216	TTTGTAATAATGGCCTGTAAAGCT	24	none	none	none
t48_dm_Awt	20239_Blumeria_mapped_read_204392-562	1.71141	TGGATTCCAACAACTCTAACGAT	23	none	none	none
t48_dm_Awt	20239_Blumeria_mapped_read_204431-562	1.87153	TAAGATTCAGGGCCATAGGCCT	22	none	none	none
t48_dm_Awt	20239_Blumeria_mapped_read_204523-562	1.81835	TGTGAGAATGATATGAACGCCCGT	24	none	none	none
t48_dm_Awt	20239_Blumeria_mapped_read_204674-561	1.72896	TACCTAGATCTGTACATTCAAATT	24	none	none	none
t48_dm_Awt	20239_Blumeria_mapped_read_204693-561	1.85619	TAGTCCGGAGACAAAAGAGTCTT	23	none	none	none
t48_dm_Awt	20239_Blumeria_mapped_read_204942-560	2.273	AAAAGGCCAGACCAGAATCATAGAACACT	29	none	none	none
t48_dm_Awt	20239_Blumeria_mapped_read_204965-560	1.9092	GCACCTGGATGTGGATTCTCCACGGCAACGTAATGGAAAGCGGAGACGG	49	none	none	none
t48_dm_Awt	20239_Blumeria_mapped_read_205238-559	2.1604	TGACTCGAATGCCTTGAATTCCTT	24	none	none	none
t48_dm_Awt	20239_Blumeria_mapped_read_205560-558	2.0445	TTCGAGAAGGACCTTCTGAAAGGT	24	none	none	none
t48_dm_Awt	20239_Blumeria_mapped_read_205871-557	1.74958	CCAGACCAGAATCATAGAACAT	22	none	none	none
t48_dm_Awt	20239_Blumeria_mapped_read_206030-556	1.69042	TATTGGACCTGGATTTTCGTCTT	23	none	none	none
t48_dm_Awt	20239_Blumeria_mapped_read_206148-556	2.10688	TGGGCACAAGGAGGTTATTGGACT	24	none	none	none
t48_dm_Awt	20239_Blumeria_mapped_read_206405-555	1.88127	TGGCAACGGAACGAGGTTCGCAT	23	none	none	none
t48_dm_Awt	20239_Blumeria_mapped_read_206506-554	1.78431	TATTAGGAGAGCTCCGCACCCAGT	24	none	none	none
t48_dm_Awt	20239_Blumeria_mapped_read_206509-554	1.80118	TGCGACGAATATCTCAGGACCTT	23	none	none	none
t48_dm_Awt	20239_Blumeria_mapped_read_206601-554	1.96938	TAAGCTGAAGATCCAATTGTATGT	24	none	none	none
t48_dm_Awt	20239_Blumeria_mapped_read_206854-553	2.08449	TACGGACCAGAAACCTCTTGACAGGT	26	none	none	none
t48_dm_Awt	20239_Blumeria_mapped_read_207387-551	2.14379	AAGATGAAAAGCACTTTGGAAAGAGAGTTAAACAGTACGTGAAATTGTT	49	LSU_rRNA_bacteria	none	none
t48_dm_Awt	20239_Blumeria_mapped_read_207626-550	2.03587	TCACGAGATTCCGTCGGTAGGACT	24	none	none	none
t48_dm_Awt	20239_Blumeria_mapped_read_207783-550	2.13481	TAGTAACAAGTAAGAACAGGCTT	23	none	none	none
t48_dm_Awt	20239_Blumeria_mapped_read_208089-548	1.92834	TAGTACCAGTCATCGTCAGCGAT	23	none	none	none
t48_dm_Awt	20239_Blumeria_mapped_read_208149-548	2.02522	TAATGGAACTGAGAATTTCTCTCT	24	none	none	none
t48_dm_Awt	20239_Blumeria_mapped_read_208219-548	1.87447	TGACTGAGATGAGGATGGTAAGAT	24	none	none	none
t48_dm_Awt	20239_Blumeria_mapped_read_208571-547	2.10084	TTTGGGCCTGCAGAGTCATTTACAGCCT	28	none	none	none
t48_dm_Awt	20239_Blumeria_mapped_read_208835-546	1.78845	TCGAGATTCAAGATTGGACGCAT	23	none	none	none
t48_dm_Awt	20239_Blumeria_mapped_read_208843-546	1.66043	TGAAGTGCCTTCAAAATATCGTT	23	none	none	none
t48_dm_Awt	20239_Blumeria_mapped_read_208856-546	-1.96565	GTTCCGGTTGTTGTAAAT	18	none	none	none
t48_dm_Awt	20239_Blumeria_mapped_read_208918-545	1.71458	TAAGGGCGATTTTGTCGAAGACCT	24	none	none	none
t48_dm_Awt	20239_Blumeria_mapped_read_209297-544	1.87812	TAAAACTCTGCCAAAATTCAAAATT	25	none	>Blumeria_SS_Cluster_8985-3	Blumeria_SS_Cluster_8985-3
t48_dm_Awt	20239_Blumeria_mapped_read_209692-543	1.80084	CTAAATAGCTCGACTAGCTTTGGCTGGTTGCTAGCTTCTTAGAGGGACT	49	none	none	none
t48_dm_Awt	20239_Blumeria_mapped_read_209791-542	2.6798	AAAGGCCAGACCAGAATCATAGAACACT	28	none	none	none
t48_dm_Awt	20239_Blumeria_mapped_read_209854-542	1.86117	TATCAAATACCCGGAGATATCGAATCT	27	none	none	none
t48_dm_Awt	20239_Blumeria_mapped_read_210277-540	2.23461	TGGCATGGATTCTGACTTAGAGACT	25	none	none	none
t48_dm_Awt	20239_Blumeria_mapped_read_210331-540	1.93271	TTTGACATGACGGAGAATTTTGAT	24	none	none	none
t48_dm_Awt	20239_Blumeria_mapped_read_210524-539	2.05265	TATTGAAATTCGGGTAAGAACTCCCT	26	none	none	none
t48_dm_Awt	20239_Blumeria_mapped_read_210541-539	2.30483	TGTAGAATTAATCTAATAGACCTT	24	none	none	none
t48_dm_Awt	20239_Blumeria_mapped_read_210716-539	1.96739	TAGGGCAAGAGGAGAATTGAGAAT	24	none	none	none
t48_dm_Awt	20239_Blumeria_mapped_read_210935-538	1.83335	TGAGGACACCTGCTTTGAGAAGAT	24	none	none	none
t48_dm_Awt	20239_Blumeria_mapped_read_211197-537	1.83491	TATTCCAGTCGAGACGTAGTGCT	23	none	none	none
t48_dm_Awt	20239_Blumeria_mapped_read_211398-536	1.7736	TGCGGAAGGAGACATCAGAATGAT	24	none	none	none
t48_dm_Awt	20239_Blumeria_mapped_read_211852-535	2.25807	GTATTTGATAGATCAGGACCATATTCCT	28	none	none	none
t48_dm_Awt	20239_Blumeria_mapped_read_212027-534	1.74224	TACAAATCTAAGTGGAGAAACATTT	25	none	none	none
t48_dm_Awt	20239_Blumeria_mapped_read_212287-533	2.40601	GTTCTGTGATGACAGGTCTGAGGATAT	27	none	none	none
t48_dm_Awt	20239_Blumeria_mapped_read_212953-531	1.85035	TAGGACGCTTGATAATGTATCGTACCT	27	none	none	none
t48_dm_Awt	20239_Blumeria_mapped_read_213102-531	1.86791	TGTAAATATCGGCGTGGGCGTAT	23	none	>Blumeria_SS_Cluster_27886-1	Blumeria_SS_Cluster_27886-1
t48_dm_Awt	20239_Blumeria_mapped_read_213410-530	1.88353	TAGGTCTGTTTCTCGTGGTCAACT	24	none	none	none
t48_dm_Awt	20239_Blumeria_mapped_read_213589-529	1.80644	TAATGAGACACAGGAAAATTCAACT	25	none	none	none
t48_dm_Awt	20239_Blumeria_mapped_read_214141-527	1.79745	TAATGGATGGAACAGGAGGCACT	23	none	none	none
t48_dm_Awt	20239_Blumeria_mapped_read_214188-527	1.91717	TAAACCGAAGGTCTAGGGCCGCT	23	none	none	none
t48_dm_Awt	20239_Blumeria_mapped_read_214248-527	1.75116	TAGGCTGTAAAGTCCTGACGACTT	24	none	none	none
t48_dm_Awt	20239_Blumeria_mapped_read_214467-526	2.5667	TGCCGACAGTAGGGTTTTCTGACT	24	none	none	none
t48_dm_Awt	20239_Blumeria_mapped_read_214586-526	1.7711	TAACGACTGTCATACTTAAAAATAT	25	none	none	none
t48_dm_Awt	20239_Blumeria_mapped_read_214806-525	2.38607	TCGACAAAAGAAGCCCTCCTGAT	23	none	none	none
t48_dm_Awt	20239_Blumeria_mapped_read_214919-525	2.08946	TGCATGAGATCGTTTATTTTATCT	24	none	none	none
t48_dm_Awt	20239_Blumeria_mapped_read_215026-524	1.74802	TGTGTCGTGCAGAGTCTGATATGT	24	none	none	none
t48_dm_Awt	20239_Blumeria_mapped_read_215127-524	1.80947	TTTGACTGAACTTGGCTCTGGGAGAAT	27	none	none	none
t48_dm_Awt	20239_Blumeria_mapped_read_215444-523	1.88166	GAAACGGCTTAGACATAAATATCT	24	none	none	none
t48_dm_Awt	20239_Blumeria_mapped_read_215588-523	1.70602	TGGTGTATTGTAGGTTTATTGCCT	24	none	none	none
t48_dm_Awt	20239_Blumeria_mapped_read_21578-8190	1.70841	TATCCGGAACCGACTAGACTGCT	23	none	none	none
t48_dm_Awt	20239_Blumeria_mapped_read_215809-522	1.95776	TGTTGCCACACCCTTCACATCGCT	24	none	none	none
t48_dm_Awt	20239_Blumeria_mapped_read_216001-521	1.68945	TAAAGATTTGAAGAGCTCGAGGT	23	none	none	none
t48_dm_Awt	20239_Blumeria_mapped_read_216132-521	1.74686	TAAAGAAATCGAGGCTTCGGCTT	23	none	none	none
t48_dm_Awt	20239_Blumeria_mapped_read_216435-520	1.88798	TGAGGATTCATGGGTAGAACGAT	23	none	none	none
t48_dm_Awt	20239_Blumeria_mapped_read_216454-520	2.0186	TGATATAGGCTCAGCCAGGAGAT	23	none	none	none
t48_dm_Awt	20239_Blumeria_mapped_read_216460-520	1.8121	TAGGACAAGCTCACAAGGTGCTT	23	none	none	none
t48_dm_Awt	20239_Blumeria_mapped_read_216611-519	2.00512	TAGAGGATTCGTTGAGCAAGATCT	24	none	none	none
t48_dm_Awt	20239_Blumeria_mapped_read_216787-519	1.98289	TGATATCAATAACCAAGGTCCTT	23	none	none	none
t48_dm_Awt	20239_Blumeria_mapped_read_216788-519	1.80158	TGTTTTGGGATCAGTATAAGGCT	23	none	none	none
t48_dm_Awt	20239_Blumeria_mapped_read_216800-519	1.86054	TACGAACCTGGGAGTGAAATAACT	24	none	none	none
t48_dm_Awt	20239_Blumeria_mapped_read_217170-517	1.75151	TAGCTTAGTCGGCTTCAGTCCCTT	24	none	none	none
t48_dm_Awt	20239_Blumeria_mapped_read_217639-516	2.35702	ATTGGATCGCGGAATTACAAAACT	24	none	none	none
t48_dm_Awt	20239_Blumeria_mapped_read_217877-515	2.0192	TACATCAGTAGAATTCGAAAAAATT	25	none	none	none
t48_dm_Awt	20239_Blumeria_mapped_read_218279-514	1.88608	TGAGCATATACGACGACAACCCTT	24	none	none	none
t48_dm_Awt	20239_Blumeria_mapped_read_218280-514	1.70855	TGAAAGAGATGAGGCTCAAGAACTT	25	none	none	none
t48_dm_Awt	20239_Blumeria_mapped_read_219655-509	1.88912	TGACCAAAGCACTCATGAGCTTT	23	none	none	none
t48_dm_Awt	20239_Blumeria_mapped_read_219891-509	2.23234	TGATGGTGTGGCGGATCGAAGAT	23	none	none	none
t48_dm_Awt	20239_Blumeria_mapped_read_220090-508	1.94859	CATAGCTGTTGGGACCCGAAAGATGGTGAT	30	none	none	none
t48_dm_Awt	20239_Blumeria_mapped_read_220194-508	1.85672	TCAAAGAATGTCTGGAGTACCTCT	24	none	none	none
t48_dm_Awt	20239_Blumeria_mapped_read_220222-507	1.90908	ACGAGTAGTAGAATCACATGAACT	24	none	none	none
t48_dm_Awt	20239_Blumeria_mapped_read_220224-507	1.69062	TAGAACTGAGAGTTTCCCTTCAT	23	none	none	none
t48_dm_Awt	20239_Blumeria_mapped_read_220357-507	1.8412	TACGGAGCAATAATTTTAGACTTT	24	none	none	none
t48_dm_Awt	20239_Blumeria_mapped_read_220652-506	2.14904	TAAGGATGTACTAAGTCGTACCTT	24	none	none	none
t48_dm_Awt	20239_Blumeria_mapped_read_221179-504	1.84849	TGATTGCTGTATGGTAGCTTAGCCTT	26	none	none	none
t48_dm_Awt	20239_Blumeria_mapped_read_221358-504	2.1331	TGCAGTAGAATGAGATTTTGGAT	23	none	none	none
t48_dm_Awt	20239_Blumeria_mapped_read_221510-503	1.76231	TGAGATGTAGCTAGCAGGGCAT	22	none	none	none
t48_dm_Awt	20239_Blumeria_mapped_read_221523-503	2.00409	TAAACGGATCGGCGTATATATTACCT	26	none	none	none
t48_dm_Awt	20239_Blumeria_mapped_read_221529-503	1.93906	TTTGTTTAGGACGGACTTGAGAT	23	none	none	none
t48_dm_Awt	20239_Blumeria_mapped_read_221952-502	2.02126	TGACAGCTCTGGCGTTCCGGAAT	23	none	none	none
t48_dm_Awt	20239_Blumeria_mapped_read_222094-502	2.34176	TATTGACGGTTGAGACATTTCATCT	25	none	none	none
t48_dm_Awt	20239_Blumeria_mapped_read_222292-501	1.73595	TGCACGAGGTCGCTGATTGAGAT	23	none	none	none
t48_dm_Awt	20239_Blumeria_mapped_read_222338-501	1.66537	TAAAACCCTAGCTCCGGACAAACT	24	none	none	none
t48_dm_Awt	20239_Blumeria_mapped_read_222400-501	2.24275	TCGAGAGAGTCGGGCTGGTCGAT	23	none	none	none
t48_dm_Awt	20239_Blumeria_mapped_read_222465-501	1.96551	TTTCGCCCGAGCTGTATGAGCCTAT	25	none	none	none
t48_dm_Awt	20239_Blumeria_mapped_read_222604-500	2.03183	TGAGGGCCTTGCACTCTGATTCTGAGT	27	none	none	none
t48_dm_Awt	20239_Blumeria_mapped_read_222776-500	2.12889	TTTCCTCGAAGTCATGAAATACAT	24	none	none	none
t48_dm_Awt	20239_Blumeria_mapped_read_222842-500	2.21265	TACCGGAACATCTGAAGATGAGAT	24	none	none	none
t48_dm_Awt	20239_Blumeria_mapped_read_223076-499	1.76289	TACACGCCCGTCGAGATTGTAGCT	24	none	none	none
t48_dm_Awt	20239_Blumeria_mapped_read_223526-497	2.07324	TGTTCGAATTGACTGATAGAAACTT	25	none	none	none
t48_dm_Awt	20239_Blumeria_mapped_read_223884-496	1.87855	TGAATATGTCTGTGCTGAATAGCT	24	none	none	none
t48_dm_Awt	20239_Blumeria_mapped_read_223954-496	1.86497	AAAAGCGTTATGACTCTGCCTTCCT	25	none	none	none
t48_dm_Awt	20239_Blumeria_mapped_read_224039-496	2.02389	TAGAATAGGACGTGTGGTTCTATTTTGTT	29	none	none	none
t48_dm_Awt	20239_Blumeria_mapped_read_224097-496	1.90256	CGGCACCTGGATGTGGATTCTCCACGGCAACGTAATGGAAAGCGGAGAC	49	none	none	none
t48_dm_Awt	20239_Blumeria_mapped_read_224263-495	2.24403	TATCGAATCAGTCGAAAGGGCAAAGGCT	28	none	none	none
t48_dm_Awt	20239_Blumeria_mapped_read_224341-495	1.78013	TGATGGTATGGCGAGTCTATGAT	23	none	none	none
t48_dm_Awt	20239_Blumeria_mapped_read_224545-495	1.91691	TGGCGGTATGAATGCTCCACCACCT	25	none	none	none
t48_dm_Awt	20239_Blumeria_mapped_read_225077-493	2.04321	TATCCTTCCTCAAGATGTAGAGCCT	25	none	none	none
t48_dm_Awt	20239_Blumeria_mapped_read_225133-493	2.01014	TCAGAATGTCGTCTACGTAGACAT	24	none	none	none
t48_dm_Awt	20239_Blumeria_mapped_read_225199-493	1.87436	TAACCAAGCTCAAGCGTAGAATTT	24	none	none	none
t48_dm_Awt	20239_Blumeria_mapped_read_225335-492	1.94726	GCAATGTGATTTCTGCCCAGTGCTCTGAATGTCAAAGTGAAGAAATTCT	49	LSU_rRNA_eukarya	none	none
t48_dm_Awt	20239_Blumeria_mapped_read_225488-492	2.19576	TCGAAAGATGAAAAGCACTTTGGAAAGAGAGTTAAACAGTACGTGAAAT	49	LSU_rRNA_bacteria	none	none
t48_dm_Awt	20239_Blumeria_mapped_read_225832-490	2.20589	TATTATGACTTAATTTCCTCCTTT	24	none	none	none
t48_dm_Awt	20239_Blumeria_mapped_read_226199-489	1.74678	TGAATGCAAAACCGGAACAGCCT	23	none	none	none
t48_dm_Awt	20239_Blumeria_mapped_read_226225-489	1.8941	TGTATGCCGCGAAGTTCTGACACT	24	none	none	none
t48_dm_Awt	20239_Blumeria_mapped_read_226236-489	2.39434	TGAGGTGATATGACGGGATTCTGCCT	26	none	none	none
t48_dm_Awt	20239_Blumeria_mapped_read_226541-488	1.76401	TGACAATATTGGCACCCTCTAGCT	24	none	none	none
t48_dm_Awt	20239_Blumeria_mapped_read_226600-488	1.81758	TAGGATCTATTATTGTCTGGCTT	23	none	none	none
t48_dm_Awt	20239_Blumeria_mapped_read_226885-487	1.90045	TGACTAAACTCGGCACTGGGAGT	23	none	none	none
t48_dm_Awt	20239_Blumeria_mapped_read_226952-487	2.16399	TAACTGAGGATGCTGTTTGAAGCT	24	none	none	none
t48_dm_Awt	20239_Blumeria_mapped_read_227005-487	2.11142	TACAGAATATATGTAAAAGGACTT	24	none	none	none
t48_dm_Awt	20239_Blumeria_mapped_read_227059-487	1.76498	TGTAAACCGAGAGCTGGAGAATT	23	none	none	none
t48_dm_Awt	20239_Blumeria_mapped_read_227377-486	1.87405	TGTACTGCATCTGCACCGGGTAT	23	none	none	none
t48_dm_Awt	20239_Blumeria_mapped_read_227621-485	1.99259	TCAGGCGTAGAAATCCAGAGGAT	23	none	none	none
t48_dm_Awt	20239_Blumeria_mapped_read_227701-485	1.94981	TAGATTGCAACAACTCTAACGCCT	24	none	none	none
t48_dm_Awt	20239_Blumeria_mapped_read_227989-484	2.06278	TTGAACGCACATTGCGCCCCTGGGAATTCCCAGGGGCATGCCTGTTCGA	49	5_8S_rRNA	none	none
t48_dm_Awt	20239_Blumeria_mapped_read_227992-484	1.94088	TATTGTGTTGTGGTCCTATATGCT	24	none	none	none
t48_dm_Awt	20239_Blumeria_mapped_read_228070-484	1.93762	TAGATTCAGTGGCGATGTATGTCT	24	none	none	none
t48_dm_Awt	20239_Blumeria_mapped_read_228318-483	2.202	TAAGGCCGTACGTAAGAACATAACTT	26	none	none	none
t48_dm_Awt	20239_Blumeria_mapped_read_228396-483	1.95067	TATTGATAATGGTGTCGACGAGTT	24	none	none	none
t48_dm_Awt	20239_Blumeria_mapped_read_228475-482	2.12505	TGCAGACTTGTGTGTACCTCGGGAAT	26	none	none	none
t48_dm_Awt	20239_Blumeria_mapped_read_228535-482	2.14965	CACCAATCTCGTGACTCATGAACT	24	none	none	none
t48_dm_Awt	20239_Blumeria_mapped_read_228544-482	2.08023	CTTGGACGAGGAAATTCTGAAT	22	none	none	none
t48_dm_Awt	20239_Blumeria_mapped_read_228739-482	1.726	TGTAGTAAACATCCTCTGGAGAT	23	none	none	none
t48_dm_Awt	20239_Blumeria_mapped_read_229214-480	1.71655	TGCCCGTCGAGATTGTATCCATCT	24	none	none	none
t48_dm_Awt	20239_Blumeria_mapped_read_229580-479	1.79121	AGGAAGGATAGGCGGCTGAGAACT	24	none	none	none
t48_dm_Awt	20239_Blumeria_mapped_read_229622-479	2.02617	CGGTATTAGGAGAGCTCCGCAACT	24	none	none	none
t48_dm_Awt	20239_Blumeria_mapped_read_230119-478	2.41673	TGATGGTATGGCGAGTCTATGATTT	25	none	none	none
t48_dm_Awt	20239_Blumeria_mapped_read_230145-478	1.98474	TAAATGACCGGACCATCTTAGACT	24	none	none	none
t48_dm_Awt	20239_Blumeria_mapped_read_23018-7663	1.95303	TATGAAGATCAAGAATGAGACCTT	24	none	none	none
t48_dm_Awt	20239_Blumeria_mapped_read_230352-477	1.71011	TTTGAGAGATACCTGCGCATGT	22	none	none	none
t48_dm_Awt	20239_Blumeria_mapped_read_230485-477	1.73534	TAAACCTGGCAGGTCTTTGAATTT	24	none	none	none
t48_dm_Awt	20239_Blumeria_mapped_read_230709-476	1.93163	TACATCATCGGTACCGAGAACGAT	24	none	none	none
t48_dm_Awt	20239_Blumeria_mapped_read_231018-475	1.77654	TATGTTGTCAGAGGACCGTGAACT	24	none	none	none
t48_dm_Awt	20239_Blumeria_mapped_read_231126-475	1.88384	TGTACCAGGTTGCTGAGAGAACCT	24	none	none	none
t48_dm_Awt	20239_Blumeria_mapped_read_231360-474	1.90008	TAATTCTTGGTCTTTGGGAGACT	23	none	none	none
t48_dm_Awt	20239_Blumeria_mapped_read_231685-473	2.13241	TATTTGCCGGACCATGATTAAGATT	25	none	none	none
t48_dm_Awt	20239_Blumeria_mapped_read_232352-471	1.93105	TAAAATTCACGCCCGTCGAGATTT	24	none	none	none
t48_dm_Awt	20239_Blumeria_mapped_read_232472-471	2.11141	TTCGAGGTCATGACGATACGTAT	23	none	none	none
t48_dm_Awt	20239_Blumeria_mapped_read_232660-471	1.74624	TGCAAAGGCCGCTTTCAGGGCT	22	none	none	none
t48_dm_Awt	20239_Blumeria_mapped_read_232786-470	1.87913	TGTAGAACTCCATTAGAGCATCAAT	25	none	none	none
t48_dm_Awt	20239_Blumeria_mapped_read_233077-469	1.973	TACCATGACTTGTGGACTCGGAT	23	none	none	none
t48_dm_Awt	20239_Blumeria_mapped_read_233238-469	1.94867	TATTTTGGACAGCCCTATTTTTCT	24	none	none	none
t48_dm_Awt	20239_Blumeria_mapped_read_233276-469	2.11686	TAGGATTCAGTCGAGAGAGTCGGGCT	26	none	none	none
t48_dm_Awt	20239_Blumeria_mapped_read_233683-468	1.8559	TACGTAGATTTACCAGAGCTCGGT	24	none	none	none
t48_dm_Awt	20239_Blumeria_mapped_read_233945-467	2.16125	TACCGCTGGGAAGCGAGAACTGCCT	25	none	none	none
t48_dm_Awt	20239_Blumeria_mapped_read_234213-466	1.91204	TAATAACATCTCGCCATTCAAAAGCT	26	none	none	none
t48_dm_Awt	20239_Blumeria_mapped_read_234510-465	2.04904	GCGGGAGTAACTATGACTCTCTTAAGGTAGCCAAAT	36	LSU_rRNA_bacteria	none	none
t48_dm_Awt	20239_Blumeria_mapped_read_23458-7519	1.72088	TGAGGCCAGAGAATAGTTGATAT	23	none	none	none
t48_dm_Awt	20239_Blumeria_mapped_read_234705-465	1.88137	CGATTTCCTCCCACACATCGTAGTCGGATACGAATAGGCCTATGGCCCT	49	none	none	none
t48_dm_Awt	20239_Blumeria_mapped_read_234750-465	1.81838	TATCCTTGTAGAGCTCCGAGGCT	23	none	none	none
t48_dm_Awt	20239_Blumeria_mapped_read_234908-464	2.01435	GCATGCCTGTTCGAGCGTCCGTAACAACCTT	31	none	none	none
t48_dm_Awt	20239_Blumeria_mapped_read_235155-464	1.85718	GCAAATGCGAATTCGAAGGCTATGT	25	none	none	none
t48_dm_Awt	20239_Blumeria_mapped_read_235314-463	1.85052	TGTTGGAGCACAGAAGATGAAATT	24	none	none	none
t48_dm_Awt	20239_Blumeria_mapped_read_235499-463	2.03941	TGCCTCAGAACATCCGGACAGAT	23	none	none	none
t48_dm_Awt	20239_Blumeria_mapped_read_235733-462	1.90855	TGAGTGCTGTACCGTTGCTGGAT	23	none	none	none
t48_dm_Awt	20239_Blumeria_mapped_read_235805-462	2.42628	TTTTTGTACCGAGGGTTCG	19	none	none	none
t48_dm_Awt	20239_Blumeria_mapped_read_236143-461	1.79111	CGGAATGAAAGTGAACGTAGGTGAGAACCTGTAAGGGGGCATCATCGAC	49	none	none	none
t48_dm_Awt	20239_Blumeria_mapped_read_236247-461	1.75043	TGAGCCTTCAGCTTCCGACACTCT	24	none	none	none
t48_dm_Awt	20239_Blumeria_mapped_read_236252-461	2.24289	TAGGCGGAGTGGAAATCCTGACTT	24	none	none	none
t48_dm_Awt	20239_Blumeria_mapped_read_236366-460	-2.11424	TTGGGTTCCGGGGGGAGTATGGTCGCAAGGCTGAAACTTAAAGGAATTGA	50	SSU_rRNA_archaea	none	none
t48_dm_Awt	20239_Blumeria_mapped_read_236629-460	2.15247	TAGATGACTCAATTTACAATAAGTT	25	none	none	none
t48_dm_Awt	20239_Blumeria_mapped_read_236660-460	1.99532	TATCAATAACCAAGGTCCTCAGGT	24	none	none	none
t48_dm_Awt	20239_Blumeria_mapped_read_236759-459	2.07989	ACTTTTACTTTGAAAAAATTAGAGTGTTCAAAGCAGGCCTATGCTCGAA	49	SSU_rRNA_eukarya	none	none
t48_dm_Awt	20239_Blumeria_mapped_read_236819-459	2.01565	TACACGCCCGTCGAGATTGTATACT	25	none	none	none
t48_dm_Awt	20239_Blumeria_mapped_read_236995-459	2.06841	TAGAGTTGACGAGAGGTATGAAATGCCT	28	none	none	none
t48_dm_Awt	20239_Blumeria_mapped_read_237195-458	-1.82873	ATCGGCAGTCTAGTAGTTGGGTT	23	none	none	none
t48_dm_Awt	20239_Blumeria_mapped_read_237528-457	2.39817	TCAGAGTCAGTATCGTCAGATTACT	25	none	none	none
t48_dm_Awt	20239_Blumeria_mapped_read_237714-457	1.97419	GTCATCTAATTAGTGACGCGCATGAATGGATTAACGAGATTCCCACTGT	49	LSU_rRNA_archaea	none	none
t48_dm_Awt	20239_Blumeria_mapped_read_237842-456	1.87879	TGCATAATGTAGGATGGCACCAT	23	none	none	none
t48_dm_Awt	20239_Blumeria_mapped_read_23800-7410	1.88342	TACCAGACAAGAGGGGATTGCTT	23	none	none	none
t48_dm_Awt	20239_Blumeria_mapped_read_238667-454	1.88161	TGGCCCGTATTTTCTCTGGATAT	23	none	none	none
t48_dm_Awt	20239_Blumeria_mapped_read_238770-454	1.74792	TGTAGACGGTAGCCATTGAAGAT	23	none	none	none
t48_dm_Awt	20239_Blumeria_mapped_read_238957-453	1.7924	GATAGCGCACAAGTAGAGTGATCGAAAGATGAAAAGCACTTTGGAAAGA	49	LSU_rRNA_archaea	none	none
t48_dm_Awt	20239_Blumeria_mapped_read_239015-453	1.90646	TAGAAAACCCCCAATAACCTCCTT	24	none	none	none
t48_dm_Awt	20239_Blumeria_mapped_read_239067-453	1.81746	TGGCGGCGCGTAGGTAGACTCGCT	24	none	none	none
t48_dm_Awt	20239_Blumeria_mapped_read_239077-453	2.30879	TATAGGGGCGAAAGACTAA	19	none	none	none
t48_dm_Awt	20239_Blumeria_mapped_read_239436-452	1.99746	TGATTAATTCCATAAGGCTGACTT	24	none	none	none
t48_dm_Awt	20239_Blumeria_mapped_read_239713-451	1.89831	ATAAGGCTGATATGACGAGGTTGCCGGTTCGATTCCGTCCGAGGGCACC	49	none	none	none
t48_dm_Awt	20239_Blumeria_mapped_read_239789-451	2.21848	CCAGACCAGAATCATAGAACACT	23	none	none	none
t48_dm_Awt	20239_Blumeria_mapped_read_239801-451	1.76387	TATACTGTGATAGAAACCGAGTT	23	none	none	none
t48_dm_Awt	20239_Blumeria_mapped_read_240547-449	1.88669	CCGCGGTAATTCCAGCTCCAATAGCGTATATTTAAGTTGTTGCAGTTAA	49	SSU_rRNA_microsporidia	none	none
t48_dm_Awt	20239_Blumeria_mapped_read_241721-446	2.20299	TACTTGGTCAGGGCATTTTTTAAAT	25	none	none	none
t48_dm_Awt	20239_Blumeria_mapped_read_24182-7295	1.63549	TATTCGAAATGCGGAGCTTCTTCT	24	none	none	none
t48_dm_Awt	20239_Blumeria_mapped_read_242020-446	1.84191	TAGTTGGATCGAGCTTCTGCAGCT	24	none	none	none
t48_dm_Awt	20239_Blumeria_mapped_read_242637-444	2.41359	CCAGTGGTCTAGTGGTAGA	19	none	none	none
t48_dm_Awt	20239_Blumeria_mapped_read_242828-443	2.22663	CACCAGTGGTCTAGTGGTAGAA	22	none	none	none
t48_dm_Awt	20239_Blumeria_mapped_read_243518-442	2.17442	TGTAGAAACTGGCGCAATGGCAT	23	none	none	none
t48_dm_Awt	20239_Blumeria_mapped_read_243903-441	2.25609	TATACTTGTTACAGGCTGTAGCCT	24	none	none	none
t48_dm_Awt	20239_Blumeria_mapped_read_244267-440	1.95467	TGAACGACATGAAGTCCGGCCTT	23	none	none	none
t48_dm_Awt	20239_Blumeria_mapped_read_244682-439	1.76331	TATCTGAATCAGCGGTTCCTCTT	23	none	none	none
t48_dm_Awt	20239_Blumeria_mapped_read_244983-438	1.64255	CCCGAGTTGTAATTTGTAGAAGATGT	26	none	none	none
t48_dm_Awt	20239_Blumeria_mapped_read_246527-434	2.33117	AAGGCCAGACCAGAATCATAGAACCT	26	none	none	none
t48_dm_Awt	20239_Blumeria_mapped_read_246639-434	1.91044	AACCAGAATCTGAACCTGTCATCT	24	none	none	none
t48_dm_Awt	20239_Blumeria_mapped_read_246746-434	2.19838	TGTTGTAGAGATAGACGGCAGAT	23	none	none	none
t48_dm_Awt	20239_Blumeria_mapped_read_246795-434	1.78024	TATCCTTCCTCAAGATGTAGAACTCCT	27	none	none	none
t48_dm_Awt	20239_Blumeria_mapped_read_247372-432	1.86094	TACCCATAAACGACGACGAAATCT	24	none	none	none
t48_dm_Awt	20239_Blumeria_mapped_read_247619-432	2.24627	TAACTGTCAGAGTTTTCTCGGAAACCT	27	none	none	none
t48_dm_Awt	20239_Blumeria_mapped_read_247680-431	1.79477	TAGGACGAGAAGAACTAAGAACAT	24	none	none	none
t48_dm_Awt	20239_Blumeria_mapped_read_247699-431	1.9226	TAAACGAGTAAAAATAGTTCGAGGGCT	27	none	none	none
t48_dm_Awt	20239_Blumeria_mapped_read_247733-431	1.92914	TAAAATCGTCGAAATTCTTCGAT	23	none	none	none
t48_dm_Awt	20239_Blumeria_mapped_read_247818-431	2.07694	TGAAGACCTGGACTTCCCCAGT	22	none	none	none
t48_dm_Awt	20239_Blumeria_mapped_read_247880-431	1.74643	GTGGATGTGCTCTGGAACCTGAAAT	25	none	none	none
t48_dm_Awt	20239_Blumeria_mapped_read_248117-431	1.67658	CAGTTAAAAAGCTCGTAGTTGAACCTTGGGCT	32	none	none	none
t48_dm_Awt	20239_Blumeria_mapped_read_248396-430	2.17128	TGTGTTTAATGAAGGTGATGAATCT	25	none	none	none
t48_dm_Awt	20239_Blumeria_mapped_read_248542-429	1.9485	TGAATTGATTGAGGTGAACTTAT	23	none	none	none
t48_dm_Awt	20239_Blumeria_mapped_read_248763-429	1.96581	TACTAGAGAACACCACCAGGACT	23	none	none	none
t48_dm_Awt	20239_Blumeria_mapped_read_248822-429	2.18965	TTTGGGCCTGCAGAGTCATTTACAGCT	27	none	none	none
t48_dm_Awt	20239_Blumeria_mapped_read_249311-428	2.21189	GATATTTATACCCGACGGAACT	22	none	none	none
t48_dm_Awt	20239_Blumeria_mapped_read_249499-427	2.1939	TAAATTGTGGGTAACTTGGTACCT	24	none	none	none
t48_dm_Awt	20239_Blumeria_mapped_read_249652-427	1.97397	TATTATGTTACGGCGTAGAATAAGCT	26	none	none	none
t48_dm_Awt	20239_Blumeria_mapped_read_24966-7059	1.67603	TGACCCGAGCTTTGTATATTATGT	24	none	none	none
t48_dm_Awt	20239_Blumeria_mapped_read_249923-426	2.42744	AAGGCCAGACCAGAATCATAGAACAACT	28	none	none	none
t48_dm_Awt	20239_Blumeria_mapped_read_250057-426	1.92703	CTTCTCGAAAGGAGCTCTTGGAACT	25	none	none	none
t48_dm_Awt	20239_Blumeria_mapped_read_250293-425	1.80782	TAGGCGTTAGGACACCGTTATTCTGGT	27	none	none	none
t48_dm_Awt	20239_Blumeria_mapped_read_250667-424	1.8901	TATCAGAAACTCCCATAACGCTCT	24	none	none	none
t48_dm_Awt	20239_Blumeria_mapped_read_251124-423	1.71001	TAGAGATTGCTATGTGGCTTACGT	24	none	none	none
t48_dm_Awt	20239_Blumeria_mapped_read_251431-422	1.8326	TACGATCGTTGGGTCGAGGCACGACT	26	none	none	none
t48_dm_Awt	20239_Blumeria_mapped_read_251927-421	1.85495	TTATGACTCTGCCTCCTGGCCTT	23	none	none	none
t48_dm_Awt	20239_Blumeria_mapped_read_251972-421	1.87429	TTTGACATGGCGGAGAATTTTGAAT	25	none	none	none
t48_dm_Awt	20239_Blumeria_mapped_read_252089-421	2.07112	TATGAGATAGGACTTCACCATTAGGT	26	none	none	none
t48_dm_Awt	20239_Blumeria_mapped_read_252525-420	1.71621	TAACCCGAGCTTTGTATATTATGT	24	none	none	none
t48_dm_Awt	20239_Blumeria_mapped_read_253212-418	1.80338	TGAAGGACTGAGGATAGTGGACTT	24	none	none	none
t48_dm_Awt	20239_Blumeria_mapped_read_253312-418	1.79563	TATTTCACTCCCAGATTCGTAGAT	24	none	none	none
t48_dm_Awt	20239_Blumeria_mapped_read_253383-418	1.97577	TAAGTGAGATCCCAGACTAGAAAT	24	none	none	none
t48_dm_Awt	20239_Blumeria_mapped_read_253853-417	1.94865	TACGTAAACACAAGTTTGGCTTT	23	none	none	none
t48_dm_Awt	20239_Blumeria_mapped_read_253865-417	2.12368	TTTTTTGTACCGAGGGTTCG	20	none	none	none
t48_dm_Awt	20239_Blumeria_mapped_read_253995-416	1.91656	TAGCAGCGTCCCAGAATCGAACAT	24	none	none	none
t48_dm_Awt	20239_Blumeria_mapped_read_255269-413	2.15258	TTGTGGCCTGAAGTTCTGATTTGTCT	26	none	none	none
t48_dm_Awt	20239_Blumeria_mapped_read_255932-412	1.75894	TTCCGAGAATGTAGTGAGCTGTAT	24	none	none	none
t48_dm_Awt	20239_Blumeria_mapped_read_255963-412	1.84131	TATGATCGTCGCCGCAGGTGTCT	23	none	none	none
t48_dm_Awt	20239_Blumeria_mapped_read_256265-411	1.87687	TGGCCAAGTCGGTAAAAATGGTT	23	none	none	none
t48_dm_Awt	20239_Blumeria_mapped_read_256783-410	1.70351	TTCCGAGAACTCGAAGGGAAGAT	23	none	none	none
t48_dm_Awt	20239_Blumeria_mapped_read_256891-410	1.77458	TGAGAAGAGTGGTCATTGGAACAT	24	none	none	none
t48_dm_Awt	20239_Blumeria_mapped_read_257354-409	1.81859	TAGACGCACTGATCGCTTGAAGAT	24	none	none	none
t48_dm_Awt	20239_Blumeria_mapped_read_257531-408	1.94532	TATCGTGATTACCTTCCTCGGTT	23	none	none	none
t48_dm_Awt	20239_Blumeria_mapped_read_257660-408	2.10496	CCTTGGCAGCTTTCGGGCGTCCGGCGTACAATTAACAACCGACTTAGAA	49	none	none	none
t48_dm_Awt	20239_Blumeria_mapped_read_258192-407	1.95694	TTAAAATTTGCGGCCTCTACAAGCT	25	none	none	none
t48_dm_Awt	20239_Blumeria_mapped_read_258381-406	2.04125	TAACAGGCTGTAGTGATAGAAGCATCCT	28	none	none	none
t48_dm_Awt	20239_Blumeria_mapped_read_258625-406	1.84067	ACCGATAGCGCACAAGTAGAGTGATCGAAAGATGAAAAGCACTTTGGAA	49	LSU_rRNA_archaea	none	none
t48_dm_Awt	20239_Blumeria_mapped_read_258666-406	2.0189	TACGAGGAGCTTTGAGATAGTCAGCT	26	none	none	none
t48_dm_Awt	20239_Blumeria_mapped_read_258761-406	1.85125	TTGATAGAACAATGTAGATAAGGGAAGTCGGCAAAATAGATCCGTAACT	49	LSU_rRNA_archaea	none	none
t48_dm_Awt	20239_Blumeria_mapped_read_258956-405	1.83574	TGTCAGTGATCCTGTGGTGCCTT	23	none	none	none
t48_dm_Awt	20239_Blumeria_mapped_read_259091-405	1.75943	TGAATCTGGTAGGCTCATACAGCT	24	none	none	none
t48_dm_Awt	20239_Blumeria_mapped_read_259206-405	1.83704	TGTGAGTATAATTTTAAGGGATT	23	none	none	none
t48_dm_Awt	20239_Blumeria_mapped_read_260020-403	1.96767	TGACAAATAGAACTGGGGCAGCT	23	none	none	none
t48_dm_Awt	20239_Blumeria_mapped_read_260022-403	1.71817	TGTAGTCTTCGGTGTCTCCTTCCT	24	none	none	none
t48_dm_Awt	20239_Blumeria_mapped_read_260049-403	1.85262	TTTGAGTATCACCATCGGCATCCT	24	none	none	none
t48_dm_Awt	20239_Blumeria_mapped_read_260390-402	2.03412	TATTGCTCGGTATTCAAGGTTCGAACTT	28	none	none	none
t48_dm_Awt	20239_Blumeria_mapped_read_260738-401	1.83721	TGCAAGGGCACCAGCGTTAGACT	23	none	>20239_mirdeep-p_Blumeria_1054-260738_x401	20239_mirdeep-p_Blumeria_1054-260738_x401
t48_dm_Awt	20239_Blumeria_mapped_read_260824-401	1.95473	TAACTTCTTTTGTGCCGTCCAGGT	24	none	none	none
t48_dm_Awt	20239_Blumeria_mapped_read_260990-401	1.7856	TGAGACGCATCTGATTCGAGAATT	24	none	none	none
t48_dm_Awt	20239_Blumeria_mapped_read_261349-400	-1.89999	TCCGGAGCTAGGGTTTTACGGCTGGTAGAGCC	32	none	none	none
t48_dm_Awt	20239_Blumeria_mapped_read_261628-399	1.99434	AAAAGCGTTATGACTCTGCCTACT	24	none	none	none
t48_dm_Awt	20239_Blumeria_mapped_read_261681-399	1.83901	TTGTAGAACTATTGGTGTCTATTT	24	none	none	none
t48_dm_Awt	20239_Blumeria_mapped_read_263087-396	1.87944	TGACTGAATCTCGGCTCTGGGAT	23	none	none	none
t48_dm_Awt	20239_Blumeria_mapped_read_263120-396	1.86955	TACGGGCATTGAGCAACATTTGAAGTT	27	none	none	none
t48_dm_Awt	20239_Blumeria_mapped_read_263338-396	1.71922	TACAGATATGTATATCGGAACCTT	24	none	none	none
t48_dm_Awt	20239_Blumeria_mapped_read_263393-396	1.76768	TATCGAGTAGGACCCATAGGTTT	23	none	none	none
t48_dm_Awt	20239_Blumeria_mapped_read_263417-396	1.96631	TACATGGTGGATCGTTCGATAGATACAT	28	none	none	none
t48_dm_Awt	20239_Blumeria_mapped_read_263552-395	1.70152	TAATTTGGGATCCTTCTGAAATCT	24	none	none	none
t48_dm_Awt	20239_Blumeria_mapped_read_263875-395	1.93943	TGACGGCAAGAGTGAGCTTACGCT	24	none	none	none
t48_dm_Awt	20239_Blumeria_mapped_read_263974-395	2.0243	ATAGTTTGAGTAGCCTGGGCAACT	24	none	none	none
t48_dm_Awt	20239_Blumeria_mapped_read_264655-393	1.8382	TAAAGGCACTGGAGCTATATGCGCCT	26	none	none	none
t48_dm_Awt	20239_Blumeria_mapped_read_264680-393	2.06282	TAACACGCCCGTCGAGATTATATCT	25	none	none	none
t48_dm_Awt	20239_Blumeria_mapped_read_264700-393	1.86863	TGTGAAGATGATGGTGTGGCGACT	24	none	none	none
t48_dm_Awt	20239_Blumeria_mapped_read_265316-392	1.80179	TAGGACATTATTGCCATGCAAGAT	24	none	none	none
t48_dm_Awt	20239_Blumeria_mapped_read_265707-391	2.05276	TAGAGTATCCATATTAGAAAGACT	24	none	none	none
t48_dm_Awt	20239_Blumeria_mapped_read_265760-391	1.78074	TATTGGCAATTAAACTTGTTGACGCCT	27	none	none	none
t48_dm_Awt	20239_Blumeria_mapped_read_265938-391	1.83602	TGAGAAACCGGCCAAGATGAACT	23	none	none	none
t48_dm_Awt	20239_Blumeria_mapped_read_266160-390	2.00635	TATTCATTCCAGGCTGTCACACTT	24	none	none	none
t48_dm_Awt	20239_Blumeria_mapped_read_266594-389	2.00865	TGAAGATGAATGAAAGACCTATCT	24	none	none	none
t48_dm_Awt	20239_Blumeria_mapped_read_267577-387	1.76695	TGAGAAATTCTAGTGCAACGAACT	24	none	none	none
t48_dm_Awt	20239_Blumeria_mapped_read_267628-387	1.90096	TTTCGCCAAGATCTTTGATTTGGT	24	none	none	none
t48_dm_Awt	20239_Blumeria_mapped_read_268260-386	1.81503	TGACCCAGCTTTGTATATTATGACTT	26	none	none	none
t48_dm_Awt	20239_Blumeria_mapped_read_268596-385	1.75496	TGAGGGACCATGACGGACGTCCT	23	none	none	none
t48_dm_Awt	20239_Blumeria_mapped_read_268982-384	1.87024	AGGCCCCTAGCCCTTCAAGAGATACTTTTT	30	none	none	none
t48_dm_Awt	20239_Blumeria_mapped_read_269035-384	1.96694	TTTAAACCAAACCCGGACTGAAT	23	none	none	none
t48_dm_Awt	20239_Blumeria_mapped_read_269210-384	1.84017	TAATGGAGTGTCCAAGTTACTGTGCCTT	28	none	none	none
t48_dm_Awt	20239_Blumeria_mapped_read_269280-384	1.76911	TGTCGCGTCTCTGACCCGGTCTT	23	none	none	none
t48_dm_Awt	20239_Blumeria_mapped_read_269407-384	1.91171	GACGCACCGCAAGGATATTGAACT	24	none	none	none
t48_dm_Awt	20239_Blumeria_mapped_read_269977-383	2.19797	AAGGCCAGACCAGAATCATAGAACTT	26	none	none	none
t48_dm_Awt	20239_Blumeria_mapped_read_270133-382	1.98123	TATGGAGAGTCATGATAAGAACCAT	25	none	none	none
t48_dm_Awt	20239_Blumeria_mapped_read_270317-382	2.00185	TGAGAAGGTATGACTGAAAAGCCT	24	none	none	none
t48_dm_Awt	20239_Blumeria_mapped_read_270671-381	1.89068	TCAGGACCTAATCCGAACAGGAT	23	none	none	none
t48_dm_Awt	20239_Blumeria_mapped_read_270872-381	2.22541	TAGCTCCGGACAAACCGATTTCAGGGT	27	none	none	none
t48_dm_Awt	20239_Blumeria_mapped_read_270904-381	2.07731	CAGGACCATATTCCCGCTTGTAT	23	none	none	none
t48_dm_Awt	20239_Blumeria_mapped_read_271217-380	1.97221	CTACTGTCTGCCCGTACTTGAACT	24	none	none	none
t48_dm_Awt	20239_Blumeria_mapped_read_271414-380	1.93851	TTGAGAAACGCTGTTGGAACATCT	24	none	none	none
t48_dm_Awt	20239_Blumeria_mapped_read_271765-379	1.79094	CCCGGATCCAGAAAAGTTTGAAT	23	none	none	none
t48_dm_Awt	20239_Blumeria_mapped_read_271874-379	1.98438	TATGACGAGACAATGAAATTCCAT	24	none	none	none
t48_dm_Awt	20239_Blumeria_mapped_read_272061-378	-2.8056	GTACGTTGGGCCTTGGTTGAAAGTCCTTGGAGCAGGTCGCCACTAGCCTT	50	none	none	none
t48_dm_Awt	20239_Blumeria_mapped_read_272598-377	1.93029	GCAACCAGACTTGGGCACTGTGGATCATCCGAGGTTCTCCTCGGTGCAC	49	none	none	none
t48_dm_Awt	20239_Blumeria_mapped_read_272683-377	2.0044	TTTGCAGTTTGCCATCGGATAAACT	25	none	none	none
t48_dm_Awt	20239_Blumeria_mapped_read_273149-376	1.74907	TACGTGAAAATCTCTTGGAACTCT	24	none	none	none
t48_dm_Awt	20239_Blumeria_mapped_read_273163-376	1.95177	TACCGACACTAGGACTAAATCTAT	24	none	none	none
t48_dm_Awt	20239_Blumeria_mapped_read_273633-375	1.86947	TACGCCAGACTACTTCCATTTTCT	24	none	>Blumeria_SS_Cluster_8015-2	none
t48_dm_Awt	20239_Blumeria_mapped_read_273739-375	1.83341	TAGAAGTATCCATGTAGGACGCTT	24	none	none	none
t48_dm_Awt	20239_Blumeria_mapped_read_273744-375	1.8395	TGTGATCGAGCCATTGACAGAAT	23	none	none	none
t48_dm_Awt	20239_Blumeria_mapped_read_274483-374	1.81636	TGCCTTGCTCTGTGATGTCGAACT	24	none	none	none
t48_dm_Awt	20239_Blumeria_mapped_read_27472-6425	2.49131	GCACCAGTGGTCTAGTGGTAGAA	23	none	none	none
t48_dm_Awt	20239_Blumeria_mapped_read_274834-373	2.04483	TATGCGGAGACGGCGAAATAAACTT	25	none	none	none
t48_dm_Awt	20239_Blumeria_mapped_read_274839-373	1.90107	TAGAATAGCTGCAGTAACATAATCT	25	none	none	none
t48_dm_Awt	20239_Blumeria_mapped_read_274875-373	2.22195	CAAGGAATCTGGCAAATGTTACCT	24	none	none	none
t48_dm_Awt	20239_Blumeria_mapped_read_274911-373	2.08758	TAAAAGGATGTCGACTCGACTACTT	25	none	none	none
t48_dm_Awt	20239_Blumeria_mapped_read_275039-373	1.91053	TGATTCGATATCTCCAGGTAGAT	23	none	none	none
t48_dm_Awt	20239_Blumeria_mapped_read_275131-372	1.9199	TACACTTAGAGGAGCCCTTTGCCCT	25	none	none	none
t48_dm_Awt	20239_Blumeria_mapped_read_275154-372	1.91615	TATAGCCTCTGGCCAAGCTTTCTT	24	none	none	none
t48_dm_Awt	20239_Blumeria_mapped_read_275591-371	1.89078	TAACGCGAGCTTTGTATATTATGT	24	none	none	none
t48_dm_Awt	20239_Blumeria_mapped_read_275772-371	1.8062	TATTTCTCAATGACTGCGCCGTT	23	none	none	none
t48_dm_Awt	20239_Blumeria_mapped_read_276742-369	1.99417	TACGGGAAAGGTCAGTAGAAACCCT	25	none	none	none
t48_dm_Awt	20239_Blumeria_mapped_read_276890-369	1.79929	TGACATGGCGGAGAATTTTGAATT	24	none	none	none
t48_dm_Awt	20239_Blumeria_mapped_read_276942-369	2.10544	TTTGCAATTGGAGTAACTTCTTTT	24	none	none	none
t48_dm_Awt	20239_Blumeria_mapped_read_277034-369	1.87021	TTACAACATATTTCCGACGAACTT	24	none	none	none
t48_dm_Awt	20239_Blumeria_mapped_read_277120-369	-1.96996	CGCGGTAATTCCAGCTCCAATAGCGTATATTTAAGTTGTTGCAGTTAAAA	50	SSU_rRNA_microsporidia	none	none
t48_dm_Awt	20239_Blumeria_mapped_read_277276-368	2.21384	TATGGGCTGTGGCACCAGAGTCGAGT	26	none	none	none
t48_dm_Awt	20239_Blumeria_mapped_read_277622-368	-2.73759	TCTCTGGTCTCTCCTGGTCTCT	22	none	none	none
t48_dm_Awt	20239_Blumeria_mapped_read_277690-368	1.85743	ATAGGGGCGAAAGACTAA	18	none	none	none
t48_dm_Awt	20239_Blumeria_mapped_read_277876-367	1.74082	TGTAAGTGATCTTCGTCCCCCTT	23	none	none	none
t48_dm_Awt	20239_Blumeria_mapped_read_277962-367	2.07016	TAAGATGGCATGTCGTGGACGAGGACCT	28	none	none	none
t48_dm_Awt	20239_Blumeria_mapped_read_278147-367	1.76441	TGTAAAGAATTTCTGGATTTTCCCT	25	none	none	none
t48_dm_Awt	20239_Blumeria_mapped_read_278570-366	1.72787	TGCATCGATATAGGATAGGACTT	23	none	none	none
t48_dm_Awt	20239_Blumeria_mapped_read_278932-365	1.81382	TAGGCGTGTCGAGCACGTGGAACTT	25	none	none	none
t48_dm_Awt	20239_Blumeria_mapped_read_279009-365	2.04071	TCGGTAGGATTCAGTCGAGAGAAT	24	none	none	none
t48_dm_Awt	20239_Blumeria_mapped_read_279197-365	2.04856	TAACATTTGCCAGATTCCTTGTT	23	none	none	none
t48_dm_Awt	20239_Blumeria_mapped_read_279201-365	1.82927	GGGGAACAGGTTTCTGAAGAACT	23	none	none	none
t48_dm_Awt	20239_Blumeria_mapped_read_279233-365	1.85709	TACCCGGAGATATCGAATCAGTCT	24	none	none	none
t48_dm_Awt	20239_Blumeria_mapped_read_279264-365	1.79336	CTTGGGCACTGTGGATCATCCGAGGTTCTCCT	32	none	none	none
t48_dm_Awt	20239_Blumeria_mapped_read_279972-363	1.94081	TGAGGATAGTGGACTGTGAGGATCT	25	none	none	none
t48_dm_Awt	20239_Blumeria_mapped_read_280106-363	1.81113	TGCTTGACCGACGGAGTGTTACCT	24	none	none	none
t48_dm_Awt	20239_Blumeria_mapped_read_280276-363	2.1144	TAGCGCCGCGAGAAATGTAGTAT	23	none	none	none
t48_dm_Awt	20239_Blumeria_mapped_read_280649-362	1.83662	TCAGAGTGGACAATATCAAATAATT	25	none	none	none
t48_dm_Awt	20239_Blumeria_mapped_read_280690-362	1.77317	TAAACTGCTTTAATATTTGACCTT	24	none	none	none
t48_dm_Awt	20239_Blumeria_mapped_read_280843-362	1.97812	TGAATTGAGAAAGCGCTGAACAGT	24	none	none	none
t48_dm_Awt	20239_Blumeria_mapped_read_281049-361	1.93921	TAAAACTCCTTGCCAAAATTCAAAT	25	none	none	none
t48_dm_Awt	20239_Blumeria_mapped_read_281194-361	2.00971	CCCGCACCCAGTGGTTTTTGAACT	24	none	none	none
t48_dm_Awt	20239_Blumeria_mapped_read_281572-360	1.74347	TACCAGTATGGGACTAGAGAAATT	24	none	none	none
t48_dm_Awt	20239_Blumeria_mapped_read_281848-360	1.74661	TTTTCCGAATCCGATAGAGCTTT	23	none	none	none
t48_dm_Awt	20239_Blumeria_mapped_read_281926-360	2.03639	TAAACGACAATGCGAATGCTGACATT	26	none	none	none
t48_dm_Awt	20239_Blumeria_mapped_read_281944-360	1.73707	TAGGATCCTCATCTCTATCAAGAT	24	none	none	none
t48_dm_Awt	20239_Blumeria_mapped_read_282016-360	1.79662	ATAGAACAATGTAGATAAGGGAAGTCGGCAAAATAGATCCGTAACTTCT	49	LSU_rRNA_archaea	none	none
t48_dm_Awt	20239_Blumeria_mapped_read_282144-359	1.99538	TGACGTCGGAAATGTAGGCGGTAGCCT	27	none	none	none
t48_dm_Awt	20239_Blumeria_mapped_read_282197-359	1.81698	TAGGAGAAACGAGCTTTTATTTCTT	25	none	none	none
t48_dm_Awt	20239_Blumeria_mapped_read_282302-359	1.90433	TACCGACATTAGGACTAAATCCGAAT	26	none	none	none
t48_dm_Awt	20239_Blumeria_mapped_read_28276-6242	1.92929	TATACTGAATATACTGAATATACTT	25	none	none	none
t48_dm_Awt	20239_Blumeria_mapped_read_282943-358	1.78229	TGAGACAGCAAGTGCTTGGTACCT	24	none	none	none
t48_dm_Awt	20239_Blumeria_mapped_read_282960-358	1.86506	TACAGCCTGGTCAAATCTGAATGGAT	26	none	none	none
t48_dm_Awt	20239_Blumeria_mapped_read_28340-6226	1.91865	TATCCTTCCTCAAGATGTAGAACT	24	none	>Blumeria_SS_Cluster_23765-1	Blumeria_SS_Cluster_23765-1
t48_dm_Awt	20239_Blumeria_mapped_read_283580-357	1.76121	TATTCGGATTGGTCTGGCTCTT	22	none	none	none
t48_dm_Awt	20239_Blumeria_mapped_read_283730-357	1.78937	TATTTGGTACAGGACTATTATGCCT	25	none	none	none
t48_dm_Awt	20239_Blumeria_mapped_read_283973-356	1.926	TCGGCAGACGGAGAAACTGAACT	23	none	none	none
t48_dm_Awt	20239_Blumeria_mapped_read_28423-6205	1.68191	TAGCGGATGATAATTGTCAAGTT	23	none	none	none
t48_dm_Awt	20239_Blumeria_mapped_read_284374-356	2.16209	TGCAACCAGACTTGGGCACTGTGGATCATCCGAGGTTCTCCTCGGTGCA	49	none	none	none
t48_dm_Awt	20239_Blumeria_mapped_read_284400-356	1.87636	TGGCTCTGGGAGAATATTTCACTT	24	none	none	none
t48_dm_Awt	20239_Blumeria_mapped_read_284609-355	1.91004	GACGCTGGGACTGACATTTTAGAT	24	none	none	none
t48_dm_Awt	20239_Blumeria_mapped_read_284699-355	2.15033	TGAGGATAGTGGACTGTGAGGAACT	25	none	none	none
t48_dm_Awt	20239_Blumeria_mapped_read_28487-6193	2.19961	TGCTGGAATGTCAGAAAAGTCTT	23	none	>Blumeria_SS_Cluster_23269-8	Blumeria_SS_Cluster_23269-8
t48_dm_Awt	20239_Blumeria_mapped_read_284900-355	1.81683	TTTGTTTAGGACGGACTTGAGCCT	24	none	none	none
t48_dm_Awt	20239_Blumeria_mapped_read_284934-355	2.12195	CAGGACCATATTCCCGCCCGTAT	23	none	none	none
t48_dm_Awt	20239_Blumeria_mapped_read_285433-354	1.99755	CAGGAACCCAGCTCTATTTGAACT	24	none	none	none
t48_dm_Awt	20239_Blumeria_mapped_read_286482-352	1.87784	TATTAATCCCAGGTATCTGAGCTT	24	none	none	none
t48_dm_Awt	20239_Blumeria_mapped_read_286956-351	1.99679	CAGGACCATATTCCCGCCCGTACT	24	none	none	none
t48_dm_Awt	20239_Blumeria_mapped_read_287135-351	1.97056	TATGGTCCTGATCTATCAAATACCCGGAT	29	none	none	none
t48_dm_Awt	20239_Blumeria_mapped_read_287592-350	2.04169	CTGAGGACCTTGGTTATTGATATCT	25	none	none	none
t48_dm_Awt	20239_Blumeria_mapped_read_28778-6128	1.71231	TATTCTGTTAATTGTGAGGCCTT	23	none	none	none
t48_dm_Awt	20239_Blumeria_mapped_read_288001-349	2.06952	TGCAGCGACAGTGAACAGAAAACT	24	none	none	none
t48_dm_Awt	20239_Blumeria_mapped_read_288007-349	1.7883	TAAATACCTCATAATTTTTCGTT	23	none	none	none
t48_dm_Awt	20239_Blumeria_mapped_read_288103-349	2.06034	TACGAAATTTAGGGCAGTTGGTCT	24	none	none	none
t48_dm_Awt	20239_Blumeria_mapped_read_288246-349	1.98159	TGACTGGGATACTGCCTTCAAGCT	24	none	none	none
t48_dm_Awt	20239_Blumeria_mapped_read_289428-347	2.1836	TATCTGTCGACGAACCAGCTCTTCAGCT	28	none	none	none
t48_dm_Awt	20239_Blumeria_mapped_read_290043-346	1.9126	CCGTAGGAGACATGCAATTGAAT	23	none	none	none
t48_dm_Awt	20239_Blumeria_mapped_read_290157-346	1.7499	TATTTGGACCGAAAAACAGGAAAT	24	none	>Blumeria_SS_Cluster_3412-3	Blumeria_SS_Cluster_3412-3
t48_dm_Awt	20239_Blumeria_mapped_read_291822-343	1.91871	TGAGACTAAAGGCCTTTTGGGACT	24	none	none	none
t48_dm_Awt	20239_Blumeria_mapped_read_292003-343	1.95476	TGTAGGACGAGAAGAACTAAGAAT	24	none	none	none
t48_dm_Awt	20239_Blumeria_mapped_read_292204-342	1.82433	TAATGGAGTGTCCAAGTTACTGTGCCT	27	none	none	none
t48_dm_Awt	20239_Blumeria_mapped_read_292339-342	1.88743	TGCAGACCGAACGTTATTAGAACAT	25	none	none	none
t48_dm_Awt	20239_Blumeria_mapped_read_292483-342	1.87235	TGGCGGAAGAAAGAATGGCAACAT	24	none	none	none
t48_dm_Awt	20239_Blumeria_mapped_read_293569-340	1.86901	TACGGCTGTAAAATAAACTTGGCT	24	none	none	none
t48_dm_Awt	20239_Blumeria_mapped_read_293926-340	1.88672	TGTGTTTACGTATCCACCGGGAAT	24	none	none	none
t48_dm_Awt	20239_Blumeria_mapped_read_296019-336	1.85374	TGTAGAATGAGGCTTTTGGAGAT	23	none	none	none
t48_dm_Awt	20239_Blumeria_mapped_read_296345-336	1.76779	TACGGGTATTCCAAATGTTGAAGTCT	26	none	none	none
t48_dm_Awt	20239_Blumeria_mapped_read_296778-335	2.12385	TGGCATGGATTCTGACTTAGAGGCT	25	none	none	none
t48_dm_Awt	20239_Blumeria_mapped_read_297151-334	1.78238	TATCCTACGAATATACCTTCCAGT	24	none	none	none
t48_dm_Awt	20239_Blumeria_mapped_read_297267-334	2.14883	TGAAGACCTGGACTTCCCCAGAT	23	none	none	none
t48_dm_Awt	20239_Blumeria_mapped_read_297685-334	1.90838	TTTGACTGAACTTGGCTCTGGGAGAT	26	none	none	none
t48_dm_Awt	20239_Blumeria_mapped_read_29807-5923	3.03107	AAGGCCAGACCAGAATCATAGAACAT	26	none	none	none
t48_dm_Awt	20239_Blumeria_mapped_read_298692-332	1.90792	TTGGAGGGCAAGTCTGGTGCCAGCAGCCGCGGTAATTCCAGCTCC	45	SSU_rRNA_bacteria	none	none
t48_dm_Awt	20239_Blumeria_mapped_read_298999-332	2.268	TGAACAGTAGCCTGCAACATAGCT	24	none	none	none
t48_dm_Awt	20239_Blumeria_mapped_read_299499-331	2.23397	TTGCCAACTAGCTAAGATTCAGGGCT	26	none	none	none
t48_dm_Awt	20239_Blumeria_mapped_read_299795-330	2.16904	ACGGAGTCACAAGTAGATTAGAGATTACT	29	none	none	none
t48_dm_Awt	20239_Blumeria_mapped_read_300360-329	-2.80267	AAAGCTAGTTCCTTCGGGAGCGTCAGTTCGAGTCTGGCCGTTGTCGCCTG	50	none	none	none
t48_dm_Awt	20239_Blumeria_mapped_read_300402-329	1.7776	TTGAGACTAAAGGCCTTTTGGGT	23	none	none	none
t48_dm_Awt	20239_Blumeria_mapped_read_300531-329	1.89248	TATCCAGAACAAGACTTCCGATCT	24	none	none	none
t48_dm_Awt	20239_Blumeria_mapped_read_300762-329	1.82917	TAGTGATATTGAACGAGGGGCCCT	24	none	none	none
t48_dm_Awt	20239_Blumeria_mapped_read_300841-329	2.20216	TGCAGATAGATCCATATGGCCTT	23	none	none	none
t48_dm_Awt	20239_Blumeria_mapped_read_300854-329	1.79488	TAACCACTGTAGAGCCAATTGAGTT	25	none	none	none
t48_dm_Awt	20239_Blumeria_mapped_read_300955-329	1.87653	GATGGATTTGAGTAAGAGCATAGCTGTTGGGACCCGAAAGATGGTGAAC	49	LSU_rRNA_eukarya	none	none
t48_dm_Awt	20239_Blumeria_mapped_read_301194-328	2.1007	TACCGGAGAACACCACCAGGAGAT	24	none	none	none
t48_dm_Awt	20239_Blumeria_mapped_read_301497-328	2.27298	TGCGCCACGCTTTGCTTCCTCAT	23	none	none	none
t48_dm_Awt	20239_Blumeria_mapped_read_302120-327	1.8413	GGGGACTCATGGAGAACAGAAATCTCCAGTAGAACAAAAGGGTAAAAGT	49	PK-G12rRNA	none	none
t48_dm_Awt	20239_Blumeria_mapped_read_30305-5818	1.55097	TGTAGAAAACCAGTGTGAAACTCT	24	none	none	none
t48_dm_Awt	20239_Blumeria_mapped_read_303243-325	1.91892	TATACGGAGACAAATGTGACTACTT	25	none	none	none
t48_dm_Awt	20239_Blumeria_mapped_read_303473-325	2.03177	TGTGGACCTTAACAGTAGATCGAAGCT	27	none	none	none
t48_dm_Awt	20239_Blumeria_mapped_read_303527-325	1.79493	TAGGCACGACTGGTTTTGGAGTT	23	none	none	none
t48_dm_Awt	20239_Blumeria_mapped_read_303683-325	1.93369	TAGGAAAGAAACATGACAGCCTT	23	none	none	none
t48_dm_Awt	20239_Blumeria_mapped_read_303790-324	1.88838	ACCAACCCGGACTGAGGACCGCGCTTCGGCTAGG	34	none	none	none
t48_dm_Awt	20239_Blumeria_mapped_read_303974-324	1.81094	TATGGTCCTGATCTATCAAATACCCGG	27	none	none	none
t48_dm_Awt	20239_Blumeria_mapped_read_305150-322	1.79401	CTAAGTGGAGAAACATTGTGAACT	24	none	none	none
t48_dm_Awt	20239_Blumeria_mapped_read_305501-322	1.86762	TGAAAACATTCCGTTCCACCTCTT	24	none	none	none
t48_dm_Awt	20239_Blumeria_mapped_read_305675-321	2.11236	TCACGAGATTCCGTCGGTAGGATTCT	26	none	none	none
t48_dm_Awt	20239_Blumeria_mapped_read_306210-321	1.85504	TGCGTCCCGAACATGAGGAACCCT	24	none	none	none
t48_dm_Awt	20239_Blumeria_mapped_read_306805-320	1.94522	TATTTCCTCGGCCATGCTTATGCT	24	none	none	none
t48_dm_Awt	20239_Blumeria_mapped_read_307159-319	2.0186	TAGCCTTCGAATTCGCATTTGCGAAT	26	none	none	none
t48_dm_Awt	20239_Blumeria_mapped_read_308022-318	2.19511	ATACCCGTTAGTTGTAGCTAGAACT	25	none	none	none
t48_dm_Awt	20239_Blumeria_mapped_read_308462-317	2.04746	CACCTTCGATCCGCCACACCAAT	23	none	none	none
t48_dm_Awt	20239_Blumeria_mapped_read_308920-317	1.82886	TAAGCCGAACACGGCGAGTGGAACCT	26	none	none	none
t48_dm_Awt	20239_Blumeria_mapped_read_30900-5703	2.20846	TGAGAGCTCAAGACCGAGGCACCT	24	none	none	none
t48_dm_Awt	20239_Blumeria_mapped_read_309222-316	2.10307	TGTTGTAGAGATAGACGGCAGTGGCT	26	none	none	none
t48_dm_Awt	20239_Blumeria_mapped_read_309270-316	1.90829	TAGCCATTGCTATGTCGTAGGAT	23	none	none	none
t48_dm_Awt	20239_Blumeria_mapped_read_309702-316	1.77334	TATGTGTCCTTGCTATCCAGACCTT	25	none	none	none
t48_dm_Awt	20239_Blumeria_mapped_read_310203-315	1.8465	TTATAGACCCTGATTTTTTCCCCT	24	none	none	none
t48_dm_Awt	20239_Blumeria_mapped_read_310256-315	1.80398	TGATTGGATCGCGGAATTACAACT	24	none	none	none
t48_dm_Awt	20239_Blumeria_mapped_read_31045-5678	1.56983	TACCGACATTAGGACTAAATCCGT	24	none	none	none
t48_dm_Awt	20239_Blumeria_mapped_read_31129-5659	2.1466	TGCCTTGCTCTGTGATGTCGACT	23	none	none	none
t48_dm_Awt	20239_Blumeria_mapped_read_312772-311	1.94682	TAGTAGGAGTAGGTTTCAAAGACT	24	none	none	none
t48_dm_Awt	20239_Blumeria_mapped_read_313951-310	2.04794	TACCCTGTAAGAGGTCAAAGGCTT	24	none	none	none
t48_dm_Awt	20239_Blumeria_mapped_read_314281-309	1.85432	TAGGCTGCAGAATCTAACTATCAATT	26	none	none	none
t48_dm_Awt	20239_Blumeria_mapped_read_315032-308	1.85549	TACCAGAGAGCATGATCAGGAGT	23	none	none	none
t48_dm_Awt	20239_Blumeria_mapped_read_315100-308	1.86944	TACTGAGGGCTCCATTGGCTAGT	23	none	none	none
t48_dm_Awt	20239_Blumeria_mapped_read_315176-308	1.84494	TGCAGGATCTCTGTCTGTGCACTT	24	none	none	none
t48_dm_Awt	20239_Blumeria_mapped_read_315301-308	-2.04949	TTGTAACATTGCCGGCCTT	19	none	none	none
t48_dm_Awt	20239_Blumeria_mapped_read_315354-308	1.9131	TGCGAAATTTGACTGAACTTGGCTCT	26	none	none	none
t48_dm_Awt	20239_Blumeria_mapped_read_315362-308	1.99106	TCCAACGCTTACCGAATTCTGACT	24	none	none	none
t48_dm_Awt	20239_Blumeria_mapped_read_315530-307	1.84917	TGAAGCTGAAGCCATGGAATACCT	24	none	none	none
t48_dm_Awt	20239_Blumeria_mapped_read_31592-5565	1.89401	TGACTCATCGACAAAAGAAGCCT	23	none	none	none
t48_dm_Awt	20239_Blumeria_mapped_read_315922-307	1.86532	TGGGCCCAATATCTTCCACCTCTT	24	none	none	none
t48_dm_Awt	20239_Blumeria_mapped_read_316440-306	2.22257	TTTGATTTCTTGACAAATAGAACTT	25	none	none	none
t48_dm_Awt	20239_Blumeria_mapped_read_316538-306	2.15088	TTGTTTACCGAGGGTTCGA	19	none	none	none
t48_dm_Awt	20239_Blumeria_mapped_read_31674-5551	2.13533	TACGTGCGATGTATCCAGGACAT	23	none	none	none
t48_dm_Awt	20239_Blumeria_mapped_read_318071-304	2.10899	TGGCGGAGAATTTTGAATTATTGCCT	26	none	>Blumeria_SS_Cluster_643-25	none
t48_dm_Awt	20239_Blumeria_mapped_read_318532-303	1.99197	TGAAGACAAGTGAAGTCTGTACTT	24	none	none	none
t48_dm_Awt	20239_Blumeria_mapped_read_318578-303	2.03355	TGAGAGAAAGTGACGAAAAATCTT	24	none	none	none
t48_dm_Awt	20239_Blumeria_mapped_read_319020-303	1.74652	TATCCAGCAGATGGTAGCTTCGCT	24	none	none	none
t48_dm_Awt	20239_Blumeria_mapped_read_319225-302	1.80701	CTGTTCGAGCGTCCGTAACAACCTT	25	none	none	none
t48_dm_Awt	20239_Blumeria_mapped_read_319350-302	1.80177	TGTAGGCGTTGAGAAAAGTGATT	23	none	none	none
t48_dm_Awt	20239_Blumeria_mapped_read_319693-302	1.9804	TGTACTTGGTCGTACTTGTAAACTT	25	none	none	none
t48_dm_Awt	20239_Blumeria_mapped_read_320795-300	1.82002	TGTGAATAAAGTAGATCCATGACT	24	none	none	none
t48_dm_Awt	20239_Blumeria_mapped_read_321082-300	1.88562	TATCCGTCATGGATTGTGCAGCCCGT	26	none	none	none
t48_dm_Awt	20239_Blumeria_mapped_read_32129-5468	2.15969	GCACCAGTGGTCTAGTGGTAGA	22	none	none	none
t48_dm_Awt	20239_Blumeria_mapped_read_321525-299	1.80472	TATCGAACGATCCACCATGCATTT	24	none	none	none
t48_dm_Awt	20239_Blumeria_mapped_read_321783-299	1.91427	TAGCATCGTAGATCTGTGATAAGAT	25	none	none	none
t48_dm_Awt	20239_Blumeria_mapped_read_322170-298	2.08768	TACCAGCCTCGTCGAGAATACGGAAGCT	28	none	none	none
t48_dm_Awt	20239_Blumeria_mapped_read_322677-298	1.95328	TGACCGATCCGGAGAATTGACCAT	24	none	none	none
t48_dm_Awt	20239_Blumeria_mapped_read_323064-297	2.26796	TGCGGCCGAGGACATTTTTGCAT	23	none	none	none
t48_dm_Awt	20239_Blumeria_mapped_read_323329-297	1.9046	GGTGTCCGAGGAACTCCAAGAAT	23	none	none	none
t48_dm_Awt	20239_Blumeria_mapped_read_323379-297	1.69522	GCGTACAATTAACAACCGACTTAGAACTGGTT	32	none	none	none
t48_dm_Awt	20239_Blumeria_mapped_read_323889-296	1.85337	TGTTATTTGGACCGAAGATCAGAT	24	none	none	none
t48_dm_Awt	20239_Blumeria_mapped_read_324292-296	2.19848	TGAAGAGGCGAGGTTTTGGTACTT	24	none	none	none
t48_dm_Awt	20239_Blumeria_mapped_read_324503-295	1.85314	TAGTCGGAGCTTGGCGTAATCCCT	24	none	none	none
t48_dm_Awt	20239_Blumeria_mapped_read_32537-5394	2.33461	TATGGTCCTGATCTATCAAATACCCT	26	none	none	none
t48_dm_Awt	20239_Blumeria_mapped_read_325580-294	1.93831	CAGAAAAGTTACCACAGGGATAACTGGCTTGTGGCAGCCAAGCGTTCAT	49	LSU_rRNA_bacteria	none	none
t48_dm_Awt	20239_Blumeria_mapped_read_325862-294	2.01817	TAACATTACCCCCCCATTTACCCT	24	none	none	none
t48_dm_Awt	20239_Blumeria_mapped_read_326108-293	1.95961	ACGCCCGTCGAGATTGTATCCATACT	26	none	none	none
t48_dm_Awt	20239_Blumeria_mapped_read_326575-293	-1.73232	AAATCGGCAGTCTAGTAGTTGGGTT	25	none	none	none
t48_dm_Awt	20239_Blumeria_mapped_read_327308-292	1.78968	TACCGCTTTTATTTCAACACTTCCT	25	none	none	none
t48_dm_Awt	20239_Blumeria_mapped_read_327659-291	-1.88276	ACTCGGCAGTGCGCAGGCCAGCATCAGTTTGGGTGGTTGGATAAAGACTT	50	none	none	none
t48_dm_Awt	20239_Blumeria_mapped_read_328189-291	1.86237	TAACAGCCTGTGGAACTGAGGATAGAGT	28	none	none	none
t48_dm_Awt	20239_Blumeria_mapped_read_328502-290	1.77262	TAATTCCGGAAAAGGTTTGAAACTT	25	none	none	none
t48_dm_Awt	20239_Blumeria_mapped_read_330135-288	1.94684	TAACGTAGATGCAAGTTCGGCTT	23	none	none	none
t48_dm_Awt	20239_Blumeria_mapped_read_330384-288	1.82581	GTTGATAGAACAATGTAGATAAGGGAAGTCGGCAAAATAGATCCGTAAC	49	LSU_rRNA_eukarya	none	none
t48_dm_Awt	20239_Blumeria_mapped_read_330807-287	-2.07887	CTACTACCGATTGAATGGCTAAGTGAGGCTTTCGGACTGGCCCGGGGATG	50	none	none	none
t48_dm_Awt	20239_Blumeria_mapped_read_331539-286	1.95356	TACAGCTATTAGGACCATGGAGCT	24	none	none	none
t48_dm_Awt	20239_Blumeria_mapped_read_337073-280	1.825	AATTGCAGAATTTAGTGAATCATCGAATCTTTGAACGCACATTGCGCCC	49	5_8S_rRNA	none	none
t48_dm_Awt	20239_Blumeria_mapped_read_338668-278	2.03139	GGTATAGGGGCGAAAGACTA	20	none	none	none
t48_dm_Awt	20239_Blumeria_mapped_read_339933-276	1.84735	TATTACCGTGCTCACTGACCATGT	24	none	none	none
t48_dm_Awt	20239_Blumeria_mapped_read_340235-276	1.89697	TAGGAGGAGGATAAGGAAAGACT	23	none	none	none
t48_dm_Awt	20239_Blumeria_mapped_read_341461-275	1.86255	TTTGTTTACCGAGGGTTCG	19	none	none	none
t48_dm_Awt	20239_Blumeria_mapped_read_341862-274	1.76591	TGACCGATCCGGAGAATTGACAT	23	none	none	none
t48_dm_Awt	20239_Blumeria_mapped_read_341894-274	1.91453	TATCCGGAACCGACTAGACTGAT	23	none	none	none
t48_dm_Awt	20239_Blumeria_mapped_read_342121-274	1.95606	CGGGGAGGTAGTGACAATAAATACTGATACAGGGCTCTTTTGGGTCTTG	49	SSU_rRNA_eukarya	none	none
t48_dm_Awt	20239_Blumeria_mapped_read_342431-274	1.86082	TGAGATGAGGATGGTAAGAAAGGT	24	none	none	none
t48_dm_Awt	20239_Blumeria_mapped_read_342486-273	1.8654	AAAAACTGTAGAATAACCTTAGGT	24	none	none	none
t48_dm_Awt	20239_Blumeria_mapped_read_342642-273	1.82871	TTGAATGGCTAAGTGAGGCTTTCGGACTGGCCCGGGGAGAGTGGTAACA	49	none	none	none
t48_dm_Awt	20239_Blumeria_mapped_read_343621-272	1.84577	TAACATTTGATAGAAGTTGGCTT	23	none	none	none
t48_dm_Awt	20239_Blumeria_mapped_read_344669-271	1.83898	TACAATTGGATCTTCAGCTTAGCT	24	none	none	none
t48_dm_Awt	20239_Blumeria_mapped_read_345410-270	2.00119	GTTCTGTGATGACAGGTCTGAGGATGT	27	none	none	none
t48_dm_Awt	20239_Blumeria_mapped_read_345616-270	1.82133	TGTAAACTTGTCCCAATCCCTAT	23	none	none	none
t48_dm_Awt	20239_Blumeria_mapped_read_34704-5027	1.68676	TACTGTAAGGTTAAAGGCACTGT	23	none	none	none
t48_dm_Awt	20239_Blumeria_mapped_read_347488-268	1.84955	TGTAAACCGAGAGCTGGAGAAACTTGT	27	none	none	none
t48_dm_Awt	20239_Blumeria_mapped_read_348639-267	1.91207	TTGGCAGATTGACGCGATGTACGT	24	none	none	none
t48_dm_Awt	20239_Blumeria_mapped_read_349383-266	1.85703	TGAGAAGTCGATGCGTTAGTTTT	23	none	none	none
t48_dm_Awt	20239_Blumeria_mapped_read_349682-266	2.01978	TAGCGATCAGCCTTTGAAATAGCT	24	none	none	none
t48_dm_Awt	20239_Blumeria_mapped_read_350158-265	1.8174	TATTACTGTAGGCCCGGATGGAT	23	none	none	none
t48_dm_Awt	20239_Blumeria_mapped_read_350490-265	1.84631	TAATCATTACGGCGGTCCTAGAAACT	26	none	none	none
t48_dm_Awt	20239_Blumeria_mapped_read_350669-265	1.90405	CTCGAAAGGAGCTCTTGGAACT	22	none	none	none
t48_dm_Awt	20239_Blumeria_mapped_read_352229-263	-2.00879	TCCGGAGCTAGGGTTTTACGGCTGGTAGAGCCTG	34	none	none	none
t48_dm_Awt	20239_Blumeria_mapped_read_354521-260	1.92821	TAGTCCCAGTCAGAAGCTTGAAATCT	26	none	none	none
t48_dm_Awt	20239_Blumeria_mapped_read_354736-260	-1.88088	GAAGGATAACGGGCCGCT	18	none	none	none
t48_dm_Awt	20239_Blumeria_mapped_read_35621-4891	2.58695	TATGGTCCTGATCTATCAAATACCCGGT	28	none	none	none
t48_dm_Awt	20239_Blumeria_mapped_read_356684-258	1.73841	TGAAGAGTTCCGTTGACTTGAACT	24	none	none	none
t48_dm_Awt	20239_Blumeria_mapped_read_356702-258	1.76975	TGAGGATTGGAAGGTTTGCCCTAACAT	27	none	none	none
t48_dm_Awt	20239_Blumeria_mapped_read_356923-258	1.88798	TGGACAAGGTTCTGGTCAAGGACT	24	none	none	none
t48_dm_Awt	20239_Blumeria_mapped_read_357880-257	1.78491	TAAAACTGACAAAGAAAGAACTTT	24	none	none	none
t48_dm_Awt	20239_Blumeria_mapped_read_357918-257	1.78259	TATTTGTTCTGCCGTCTTGAAGGT	24	none	none	none
t48_dm_Awt	20239_Blumeria_mapped_read_358373-256	1.85229	CTTGGGTATAGGGGCGAAAGACTA	24	none	none	none
t48_dm_Awt	20239_Blumeria_mapped_read_358632-256	1.92728	TATCTATACATACGGCCTTGTAACTT	26	none	none	none
t48_dm_Awt	20239_Blumeria_mapped_read_360094-255	-1.9989	AGTTCCGGTTGTTGTAAT	18	none	none	none
t48_dm_Awt	20239_Blumeria_mapped_read_361221-253	2.06103	TGGCCAGGCTCTTTTTACAAACTT	24	none	none	none
t48_dm_Awt	20239_Blumeria_mapped_read_363619-251	-2.03579	ATTCCCGTCTCCGCACTT	18	none	none	none
t48_dm_Awt	20239_Blumeria_mapped_read_36505-4762	1.71912	TAAAGCTCTGGTCATAAAATACTT	24	none	none	none
t48_dm_Awt	20239_Blumeria_mapped_read_367061-248	1.95588	TAATCGGAGTAGGCTCATTTGAACCT	26	none	none	none
t48_dm_Awt	20239_Blumeria_mapped_read_367458-247	1.77733	TGTTAGATCCGCAGTTCCAGACT	23	none	none	none
t48_dm_Awt	20239_Blumeria_mapped_read_368071-247	1.96901	ATGTGAATTGCAGAATTTAGTGAATCATCGAATCTTTGAACGCACATTG	49	5_8S_rRNA	none	none
t48_dm_Awt	20239_Blumeria_mapped_read_368082-247	1.83776	TGTATCCAGGACAAATACCCAACT	24	none	none	none
t48_dm_Awt	20239_Blumeria_mapped_read_36848-4716	1.84133	TGTCATTCGAGGTTCTGTAGGAT	23	none	none	none
t48_dm_Awt	20239_Blumeria_mapped_read_368526-246	-2.46965	AAGTCCACTGTCTCAGCTGACGCCTTGCAATTTTACCATGCGTGGGGATA	50	none	none	none
t48_dm_Awt	20239_Blumeria_mapped_read_370960-244	1.77738	TATAGGAGAGAATGTACAGAAAAT	24	none	none	none
t48_dm_Awt	20239_Blumeria_mapped_read_37126-4677	1.71375	TAGATCGTAATAACAAGACTACTT	24	none	none	none
t48_dm_Awt	20239_Blumeria_mapped_read_371392-244	-2.60072	TCCGGAGCTAGGGTTTTACGGCTGGTAGAGCCTGACACCTTGG	43	none	none	none
t48_dm_Awt	20239_Blumeria_mapped_read_371618-243	1.9374	TGTATAATTGGCACGTTTCGGCT	23	none	none	none
t48_dm_Awt	20239_Blumeria_mapped_read_372429-243	1.81722	TTTGAGGATGATAGGCTGTGCAT	23	none	none	none
t48_dm_Awt	20239_Blumeria_mapped_read_372457-243	2.0053	AGGCCAGACCAGAATCATAGAACAACT	27	none	none	none
t48_dm_Awt	20239_Blumeria_mapped_read_373129-242	1.92266	TATAGAACACATCAGAACCAACCTT	25	none	none	none
t48_dm_Awt	20239_Blumeria_mapped_read_374136-241	1.88504	TAGAGGAGATGCGCGTAGAAAACAT	25	none	none	none
t48_dm_Awt	20239_Blumeria_mapped_read_374386-241	1.99001	GAGTATGGTCGCAAGGCTGAAACTTAAAGAAATTGACGGAAGGGCACCA	49	SSU_rRNA_bacteria	none	none
t48_dm_Awt	20239_Blumeria_mapped_read_374964-240	1.85379	TAGCGGATGATAATTGTCAAGTCGGCT	27	none	none	none
t48_dm_Awt	20239_Blumeria_mapped_read_375393-240	1.96835	TGTGGCTCCCCAGGAGGAAAGACT	24	none	none	none
t48_dm_Awt	20239_Blumeria_mapped_read_375528-240	1.81195	TAAGCAGGAGTTGTAACAAAAAGCT	25	none	none	none
t48_dm_Awt	20239_Blumeria_mapped_read_375627-240	1.86844	TGTTGTACCGGAGAAGTCGGCTT	23	none	none	none
t48_dm_Awt	20239_Blumeria_mapped_read_377844-238	1.92907	TGCAGGCATACATTAAGGAACCCT	24	none	none	none
t48_dm_Awt	20239_Blumeria_mapped_read_377922-238	1.79948	TTTCGACCCGGAGATAGGATAGAT	24	none	none	none
t48_dm_Awt	20239_Blumeria_mapped_read_377946-238	1.9205	TGGGCTTTGAAGGCATCGAGACT	23	none	none	none
t48_dm_Awt	20239_Blumeria_mapped_read_378550-237	2.09512	GTGCAGCGGACAGTATAAACAACT	24	none	none	none
t48_dm_Awt	20239_Blumeria_mapped_read_38052-4555	2.59628	TATCAAGCATCATCTGAAGACCTT	24	none	none	none
t48_dm_Awt	20239_Blumeria_mapped_read_38208-4536	1.80404	TGAATAGAACCCGCAACCTGTGT	23	none	none	none
t48_dm_Awt	20239_Blumeria_mapped_read_385183-231	2.16655	TGAATTTTCCTGTGTCTCATTATAT	25	none	none	none
t48_dm_Awt	20239_Blumeria_mapped_read_38524-4496	2.74688	AGATGAGAACGCCAGGCATATATTTTT	27	none	none	none
t48_dm_Awt	20239_Blumeria_mapped_read_38570-4491	2.62497	TACTCGGATAACCGTAGTAATTCTAGAGCTAA	32	SSU_rRNA_eukarya	none	none
t48_dm_Awt	20239_Blumeria_mapped_read_38747-4470	1.61886	TACAAGAGGGGATTGCTTTAACCT	24	none	none	none
t48_dm_Awt	20239_Blumeria_mapped_read_387769-229	1.84336	TAGGCCTCTGTAAATTCCTTTACCT	25	none	none	none
t48_dm_Awt	20239_Blumeria_mapped_read_387822-229	1.93333	TAAAACTGTAGAGAAGACATTAGAT	25	none	none	none
t48_dm_Awt	20239_Blumeria_mapped_read_389498-228	1.98928	TACATGCCTTCATCATCTACTGAACTT	27	none	none	none
t48_dm_Awt	20239_Blumeria_mapped_read_391397-226	2.01658	AAAGGCCAGACCAGAATCATAGAACAACT	29	none	none	none
t48_dm_Awt	20239_Blumeria_mapped_read_39258-4403	1.94822	TTCGATCATACACTTAGAGGAGT	23	none	>20239_mirdeep-p_Blumeria_349-39258_x4403	20239_mirdeep-p_Blumeria_349-39258_x4403
t48_dm_Awt	20239_Blumeria_mapped_read_393674-224	1.86279	TGCCAGACCAGAATCATAGAACAT	24	none	none	none
t48_dm_Awt	20239_Blumeria_mapped_read_394764-223	2.08356	AACGGAGTCACAAGTAGATTAGAGATTACT	30	none	none	none
t48_dm_Awt	20239_Blumeria_mapped_read_397426-221	1.90658	CAAGGCTGAAACTTAAAGAAATTGACGGAAGGGCACCACCAGGAGTGGA	49	SSU_rRNA_bacteria	none	none
t48_dm_Awt	20239_Blumeria_mapped_read_398083-221	-2.66976	TCCGGAGCTAGGGTTTTACGGCTGGTAGAGCCTGACACCTGG	42	none	none	none
t48_dm_Awt	20239_Blumeria_mapped_read_399219-220	1.8543	TGAATGACACTTGCTCGGATATCT	24	none	none	none
t48_dm_Awt	20239_Blumeria_mapped_read_401824-218	1.81362	TAAACCATGACCCGAGCTTTGTATATT	27	none	none	none
t48_dm_Awt	20239_Blumeria_mapped_read_401837-218	1.79506	TATCCTTCCTCGAGATGTAGAGCT	24	none	none	none
t48_dm_Awt	20239_Blumeria_mapped_read_402475-217	2.05011	TTGTTTACCGAGGGTTCG	18	none	none	none
t48_dm_Awt	20239_Blumeria_mapped_read_404415-216	2.11922	TGTTCTGTGATGACAGGTCTGAGGATAT	28	none	none	none
t48_dm_Awt	20239_Blumeria_mapped_read_406315-214	1.92857	GGGATGGTAGTTCAATTGGT	20	none	none	none
t48_dm_Awt	20239_Blumeria_mapped_read_406503-214	1.96048	TTTGTTTACCGAGGGTTCGA	20	none	none	none
t48_dm_Awt	20239_Blumeria_mapped_read_408239-213	1.85295	TTCGCGAACCAGCCGACTTGGAT	23	none	none	none
t48_dm_Awt	20239_Blumeria_mapped_read_408880-212	1.79688	TAAAAGGACAATTTGGGATTGTT	23	none	none	none
t48_dm_Awt	20239_Blumeria_mapped_read_41049-4195	2.21092	TGTGAGATAGTTGGTATGGAACCT	24	none	none	none
t48_dm_Awt	20239_Blumeria_mapped_read_411416-210	1.99945	AGCCACATGCCCTTCACTGGGTGTGTTGGGGAACCAGGACTTTTACTTT	49	none	none	none
t48_dm_Awt	20239_Blumeria_mapped_read_41247-4171	1.97219	TAACTGCATGATCCCGAGACGCTCTGCT	28	none	none	none
t48_dm_Awt	20239_Blumeria_mapped_read_413659-209	1.86809	TCAAACTTTTCTGGATCCGGGACT	24	none	none	none
t48_dm_Awt	20239_Blumeria_mapped_read_41378-4157	1.82517	TTTGACCAAACTCAGGAATAAACCT	25	none	none	none
t48_dm_Awt	20239_Blumeria_mapped_read_414130-208	-2.17502	ATACCGTCGTAGTCTTAACCATAAACTATGCCGACTAGGGATCGGGCGAT	50	SSU_rRNA_eukarya	none	none
t48_dm_Awt	20239_Blumeria_mapped_read_415842-207	1.86881	GAAGTCCAGGTCTTCAGATGATGT	24	none	none	none
t48_dm_Awt	20239_Blumeria_mapped_read_418001-206	1.82947	TAATTTATTCGGTTGGCAATTACCCT	26	none	none	none
t48_dm_Awt	20239_Blumeria_mapped_read_419189-205	1.93904	TATCCTTCCTCAAGACGTAGAACTT	25	none	none	none
t48_dm_Awt	20239_Blumeria_mapped_read_42188-4069	1.88604	TATCGTGCATGAGAACTTGGTAT	23	none	none	none
t48_dm_Awt	20239_Blumeria_mapped_read_42619-4023	1.65367	TGTGACCGATGGATTTTCTTCTT	23	none	none	none
t48_dm_Awt	20239_Blumeria_mapped_read_426323-200	1.81391	TTCGGTCGCGACAATTTGAGGCT	23	none	none	none
t48_dm_Awt	20239_Blumeria_mapped_read_42747-4010	1.89935	TATGTTAGAGATCGCACAAAATGT	24	none	none	none
t48_dm_Awt	20239_Blumeria_mapped_read_430154-197	1.93717	TTGGGTATAGGGGCGAAAGACTAA	24	none	none	none
t48_dm_Awt	20239_Blumeria_mapped_read_433770-195	1.81048	TATTAGTGTCTGCATCATATATGT	24	none	none	none
t48_dm_Awt	20239_Blumeria_mapped_read_434726-194	1.89531	TAGGGCTCCTGAATGCAGAGGTAGAGCT	28	none	none	none
t48_dm_Awt	20239_Blumeria_mapped_read_435037-194	1.92017	TACGATTGTCAGGATTGGTGCGTCCT	26	none	none	none
t48_dm_Awt	20239_Blumeria_mapped_read_43648-3917	1.79696	TAAGGCCCTGATCTATCGTAAACCT	25	none	none	none
t48_dm_Awt	20239_Blumeria_mapped_read_43802-3900	2.33573	TGACATGGCGGAGAATTTTGAAT	23	none	>Blumeria_SS_Cluster_13458-8	Blumeria_SS_Cluster_13458-8
t48_dm_Awt	20239_Blumeria_mapped_read_438394-192	2.20512	ACCCGGACTGAGGACCGCGCTTCGGCTAGGATGCTGGCGT	40	none	none	none
t48_dm_Awt	20239_Blumeria_mapped_read_439336-191	1.82675	ACCCGGACTGAGGACCGCGCTTCGGCTAGGATGCTGGCGTAA	42	none	none	none
t48_dm_Awt	20239_Blumeria_mapped_read_440263-191	1.80647	TGAAAGGATTGGGAAAGACTACCT	24	none	none	none
t48_dm_Awt	20239_Blumeria_mapped_read_440981-190	-1.7772	GTTCGATTCACGGCTGATT	19	none	none	none
t48_dm_Awt	20239_Blumeria_mapped_read_442346-189	-1.96211	TCGGCAGTGCGCAGGCCAGCATCAGTTTGGGTGGTTGGATAAAGACTTGT	50	none	none	none
t48_dm_Awt	20239_Blumeria_mapped_read_44429-3841	2.44342	TAGGATTCAGTCGAGAGAGTCGT	23	none	none	none
t48_dm_Awt	20239_Blumeria_mapped_read_44473-3836	2.83393	TATAGGCCGTTATGACATATATGAGCT	27	none	none	none
t48_dm_Awt	20239_Blumeria_mapped_read_445043-188	1.81897	TCGAATGGGCCCAATATCTTCAT	23	none	none	none
t48_dm_Awt	20239_Blumeria_mapped_read_44650-3820	1.9918	TAGAATTGAAGCGTCGCATAAGAT	24	none	none	none
t48_dm_Awt	20239_Blumeria_mapped_read_448447-186	2.00615	CAGCCATACGGCGGTGAA	18	none	none	none
t48_dm_Awt	20239_Blumeria_mapped_read_448864-185	1.82353	TGAGGGCGCAATCGGAGTGAGATT	24	none	none	none
t48_dm_Awt	20239_Blumeria_mapped_read_44981-3787	1.71841	TAAATCCGAAGACATAGTGCCCT	23	none	none	none
t48_dm_Awt	20239_Blumeria_mapped_read_45084-3776	2.2861	ATTTGATAGATCAGGACCATATTCCT	26	none	none	none
t48_dm_Awt	20239_Blumeria_mapped_read_455334-182	-2.4498	CTAGGGTTTTACGGCTGGTAGAGCCTGACACCT	33	none	none	none
t48_dm_Awt	20239_Blumeria_mapped_read_458228-180	-1.91118	AGTTCCGGTTGTTGTACT	18	none	none	none
t48_dm_Awt	20239_Blumeria_mapped_read_462754-177	1.80915	TTTTTTGGAAGAGGAAAGGCCTT	23	none	none	none
t48_dm_Awt	20239_Blumeria_mapped_read_462789-177	-1.96958	ATACCGTGAAACTGCGAATGGCTCATTAAATCAGTTATCGTTTATTTGAT	50	SSU_rRNA_eukarya	none	none
t48_dm_Awt	20239_Blumeria_mapped_read_46863-3617	1.79364	TGATAAAGGACCTGACAAAAAGTT	24	none	none	none
t48_dm_Awt	20239_Blumeria_mapped_read_46887-3615	1.83957	TCAACAGAGAACTTTCCAGAGAT	23	none	none	none
t48_dm_Awt	20239_Blumeria_mapped_read_472060-172	-2.00843	GCACTCGGCAGTGCGCAGGCCAGCATCAGTTTGGGTGGTTGGATAAAGAC	50	none	none	none
t48_dm_Awt	20239_Blumeria_mapped_read_472575-172	-2.23341	TCCGGAGCTAGGGTTTTACGGCTGGTAGAGCCTGACACC	39	none	none	none
t48_dm_Awt	20239_Blumeria_mapped_read_473453-172	1.89796	TGACATGAGTTTATAGGGCATAT	23	none	none	none
t48_dm_Awt	20239_Blumeria_mapped_read_473643-171	1.83532	GCCAGACCAGAATCATAGAACAACT	25	none	none	none
t48_dm_Awt	20239_Blumeria_mapped_read_47396-3566	2.72827	GAGATGAGAACGCCAGGCATATATTTTT	28	none	none	none
t48_dm_Awt	20239_Blumeria_mapped_read_47500-3559	1.85246	TACTCTGGATTTCATTCGCAAATT	24	none	none	none
t48_dm_Awt	20239_Blumeria_mapped_read_476889-170	-2.52219	TCCGGAGCTAGGGTTTTACGGCTGGTAGAGCCTGACA	37	none	none	none
t48_dm_Awt	20239_Blumeria_mapped_read_47891-3528	1.73893	TAAGCTCAGATAACGGACAAACCT	24	none	none	none
t48_dm_Awt	20239_Blumeria_mapped_read_48030-3517	2.71687	CTACTCGGATAACCGTAGTAATTCTAGAGCTAA	33	SSU_rRNA_eukarya	none	none
t48_dm_Awt	20239_Blumeria_mapped_read_48144-3508	1.83328	TACCTGTAGATGCATTAACGTGT	23	none	none	none
t48_dm_Awt	20239_Blumeria_mapped_read_48624-3468	1.99518	TGTAAACCGTTGATGAATCAATGT	24	none	none	none
t48_dm_Awt	20239_Blumeria_mapped_read_489234-164	-1.89027	ATACGAATAGGCCTATGGCCCTGAATCTTAGCTAGTTGGCAATGGGACAG	50	none	none	none
t48_dm_Awt	20239_Blumeria_mapped_read_48926-3442	1.85106	TAGAAACTTTGTAGAATGTCCACCT	25	none	none	none
t48_dm_Awt	20239_Blumeria_mapped_read_49411-3403	1.80091	TATTGGCGAGAGAGCTGAGCCTT	23	none	none	none
t48_dm_Awt	20239_Blumeria_mapped_read_49591-3389	1.73774	TTGACTCATCGACAAAAGAAGAT	23	none	none	none
t48_dm_Awt	20239_Blumeria_mapped_read_49628-3386	2.68583	TATAGGCTCAGCCAGGAGGGGCT	23	none	none	none
t48_dm_Awt	20239_Blumeria_mapped_read_498165-160	-1.95297	TACGGGCCCGAGTTGTAATTTGTAGAAGATGCTTTGGTAATGAGTCCGGC	50	none	none	none
t48_dm_Awt	20239_Blumeria_mapped_read_50140-3345	2.22998	TAGCCGAAAGATATATCCTGAACT	24	none	none	none
t48_dm_Awt	20239_Blumeria_mapped_read_502109-158	-2.73271	TCCGGAGCTAGGGTTTTACGGCTGGTAGAGCCTGAC	36	none	none	none
t48_dm_Awt	20239_Blumeria_mapped_read_502869-157	-2.15725	GTACGTTGGGCCTTGGTTGAAAGTCCTTGGAGCAGGTCGCCACTAGCCTC	50	none	none	none
t48_dm_Awt	20239_Blumeria_mapped_read_503225-157	1.87654	GCAGCCCCAAGGACAGCATGAACT	24	none	none	none
t48_dm_Awt	20239_Blumeria_mapped_read_50527-3316	1.73398	TGTAGAATTGGACCAAGTCAGTT	23	none	none	none
t48_dm_Awt	20239_Blumeria_mapped_read_50610-3311	1.74319	TAATTCAGCGGTATCAAATACTGT	24	none	>Blumeria_SS_Cluster_9410-13	Blumeria_SS_Cluster_9410-13
t48_dm_Awt	20239_Blumeria_mapped_read_50839-3295	1.76291	TAACATCGTTAATTATATGGCCT	23	none	none	none
t48_dm_Awt	20239_Blumeria_mapped_read_50914-3288	1.79164	CTACTCGGATAACCGTAGTAATTCTAGAGCT	31	none	none	none
t48_dm_Awt	20239_Blumeria_mapped_read_50934-3286	1.7526	TAGGTGCCTAGGCTACTCAAACTT	24	none	>20239_mirdeep-p_Blumeria_1725-50934_x3286	20239_mirdeep-p_Blumeria_1725-50934_x3286
t48_dm_Awt	20239_Blumeria_mapped_read_509616-154	-1.90792	TGCAGTTAAAAAGCTCGTAGTTGAACCTTGGGCCTGGCTGGCCGGTCCGC	50	none	none	none
t48_dm_Awt	20239_Blumeria_mapped_read_51417-3251	2.29588	CTCGGATAACCGTAGTAATTCTAGAGCTAA	30	none	none	none
t48_dm_Awt	20239_Blumeria_mapped_read_51563-3240	1.96983	TACTCTGGATTTCATTTGCAAATT	24	none	none	none
t48_dm_Awt	20239_Blumeria_mapped_read_51931-3215	1.81371	TATTGTGCCTTTGTGAGCTTTACTT	25	none	>Blumeria_SS_Cluster_10451-9	Blumeria_SS_Cluster_8480-2
t48_dm_Awt	20239_Blumeria_mapped_read_51955-3213	1.95822	TATAGTTTGAGTAGCCTGGGCAT	23	none	none	none
t48_dm_Awt	20239_Blumeria_mapped_read_519636-150	1.89907	CCATACGCGGAATGAAAGTGAACGTAGGTGAGAACCTGTAAGGGGGCAT	49	none	none	none
t48_dm_Awt	20239_Blumeria_mapped_read_521538-149	2.00233	CATCGATGGGCCCCGTGTTCGATTCACG	28	none	none	none
t48_dm_Awt	20239_Blumeria_mapped_read_522230-149	1.90772	CGTTGCCATCGATGGGCCCCGTGTTCGATTCACG	34	none	none	none
t48_dm_Awt	20239_Blumeria_mapped_read_536051-143	-1.92367	TTACGGGCCCGAGTTGTAATTTGTAGAAGATGCTTTGGTAATGAGTCCGG	50	none	none	none
t48_dm_Awt	20239_Blumeria_mapped_read_53627-3099	1.51922	TATATATGGGCAGTATGATGTCT	23	none	none	none
t48_dm_Awt	20239_Blumeria_mapped_read_53716-3094	2.32221	TTTGGCACCGGTCCGGACTTGAT	23	none	none	none
t48_dm_Awt	20239_Blumeria_mapped_read_54044-3071	1.73672	TAAATGACCAAGTTTGGACAACTT	24	none	none	none
t48_dm_Awt	20239_Blumeria_mapped_read_541911-141	-2.21194	AGCGGAGTAGAGCAGTGT	18	none	none	none
t48_dm_Awt	20239_Blumeria_mapped_read_547866-139	2.11018	CCATCGATGGGCCCCGTGTTCGATTCACG	29	none	none	none
t48_dm_Awt	20239_Blumeria_mapped_read_55380-2991	2.06617	TTAGAGCATCAGTCCCCCATAAACT	25	none	>Blumeria_SS_Cluster_26648-1	Blumeria_SS_Cluster_26648-1
t48_dm_Awt	20239_Blumeria_mapped_read_554475-136	-2.319	TTGGACATGGGTTAGTCGATCCTAAGAGATAGGGAAACTCCGTTTTAAAG	50	LSU_rRNA_eukarya	none	none
t48_dm_Awt	20239_Blumeria_mapped_read_557659-135	-1.99044	CGGATGGATTTGAGTAAGAGCATAGCTGTTGGGACCCGAAAGATGGTGAA	50	LSU_rRNA_eukarya	none	none
t48_dm_Awt	20239_Blumeria_mapped_read_55959-2959	2.36335	TAAGAATTTTGAACCAGACAAACCT	25	none	none	none
t48_dm_Awt	20239_Blumeria_mapped_read_56803-2907	1.76045	TGAAGTTGCCGTATGAAGAGTCT	23	none	none	none
t48_dm_Awt	20239_Blumeria_mapped_read_56854-2904	1.65851	TGAGATAGTTGGTATGGAACCAT	23	none	none	none
t48_dm_Awt	20239_Blumeria_mapped_read_57080-2889	1.68059	TGACAACGTTGCCGGAGAGCATCT	24	none	none	none
t48_dm_Awt	20239_Blumeria_mapped_read_57711-2851	2.38611	CAAATGCGAATTCGAAGGCTATGT	24	none	none	none
t48_dm_Awt	20239_Blumeria_mapped_read_577995-128	-1.91026	CAGTTGGACATGGGTTAGTCGATCCTAAGAGATAGGGAAACTCCGTTTTA	50	LSU_rRNA_eukarya	none	none
t48_dm_Awt	20239_Blumeria_mapped_read_57889-2841	1.69634	TGTTTTGAACCCAGCCGGAGGAT	23	none	>Blumeria_SS_Cluster_11401-1	Blumeria_SS_Cluster_11401-1
t48_dm_Awt	20239_Blumeria_mapped_read_59098-2773	1.62752	TGAGAATATAGTAGGAAGCTGCT	23	none	none	none
t48_dm_Awt	20239_Blumeria_mapped_read_59241-2766	1.91607	CCACTGTCCCTGTCTACTATCCAGCGAAACCACAGCCAAGGGAACGGGC	49	LSU_rRNA_eukarya	none	none
t48_dm_Awt	20239_Blumeria_mapped_read_59633-2745	1.66001	TAACAGTACCGTCGAAGGGGCT	22	none	none	none
t48_dm_Awt	20239_Blumeria_mapped_read_597338-122	1.89466	TGACAATTGTTCGATTGAATCTTT	24	none	none	none
t48_dm_Awt	20239_Blumeria_mapped_read_597669-122	-1.86512	TTGTTGACAAATCCATGGGAGT	22	none	none	none
t48_dm_Awt	20239_Blumeria_mapped_read_61164-2668	2.05545	TACTGAGCGATTACACCGGCACCT	24	none	none	none
t48_dm_Awt	20239_Blumeria_mapped_read_61179-2667	1.69414	TAAGCCGAACACGGCGACTGGAACCT	26	none	none	none
t48_dm_Awt	20239_Blumeria_mapped_read_61410-2655	2.05244	TAAAATTCACGTCCGTCGAGATCT	24	none	none	none
t48_dm_Awt	20239_Blumeria_mapped_read_62107-2621	1.53676	TGCAGAACGATTGAAATTGAGAT	23	none	none	none
t48_dm_Awt	20239_Blumeria_mapped_read_622992-115	-1.80549	CTATCGATCCTTTAGTCCCTCT	22	none	none	none
t48_dm_Awt	20239_Blumeria_mapped_read_62343-2609	1.73577	TGACGTGGCGGAGAATTTTGAAT	23	none	>Blumeria_SS_Cluster_18539-5	Blumeria_SS_Cluster_643-19
t48_dm_Awt	20239_Blumeria_mapped_read_62565-2598	1.5657	TATTGTGTACCCTCATTTTTCCCT	24	none	none	none
t48_dm_Awt	20239_Blumeria_mapped_read_62804-2586	2.03346	TACGGCCCCGATCGATCGTAGACT	24	none	none	none
t48_dm_Awt	20239_Blumeria_mapped_read_629224-113	-1.88158	ATCCGCTAAGGAGTGTGTAACAACTCACCTGCCGAATGAACTAGCCCTGA	50	LSU_rRNA_bacteria	none	none
t48_dm_Awt	20239_Blumeria_mapped_read_63678-2544	1.91506	AGATTCCCACTGTCCCTGTCTACTATCCAGCGAAACCACAGCCAAGGGA	49	LSU_rRNA_eukarya	none	none
t48_dm_Awt	20239_Blumeria_mapped_read_639536-111	-1.88447	ATGGCTAAGTGAGGCTTTCGGACTGGCCT	29	none	none	none
t48_dm_Awt	20239_Blumeria_mapped_read_640014-111	-1.86371	CGGAGATGCTGGTTCGATTCCTGCACAGGCCTT	33	none	none	none
t48_dm_Awt	20239_Blumeria_mapped_read_64027-2527	2.3482	TATCGAATCAGTCGAAAGGGACT	23	none	none	none
t48_dm_Awt	20239_Blumeria_mapped_read_64083-2524	1.77326	TTTGAGTAGCCTGGGCACCTACTT	24	none	none	none
t48_dm_Awt	20239_Blumeria_mapped_read_64569-2502	2.00118	TTTCGCCCGAGCTGTATGAGCAT	23	none	none	none
t48_dm_Awt	20239_Blumeria_mapped_read_65052-2479	1.51084	TAAACAAATTCTAGATCGGATTT	23	none	none	none
t48_dm_Awt	20239_Blumeria_mapped_read_65609-2454	1.8745	TTAAAGGCACTGGAGCTATATGCT	24	none	none	none
t48_dm_Awt	20239_Blumeria_mapped_read_65665-2451	1.58792	TATTCGAAGGGCTTAAATCTCTT	23	none	none	none
t48_dm_Awt	20239_Blumeria_mapped_read_65744-2448	2.01843	TTCAACTTCTGACAGTCGGCCCT	23	none	none	none
t48_dm_Awt	20239_Blumeria_mapped_read_659134-106	-2.07682	TCCGGAGCTAGGGTTTTACGGCTGGTAGAGCCTGACACCTTGGAA	45	none	none	none
t48_dm_Awt	20239_Blumeria_mapped_read_66097-2433	1.96479	TTTCAGTGAGACGAGCTTTAACTT	24	none	none	none
t48_dm_Awt	20239_Blumeria_mapped_read_66480-2417	1.79891	TACAAACGCTCTGTTACGGCCTT	23	none	none	none
t48_dm_Awt	20239_Blumeria_mapped_read_67225-2385	2.27853	TATCGGAGAAAATGTACAGAATAT	24	none	none	none
t48_dm_Awt	20239_Blumeria_mapped_read_67605-2369	2.25968	TAAAATGGACCGAGTAGAACCTCT	24	none	none	none
t48_dm_Awt	20239_Blumeria_mapped_read_68051-2349	2.10677	TACTGAGACCCTGAACCTGCATCT	24	none	none	none
t48_dm_Awt	20239_Blumeria_mapped_read_68138-2345	2.43308	TATGTGAATGTAGACCTTTGTACCT	25	none	none	none
t48_dm_Awt	20239_Blumeria_mapped_read_68468-2331	2.42525	TATTGCGATTGTGAGGACAATACTT	25	none	none	none
t48_dm_Awt	20239_Blumeria_mapped_read_686660-100	1.92792	TAAAAAGTCACTATCAATG	19	none	none	none
t48_dm_Awt	20239_Blumeria_mapped_read_68972-2310	1.85704	TTTGAAAAAATTAGAGTGTTCAAAGCAGGCCTATGCTCGAATACATTAG	49	SSU_rRNA_eukarya	none	none
t48_dm_Awt	20239_Blumeria_mapped_read_69288-2296	-2.00731	AATGCCTCGTCATCTAATTT	20	none	none	none
t48_dm_Awt	20239_Blumeria_mapped_read_69993-2269	2.82394	CAGGACCATATTCCCGCTCGTCTAT	25	none	none	none
t48_dm_Awt	20239_Blumeria_mapped_read_70596-2246	2.40088	TTCCGAGAATGTAGTGAGCTGAT	23	none	none	none
t48_dm_Awt	20239_Blumeria_mapped_read_71080-2226	-1.94533	TAACCACTCGGCCAAAAGGCCT	22	none	none	none
t48_dm_Awt	20239_Blumeria_mapped_read_71287-2217	1.82285	TAACGGAATGATCTAGGTCTATCT	24	none	none	none
t48_dm_Awt	20239_Blumeria_mapped_read_71998-2190	1.68145	TGACCTGCGATGAAATTTGAACAT	24	none	none	none
t48_dm_Awt	20239_Blumeria_mapped_read_72044-2188	2.14473	TAGGAGAGTCCTCTGGCAATTAGCT	25	none	none	none
t48_dm_Awt	20239_Blumeria_mapped_read_72100-2186	1.69594	TGAATAGTAGGCCTTTGAAAAGCT	24	none	none	none
t48_dm_Awt	20239_Blumeria_mapped_read_72158-2184	1.91872	TAAAACTCTGCAACAAAAAGGTT	23	none	none	none
t48_dm_Awt	20239_Blumeria_mapped_read_72405-2175	2.81146	TAAAGGCATATCGTGGACCAGAACCT	26	none	none	none
t48_dm_Awt	20239_Blumeria_mapped_read_72923-2156	1.62633	TATGCCTAGTACCCTGGACGAAT	23	none	none	none
t48_dm_Awt	20239_Blumeria_mapped_read_73613-2130	1.93227	TAAAGACGTGAACGAGGACTACTT	24	none	none	none
t48_dm_Awt	20239_Blumeria_mapped_read_73851-2121	1.67517	TTAGAGGAAGGAGAAGTCG	19	none	none	none
t48_dm_Awt	20239_Blumeria_mapped_read_73879-2120	2.56343	TACCGACATTAGGACTAAATCCGAT	25	none	none	none
t48_dm_Awt	20239_Blumeria_mapped_read_743019-89	-1.99417	TCCGGAGCTAGGGTTTTACGGCTGGTAGAGCCTGACACCTTTGG	44	none	none	none
t48_dm_Awt	20239_Blumeria_mapped_read_74651-2093	2.64329	TACACGCCCGTCGAGATTGTATCCT	25	none	none	none
t48_dm_Awt	20239_Blumeria_mapped_read_7516-22003	1.77118	TACACGCCCGTCGAGATTGTATCT	24	none	none	none
t48_dm_Awt	20239_Blumeria_mapped_read_754344-87	-2.24868	GACCATAGATTGAGGAGAATTGGGCATCCCGTCCGCTCTGCCATACACAA	50	none	none	none
t48_dm_Awt	20239_Blumeria_mapped_read_75603-2061	2.61359	AAGGCCAGACCAGAATCATAGAACAAT	27	none	none	none
t48_dm_Awt	20239_Blumeria_mapped_read_76972-2015	2.36197	TATCGAATCAGTCGAAAGGGCAT	23	none	none	none
t48_dm_Awt	20239_Blumeria_mapped_read_77163-2009	1.91685	TGAGGATGTACTTGGTCGTACTTT	24	none	none	none
t48_dm_Awt	20239_Blumeria_mapped_read_77216-2008	-4.39116	CAATCGAACATGTACTTT	18	none	none	none
t48_dm_Awt	20239_Blumeria_mapped_read_77323-2004	2.16329	TAGAATTATAGAGCCTGACTTTTT	24	none	none	none
t48_dm_Awt	20239_Blumeria_mapped_read_78972-1952	2.52591	TATGGGCTGTGGCACCAGAGTCGAGAAT	28	none	none	none
t48_dm_Awt	20239_Blumeria_mapped_read_79198-1945	2.26741	TAGAGATTTCTGGCCACCGACTAT	24	none	none	none
t48_dm_Awt	20239_Blumeria_mapped_read_79470-1937	2.08956	TATCACAATTTCCTTTCGGACTTT	24	none	none	none
t48_dm_Awt	20239_Blumeria_mapped_read_79585-1933	1.58894	TGGCTCTGGGAGAATATTTCACT	23	none	none	none
t48_dm_Awt	20239_Blumeria_mapped_read_80261-1912	1.58676	TAGATTGCGAGCGTATTGACCTT	23	none	>Blumeria_SS_Cluster_30852-1	Blumeria_SS_Cluster_30852-1
t48_dm_Awt	20239_Blumeria_mapped_read_80264-1912	1.72791	TGTTTCGAGTCCTTGAAGAGCTT	23	none	none	none
t48_dm_Awt	20239_Blumeria_mapped_read_8027-20749	1.67438	TCAGCATATATGCAGTAAAGGCT	23	none	none	none
t48_dm_Awt	20239_Blumeria_mapped_read_80945-1891	1.99218	TGTGTTCCATTGGTTGTCCGGAT	23	none	none	none
t48_dm_Awt	20239_Blumeria_mapped_read_81124-1886	1.83068	TGTAAACCGAGAGCTGGAGAACT	23	none	none	none
t48_dm_Awt	20239_Blumeria_mapped_read_81147-1885	1.80382	TGTGTGACTGAAGTCAAGACCCTT	24	none	none	none
t48_dm_Awt	20239_Blumeria_mapped_read_81409-1877	2.85379	AGGCCAGACCAGAATCATAGAACAT	25	none	none	none
t48_dm_Awt	20239_Blumeria_mapped_read_81579-1873	2.16456	TTTGACTGAACTTGGCTCTGGGT	23	none	none	none
t48_dm_Awt	20239_Blumeria_mapped_read_81659-1870	1.76084	TGAGAAGGATGACAACAGTACCTT	24	none	none	none
t48_dm_Awt	20239_Blumeria_mapped_read_82165-1855	2.485	TCACACGCCCGTCGAGATTGTACT	24	none	none	none
t48_dm_Awt	20239_Blumeria_mapped_read_82203-1854	2.18042	TTTGTCGATGAGTCAACGGCACTT	24	none	>20239_mirdeep-p_Blumeria_1324-373420_x242	none
t48_dm_Awt	20239_Blumeria_mapped_read_82437-1847	2.20409	TATGAACCGGCGTGCTCTTGAGCT	24	none	none	none
t48_dm_Awt	20239_Blumeria_mapped_read_82705-1840	1.65023	CAGACCAGAATCATAGAACAAT	22	none	none	none
t48_dm_Awt	20239_Blumeria_mapped_read_83050-1830	2.36171	TATCTCCGGGTCGAAAAGACTAT	23	none	none	none
t48_dm_Awt	20239_Blumeria_mapped_read_83309-1823	1.89695	TGCCACGGATGTCATAGAAGACT	23	none	none	none
t48_dm_Awt	20239_Blumeria_mapped_read_83753-1811	1.98076	TGAAAGACCATCGTGATTGCGTT	23	none	none	none
t48_dm_Awt	20239_Blumeria_mapped_read_84203-1800	1.72846	TAGTTTTTGTATAGCCTGAGCCT	23	none	none	none
t48_dm_Awt	20239_Blumeria_mapped_read_84598-1789	2.58875	CACCAGTGGTCTAGTGGTAG	20	none	none	none
t48_dm_Awt	20239_Blumeria_mapped_read_85042-1778	2.18487	TGGTCCTGATCTATCAAATACCCT	24	none	none	none
t48_dm_Awt	20239_Blumeria_mapped_read_85382-1769	1.94275	TAAGCCCTGGTCCGCGTAAACTCT	24	none	none	none
t48_dm_Awt	20239_Blumeria_mapped_read_85680-1762	2.26229	TATTGAAATTCGGGTAAGAACTCCT	25	none	none	none
t48_dm_Awt	20239_Blumeria_mapped_read_85731-1761	1.96363	ATGGATTAACGAGATTCCCACTGTCCCTGTCTACTATCCAGCGAAACCA	49	LSU_rRNA_archaea	none	none
t48_dm_Awt	20239_Blumeria_mapped_read_86063-1752	2.20922	TACTCGGATAACCGTAGTAATTCTAGAGCTA	31	none	none	none
t48_dm_Awt	20239_Blumeria_mapped_read_86139-1750	-4.51633	ACAATCGAACATGTACTTT	19	none	none	none
t48_dm_Awt	20239_Blumeria_mapped_read_86229-1748	1.74371	TACCGAAGTCGGGATCCATATGCT	24	none	none	none
t48_dm_Awt	20239_Blumeria_mapped_read_86631-1738	1.5695	TATCAGGACCGTTGATGGCTTCT	23	none	none	none
t48_dm_Awt	20239_Blumeria_mapped_read_86985-1730	1.86252	TTCCGAGAATGTAGTGAGCTGTT	23	none	none	none
t48_dm_Awt	20239_Blumeria_mapped_read_870739-70	-1.96172	TGAAGCGGAACTGGGTGTT	19	none	none	none
t48_dm_Awt	20239_Blumeria_mapped_read_87251-1723	1.81889	TAAACCTTATCTTGCGCCCGGAT	23	none	none	none
t48_dm_Awt	20239_Blumeria_mapped_read_87408-1720	-2.73554	AGTTCCGGTTGTTGTTTCT	19	none	none	none
t48_dm_Awt	20239_Blumeria_mapped_read_87595-1715	1.99122	TAGACGACGATGCATTAGCTGTT	23	none	none	none
t48_dm_Awt	20239_Blumeria_mapped_read_88113-1703	1.58957	TTAGGGCAAGAGGAGAATTGAGT	23	none	none	none
t48_dm_Awt	20239_Blumeria_mapped_read_8851-18985	1.93855	TATGGTCCTGATCTATCAAATACCT	25	none	none	none
t48_dm_Awt	20239_Blumeria_mapped_read_88777-1687	2.09596	TGGACGGGGCTCGAGAACTGATT	23	none	none	none
t48_dm_Awt	20239_Blumeria_mapped_read_89245-1676	1.87896	TAGCGGACCGAGGACTTCTTCGAT	24	none	none	none
t48_dm_Awt	20239_Blumeria_mapped_read_89378-1673	1.85156	TGACGACGACTGGTGTCTGAGTT	23	none	none	none
t48_dm_Awt	20239_Blumeria_mapped_read_89419-1672	1.84865	TGTATAGAGGACGATCTAGATAT	23	none	none	none
t48_dm_Awt	20239_Blumeria_mapped_read_89683-1665	1.59023	TGCAATTTTGTGTGTTGGACCTT	23	none	none	none
t48_dm_Awt	20239_Blumeria_mapped_read_89776-1663	1.65569	TAACAGGCTGTAGTGATAGAAGCT	24	none	none	none
t48_dm_Awt	20239_Blumeria_mapped_read_89876-1660	2.35367	TATCCAGGACAAATACCCAACTCT	24	none	none	none
t48_dm_Awt	20239_Blumeria_mapped_read_89921-1659	1.54145	TGTATTTGACTCCCTGAACTACT	23	none	none	none
t48_dm_Awt	20239_Blumeria_mapped_read_89976-1658	2.04027	AGAAACGGCTACCACATCCAAGGAAGGCAGCAGGCGCGCAAATTACCCA	49	SSU_rRNA_microsporidia	none	none
t48_dm_Awt	20239_Blumeria_mapped_read_90610-1643	1.87304	TGCCTCAGAACATCCGGACAGTT	23	none	none	none
t48_dm_Awt	20239_Blumeria_mapped_read_91204-1630	1.94715	TATACTTGTAGCGCACACTTCCCT	24	none	none	none
t48_dm_Awt	20239_Blumeria_mapped_read_91396-1625	1.6955	TAAGAGACAAAAGAAGACTTGTT	23	none	none	none
t48_dm_Awt	20239_Blumeria_mapped_read_91586-1621	2.87838	AAGGCCAGACCAGAATCATAGAACACT	27	none	none	none
t48_dm_Awt	20239_Blumeria_mapped_read_91643-1620	1.6703	TAGCGCAGCGAGCTGTAGAAACTT	24	none	none	none
t48_dm_Awt	20239_Blumeria_mapped_read_91672-1619	1.81417	TAGCGTTTTGACCAGGGTGACCT	23	none	none	none
t48_dm_Awt	20239_Blumeria_mapped_read_91676-1619	1.59598	TGCTTTATAACGCTGAACTCCTT	23	none	none	none
t48_dm_Awt	20239_Blumeria_mapped_read_91853-1616	1.90356	TGGACAGGACGGGAATTTATACTT	24	none	none	none
t48_dm_Awt	20239_Blumeria_mapped_read_925479-65	-2.07054	GTTCGATTCCCGGAGGGTT	19	none	none	none
t48_dm_Awt	20239_Blumeria_mapped_read_92706-1597	1.67616	TACCGACATTAGGACTAAATCCAT	24	none	none	none
t48_dm_Awt	20239_Blumeria_mapped_read_92850-1593	2.20559	TAGACATTAACGACTCCAAGGTT	23	none	none	none
t48_dm_Awt	20239_Blumeria_mapped_read_93333-1583	2.05944	TAATAATTGGACAGAAATAATAGCT	25	none	none	none
t48_dm_Awt	20239_Blumeria_mapped_read_93538-1579	2.23544	AGATGAGAACGCCAGGCATATATTTT	26	none	none	none
t48_dm_Awt	20239_Blumeria_mapped_read_93744-1574	1.85129	TGAAATACATGGACTAACCGACCT	24	none	none	none
t48_dm_Awt	20239_Blumeria_mapped_read_94542-1558	2.09559	TAGGATAGTAGGAATATTTGATTCCT	26	none	none	none
t48_dm_Awt	20239_Blumeria_mapped_read_94775-1552	1.67182	TTTGATCATACACTTAGAGGAGT	23	none	>Blumeria_SS_Cluster_24585-1	Blumeria_SS_Cluster_24585-1
t48_dm_Awt	20239_Blumeria_mapped_read_95080-1546	1.73898	TTCGTAAAACTCTGCCAAAATTCT	24	none	none	none
t48_dm_Awt	20239_Blumeria_mapped_read_95388-1540	1.67003	TACGCACCCTGTGGAACACTGTCT	24	none	none	none
t48_dm_Awt	20239_Blumeria_mapped_read_955842-62	-2.04511	ACTATCCGGTTGGGCCTT	18	none	none	none
t48_dm_Awt	20239_Blumeria_mapped_read_95717-1533	2.22843	TAAGACTGGGACCACGCTGAAAGT	24	none	none	none
t48_dm_Awt	20239_Blumeria_mapped_read_95949-1529	2.29156	TACTAGACTGCCGATTTGAGGCT	23	none	none	none
t48_dm_Awt	20239_Blumeria_mapped_read_96041-1527	2.14898	TAAGTGAGATCCCAGACTAGAAAAT	25	none	none	none
t48_dm_Awt	20239_Blumeria_mapped_read_96123-1525	2.1621	TAACGTGTGAATTCTGGATACTCT	24	none	none	none
t48_dm_Awt	20239_Blumeria_mapped_read_96355-1521	1.93676	TGAGAAGAAGTAAGATTGTCATCT	24	none	none	none
t48_dm_Awt	20239_Blumeria_mapped_read_96385-1520	2.45425	ACTTCGTTTCGTGTAGTTGACCCTT	25	none	none	none
t48_dm_Awt	20239_Blumeria_mapped_read_96566-1517	1.6263	TATTTTGAATCATTGCCTCGTGT	23	none	none	none
t48_dm_Awt	20239_Blumeria_mapped_read_96954-1509	1.97099	TGAGTGAATCTAGGATGGGAGAT	23	none	none	none
t48_dm_Awt	20239_Blumeria_mapped_read_97203-1504	2.0278	TGAGGCTTCAAGATCTAAGGCTT	23	none	none	none
t48_dm_Awt	20239_Blumeria_mapped_read_97336-1501	2.38992	TATCCCTAGACCAAGAAACTCTTT	24	none	none	none
t48_dm_Awt	20239_Blumeria_mapped_read_97409-1500	1.70109	TATGTTACCAGAGGACCATAAACCT	25	none	none	none
t48_dm_Awt	20239_Blumeria_mapped_read_97413-1500	2.26569	TTTACTTTGAAAAAATTAGAGTGTTCAAAGCAGGCCTATGCTCGAATAC	49	SSU_rRNA_eukarya	none	none
t48_dm_Awt	20239_Blumeria_mapped_read_97484-1499	1.58892	TAATGGACGTAGAAGCAAGAAGAT	24	none	none	none
t48_dm_Awt	20239_Blumeria_mapped_read_97552-1498	1.99628	TAGAATTATAGAGCCTGACTTAT	23	none	none	none
t48_dm_Awt	20239_Blumeria_mapped_read_97693-1495	1.75808	TATCCACCAATGGCGTAGATCACTT	25	none	none	none
t48_dm_Awt	20239_Blumeria_mapped_read_97925-1491	2.21553	TATGAGATCATGAGACAACATTGT	24	none	none	none
t48_dm_Awt	20239_Blumeria_mapped_read_97947-1491	2.01117	TAAAGGACCTGACAAAAAGTTACCT	25	none	none	none
t48_dm_Awt	20239_Blumeria_mapped_read_98039-1489	1.92573	TAAGCAGATTGGACTGCAGGCCT	23	none	none	none
t48_dm_Awt	20239_Blumeria_mapped_read_98135-1487	1.65897	TAGGGAAAATAGTACTGCAGCTT	23	none	>Blumeria_SS_Cluster_9525-1	Blumeria_SS_Cluster_9525-1
t48_dm_Awt	20239_Blumeria_mapped_read_98293-1483	2.0806	TTGAGGATTATGATGAAAGAAATT	24	none	none	none
t48_dm_Awt	20239_Blumeria_mapped_read_98539-1478	1.95671	TGAAGGACTGAGGATAGTGGACT	23	none	none	none
t48_dm_Awt	20239_Blumeria_mapped_read_98675-1476	1.86057	TTTGCTTCCTCCGTCGGGTGTAT	23	none	none	none
t48_dm_Awt	20239_Blumeria_mapped_read_98733-1474	1.84414	TTTTAAATGAAGCTGAGCGCCTT	23	none	none	none
t48_dm_Awt	20239_Blumeria_mapped_read_99574-1457	1.95371	TAACTGCATGATCCCGAGACGCTCT	25	none	none	none
t48_dm_Awt	20239_Blumeria_mapped_read_99988-1450	2.43672	TAGAGACCGAAGACTGTGATAATTT	25	none	none	none
t48_mla6_Awt	20239_Blumeria_mapped_read_100027-1449	1.46144	TTGCAGTTAAAAAGCTCGTAGTTGAACCTT	30	none	none	none
t48_mla6_Awt	20239_Blumeria_mapped_read_100285-1444	1.46159	TAGAGACGTAGGAATTGATTTCT	23	none	none	none
t48_mla6_Awt	20239_Blumeria_mapped_read_100393-1442	2.77082	TACCGACATTAGGACTAAATCCGAAGAT	28	none	none	none
t48_mla6_Awt	20239_Blumeria_mapped_read_100403-1442	1.60314	TAATTTCTTCTGACGGTGCCCAT	23	none	none	none
t48_mla6_Awt	20239_Blumeria_mapped_read_100423-1442	1.31714	TAAATTAACGATATTTGTGACTT	23	none	none	none
t48_mla6_Awt	20239_Blumeria_mapped_read_100611-1438	-1.57611	GGCCAGTTGGTGTAATGGTTAGCACGTCGGAT	32	none	none	none
t48_mla6_Awt	20239_Blumeria_mapped_read_100664-1437	1.56563	TACATCACATGACTGCAAAACCTT	24	none	none	none
t48_mla6_Awt	20239_Blumeria_mapped_read_1006939-57	-1.65333	CTTCACTGGGTGTGTTGGGGAACCAGGAT	29	none	none	none
t48_mla6_Awt	20239_Blumeria_mapped_read_100701-1437	1.37429	TACCCGGGCCAGGATTAGTTTGT	23	none	none	none
t48_mla6_Awt	20239_Blumeria_mapped_read_1007386-57	-1.64732	TGTTATTACGATCTATTGAGGCT	23	none	none	none
t48_mla6_Awt	20239_Blumeria_mapped_read_100743-1436	2.26386	TGTATAGAATTTCTGGATTTTCCCT	25	none	none	none
t48_mla6_Awt	20239_Blumeria_mapped_read_100797-1435	2.7682	TACCGACATTAGGACTAAATCCGAAGT	27	none	none	none
t48_mla6_Awt	20239_Blumeria_mapped_read_100840-1434	1.55808	TTGACCGCAGACACCAGATATCCT	24	none	none	none
t48_mla6_Awt	20239_Blumeria_mapped_read_100893-1433	1.37761	TTAAATAATCGAGTGAGGGAGCT	23	none	none	none
t48_mla6_Awt	20239_Blumeria_mapped_read_100911-1433	1.77206	TATCGAGACGAGGATTTTGGCCT	23	none	none	none
t48_mla6_Awt	20239_Blumeria_mapped_read_100918-1433	1.52968	CATGCGACCAACCCGGACTGAGGACCGCGCTTCGGCTAGGATGCTGGCG	49	none	none	none
t48_mla6_Awt	20239_Blumeria_mapped_read_100981-1431	1.55197	TACCTGTAGATGCATTAACGTT	22	none	none	none
t48_mla6_Awt	20239_Blumeria_mapped_read_101344-1425	2.64347	TACCAGGTTTTGGGCTAATCAACTT	25	none	none	none
t48_mla6_Awt	20239_Blumeria_mapped_read_101404-1424	2.84184	TATCATCATATTGGGAGAGGACTT	24	none	none	none
t48_mla6_Awt	20239_Blumeria_mapped_read_101458-1424	1.44954	TGTAGTTATTCTGGCAGTATAGCT	24	none	none	none
t48_mla6_Awt	20239_Blumeria_mapped_read_101552-1422	-1.55465	AAGCGTTGGATTGTTCACCCT	21	none	none	none
t48_mla6_Awt	20239_Blumeria_mapped_read_101605-1421	1.86068	TACCCAATGGACAATAAGCTTTT	23	none	none	none
t48_mla6_Awt	20239_Blumeria_mapped_read_101747-1418	1.61442	TGATCTATGGATTCTGACGCCTT	23	none	none	none
t48_mla6_Awt	20239_Blumeria_mapped_read_101778-1418	2.27136	TGGGCCTGAGAAAGCAAACACCTT	24	none	none	none
t48_mla6_Awt	20239_Blumeria_mapped_read_101802-1417	2.25915	CTTTGAAAAAATTAGAGTGTTCAAAGCAGGCCTATGCTCGAATACATTA	49	SSU_rRNA_eukarya	none	none
t48_mla6_Awt	20239_Blumeria_mapped_read_101832-1417	1.46655	TATCGATACGACGGCCTTGAAGAT	24	none	none	none
t48_mla6_Awt	20239_Blumeria_mapped_read_1018612-56	-2.05173	CTCCTGGGGAGCCACATGCT	20	none	none	none
t48_mla6_Awt	20239_Blumeria_mapped_read_101878-1416	1.4955	TGAAGAACACGTAGGATATCTAT	23	none	none	none
t48_mla6_Awt	20239_Blumeria_mapped_read_101899-1415	2.59075	TGAATCATTGCCTCGTGGGCCAT	23	none	>20239_mirdeep-p_Blumeria_218-101899_x1415	20239_mirdeep-p_Blumeria_218-101899_x1415
t48_mla6_Awt	20239_Blumeria_mapped_read_101950-1414	-1.46821	TCCGTACTAGTGTATCGGTAACATTTCCGCCT	32	none	none	none
t48_mla6_Awt	20239_Blumeria_mapped_read_101958-1414	1.83478	TGAGACGTCGCCATGAAGAAGAT	23	none	none	none
t48_mla6_Awt	20239_Blumeria_mapped_read_1020238-56	-1.60432	CTCGCGACAGAGAAGCATTGGGACTTGCCT	30	none	none	none
t48_mla6_Awt	20239_Blumeria_mapped_read_1021316-56	-1.8593	TCCGGAGATGCTGGTTCGATTCCTT	25	none	none	none
t48_mla6_Awt	20239_Blumeria_mapped_read_102272-1409	-1.69879	CCGGAGCTAGGGTTTTACGGCTT	23	none	none	none
t48_mla6_Awt	20239_Blumeria_mapped_read_102425-1406	1.42039	TGGACATAGAACATCTGTTGTAT	23	none	none	none
t48_mla6_Awt	20239_Blumeria_mapped_read_102474-1406	2.82168	TATGGTGACACTTCGAAGAGGAT	23	none	none	none
t48_mla6_Awt	20239_Blumeria_mapped_read_102655-1402	1.3916	TATTATCTGACTAGATCTTGGCT	23	none	none	none
t48_mla6_Awt	20239_Blumeria_mapped_read_102773-1400	2.39345	TGAGGATGTACTAAGTCGTACTTT	24	none	none	none
t48_mla6_Awt	20239_Blumeria_mapped_read_102826-1399	-1.25452	GGATCCGTAACTTCGGGAAAAGGATTGG	28	LSU_rRNA_eukarya	none	none
t48_mla6_Awt	20239_Blumeria_mapped_read_102843-1399	2.44249	TGAGGCCAGAGAATAGTTGATGAT	24	none	>Blumeria_SS_Cluster_31438-5	Blumeria_SS_Cluster_31438-5
t48_mla6_Awt	20239_Blumeria_mapped_read_102905-1398	2.00509	TAACCATTCGTAGATTCCGAAGGT	24	none	none	none
t48_mla6_Awt	20239_Blumeria_mapped_read_102918-1397	1.65419	TGAGGATGATAGGCTGTGCTTAT	23	none	none	none
t48_mla6_Awt	20239_Blumeria_mapped_read_1029652-55	-1.61219	GGCCTAAGTTCCTTGGAACAGGACT	25	none	none	none
t48_mla6_Awt	20239_Blumeria_mapped_read_102972-1396	1.31578	TTTGAAATGCCAGTGCCGGAAGT	23	none	none	none
t48_mla6_Awt	20239_Blumeria_mapped_read_102981-1396	1.48273	TTTTTGTACCCGGATGTTAACTT	23	none	none	none
t48_mla6_Awt	20239_Blumeria_mapped_read_102982-1396	1.44987	TAGGGCCGACGAAGTAGACTACTT	24	none	none	none
t48_mla6_Awt	20239_Blumeria_mapped_read_102995-1396	1.52453	TGAGCCTTCAGCTTCCGACACTT	23	none	none	none
t48_mla6_Awt	20239_Blumeria_mapped_read_103011-1396	1.50784	TGCATTTAGGGACATTCAGAACAT	24	none	none	none
t48_mla6_Awt	20239_Blumeria_mapped_read_103074-1395	1.75029	TATCTCATTCATCGGGCTGCTT	22	none	none	none
t48_mla6_Awt	20239_Blumeria_mapped_read_103117-1394	1.65353	TCATATGGGCTGTGGCACCAGAT	23	none	none	none
t48_mla6_Awt	20239_Blumeria_mapped_read_103145-1393	1.38992	TGTACGGCGCTCCAGGACGGCT	22	none	none	none
t48_mla6_Awt	20239_Blumeria_mapped_read_103149-1393	2.38537	TATTTTATGACCAGAGCTTTATCT	24	none	none	none
t48_mla6_Awt	20239_Blumeria_mapped_read_103286-1391	-1.62858	CATTACGAGAATTAGGAA	18	none	none	none
t48_mla6_Awt	20239_Blumeria_mapped_read_103314-1391	1.45871	TACAACGGATCTTGTGTAGAGCT	23	none	none	none
t48_mla6_Awt	20239_Blumeria_mapped_read_103345-1390	1.44529	TGAGATTTTAAGGTCGGTGAGAT	23	none	none	none
t48_mla6_Awt	20239_Blumeria_mapped_read_103401-1389	1.31539	TGATTAGGGCAAGAGGAGAATT	22	none	none	none
t48_mla6_Awt	20239_Blumeria_mapped_read_103404-1389	1.59109	TATAGATACAACACAAGGACACCT	24	none	none	none
t48_mla6_Awt	20239_Blumeria_mapped_read_103602-1386	1.35303	TACTTGGTCAGGGCATTTTTTAT	23	none	none	none
t48_mla6_Awt	20239_Blumeria_mapped_read_103648-1385	1.41022	TTTGGCTGTGCCCGTGGTGACCT	23	none	none	none
t48_mla6_Awt	20239_Blumeria_mapped_read_103679-1384	2.37629	TATCCCGTTTTGTCGTCTTGGCT	23	none	none	none
t48_mla6_Awt	20239_Blumeria_mapped_read_103730-1384	2.32253	TGAGGATTGTGGAAGTAATTTAGCT	25	none	none	none
t48_mla6_Awt	20239_Blumeria_mapped_read_103869-1381	2.04321	TTTGATGGATGGCAGACTTTGCT	23	none	none	none
t48_mla6_Awt	20239_Blumeria_mapped_read_103872-1381	2.00497	TCAGAATGTCGTCTACGTAGAAT	23	none	none	none
t48_mla6_Awt	20239_Blumeria_mapped_read_103912-1380	3.05022	AGGCCAGACCAGAATCATAGAACAAT	26	none	none	none
t48_mla6_Awt	20239_Blumeria_mapped_read_104138-1377	1.6754	TGAGGACTCAGATGAGAATGTTT	23	none	none	none
t48_mla6_Awt	20239_Blumeria_mapped_read_10414-16329	1.57171	TGTAAACCGAGAGCTGGAGAAAT	23	none	none	none
t48_mla6_Awt	20239_Blumeria_mapped_read_104188-1376	1.46868	TAATGCCCGTCGAGATTGTATCCT	24	none	none	none
t48_mla6_Awt	20239_Blumeria_mapped_read_104196-1376	1.29145	TAACTTGTACGCTCTGCACCCAT	23	none	none	none
t48_mla6_Awt	20239_Blumeria_mapped_read_104346-1373	1.78192	ACCAACCCGGACTGAGGACCGCGCTTCGGCTAGGATGCTGGCGTAATGG	49	none	none	none
t48_mla6_Awt	20239_Blumeria_mapped_read_104422-1372	3.14633	TGAGGCCAGAGAAAGTCGACGACT	24	none	none	none
t48_mla6_Awt	20239_Blumeria_mapped_read_104424-1372	-1.698	TCCGGATTAGTGTAGGGGTTAACATACTT	29	none	none	none
t48_mla6_Awt	20239_Blumeria_mapped_read_104440-1372	1.80352	TAGAACATAGACTCTGGTTGCCT	23	none	none	none
t48_mla6_Awt	20239_Blumeria_mapped_read_104452-1372	1.59896	TGTGACACTTAGGACTTAGAGAT	23	none	none	none
t48_mla6_Awt	20239_Blumeria_mapped_read_104458-1372	1.7143	TAAACTGAGAGCTGAAGAAACTTT	24	none	none	none
t48_mla6_Awt	20239_Blumeria_mapped_read_104533-1371	1.43531	TAATATCGAAATCAATCCTAGCT	23	none	none	none
t48_mla6_Awt	20239_Blumeria_mapped_read_104541-1370	1.19592	TACTAATATGGATAGTAAAGCTT	23	none	none	none
t48_mla6_Awt	20239_Blumeria_mapped_read_1045760-54	-2.16296	TCCACTGTCTCAGCTGACGT	20	none	none	none
t48_mla6_Awt	20239_Blumeria_mapped_read_104613-1369	1.71922	TGACCGGGCCATCTTTACTTAAT	23	none	none	none
t48_mla6_Awt	20239_Blumeria_mapped_read_104651-1369	2.21925	TATGGCGAGTCTATGATTTTGGT	23	none	none	none
t48_mla6_Awt	20239_Blumeria_mapped_read_104670-1368	2.66833	GAGATGAGAACGCCAGGCATATATTTT	27	none	none	none
t48_mla6_Awt	20239_Blumeria_mapped_read_104701-1368	1.84007	TATGAGATCAACCTTGGTCAGGT	23	none	none	none
t48_mla6_Awt	20239_Blumeria_mapped_read_104786-1367	1.25167	TATTTTTGATGATGTCGTGCCT	22	none	none	none
t48_mla6_Awt	20239_Blumeria_mapped_read_1047966-54	-1.84814	GGCACTTTGTCGGAGTGGTTAACGCT	26	none	none	none
t48_mla6_Awt	20239_Blumeria_mapped_read_104913-1365	1.55213	TGCCAATACGTCGCTGATAGGTT	23	none	none	none
t48_mla6_Awt	20239_Blumeria_mapped_read_104941-1364	1.87255	TGCATCGATATGAGATAGGACTT	23	none	none	none
t48_mla6_Awt	20239_Blumeria_mapped_read_104948-1364	2.26223	TACGAGAGGAACCGCTGATTCAGT	24	none	none	none
t48_mla6_Awt	20239_Blumeria_mapped_read_104976-1363	1.54791	TGCGGCGGCTTCAGGGCGGCT	21	none	none	none
t48_mla6_Awt	20239_Blumeria_mapped_read_105020-1363	-1.80137	ATCAGACGGTGCTGTAAATAGTAGAGTT	28	none	none	none
t48_mla6_Awt	20239_Blumeria_mapped_read_105021-1363	1.73688	TGAATGAATTATTGCGCCTTGGT	23	none	none	none
t48_mla6_Awt	20239_Blumeria_mapped_read_105078-1362	1.48492	TAATGAGAATGGCCTCTGATATCT	24	none	none	none
t48_mla6_Awt	20239_Blumeria_mapped_read_105107-1361	-1.43351	AGCATCGGGGTTCGGACGGCCTTGGCAT	28	none	none	none
t48_mla6_Awt	20239_Blumeria_mapped_read_1052208-54	-1.99502	ATACAAACCATGAAAGTGTGGCCTATCGATCCTTTAGTCCCTTGGAATT	49	LSU_rRNA_eukarya	none	none
t48_mla6_Awt	20239_Blumeria_mapped_read_105303-1358	1.40029	TTCGGTCGAAACCACTCATCAAGT	24	none	none	none
t48_mla6_Awt	20239_Blumeria_mapped_read_105357-1357	1.59942	TGAATTCCGGATCGACGTTGATT	23	none	none	none
t48_mla6_Awt	20239_Blumeria_mapped_read_105392-1356	2.29183	TATACCCAAGTCCTCTGAATAGCT	24	none	none	none
t48_mla6_Awt	20239_Blumeria_mapped_read_105432-1356	1.70138	ACATTGCGCCCCTGGGAATTCCCAGGGGCATGCCTGTTCGAGCGTCCGT	49	5_8S_rRNA	none	none
t48_mla6_Awt	20239_Blumeria_mapped_read_105462-1355	2.94079	GCCAGACCAGAATCATAGAACAAT	24	none	none	none
t48_mla6_Awt	20239_Blumeria_mapped_read_1054965-53	-1.87728	AGTTGTTGCAGTTAAAAAGCTCGTAGTTGAACCTTGGGCCTGGCTGGCCG	50	SSU_rRNA_eukarya	none	none
t48_mla6_Awt	20239_Blumeria_mapped_read_105563-1354	2.69118	TATATCTAATAGGTAGCCTGAAGCT	25	none	none	none
t48_mla6_Awt	20239_Blumeria_mapped_read_1055859-53	-1.78955	CCGGCCGGGTCTTTCCTCCTGGGGAGCCAT	30	none	none	none
t48_mla6_Awt	20239_Blumeria_mapped_read_105591-1353	1.93411	TATACTGAGGCACTGTGGATGGT	23	none	none	none
t48_mla6_Awt	20239_Blumeria_mapped_read_105689-1351	1.83334	TGTGCTTCTGCTTCGGCCTCGT	22	none	none	none
t48_mla6_Awt	20239_Blumeria_mapped_read_105852-1349	2.06091	TGAGAAGGATTTGTATATTGAAT	23	none	none	none
t48_mla6_Awt	20239_Blumeria_mapped_read_105857-1349	1.40904	TTTAAACCAAACCCGGACTGATT	23	none	none	none
t48_mla6_Awt	20239_Blumeria_mapped_read_105911-1348	1.86638	TATTGGTCACTTCCTTCTGTAGGT	24	none	none	none
t48_mla6_Awt	20239_Blumeria_mapped_read_105948-1348	1.97319	TTCAGTAGCTAGTTCGTCGAGCT	23	none	none	none
t48_mla6_Awt	20239_Blumeria_mapped_read_106076-1345	1.76718	TAATCTCCTGTAGAATCTTGGCT	23	none	none	none
t48_mla6_Awt	20239_Blumeria_mapped_read_106088-1345	2.73529	CCCGGTGGATACGTAAACACAACT	24	none	none	none
t48_mla6_Awt	20239_Blumeria_mapped_read_106097-1345	2.09483	TGTGGGTCGAGACCAAGTTCAGCT	24	none	none	none
t48_mla6_Awt	20239_Blumeria_mapped_read_106143-1344	1.4599	TGACTGAGATTCTTTGCGTCCAT	23	none	none	none
t48_mla6_Awt	20239_Blumeria_mapped_read_106177-1344	1.67803	TAATCTGATGGGCCTCGTACTTT	23	none	none	none
t48_mla6_Awt	20239_Blumeria_mapped_read_106196-1343	2.36449	TAGGATCTATTATTGTCTGGCCT	23	none	none	none
t48_mla6_Awt	20239_Blumeria_mapped_read_106231-1343	2.34276	TAAGGCTGACTTGAAGATGAATT	23	none	none	none
t48_mla6_Awt	20239_Blumeria_mapped_read_106290-1342	1.89382	TGAGACGTTCGAGGATTATATAT	23	none	none	none
t48_mla6_Awt	20239_Blumeria_mapped_read_106322-1341	2.44511	TGAATGACTGGGATTTATTACTGT	24	none	none	none
t48_mla6_Awt	20239_Blumeria_mapped_read_106324-1341	3.56202	TATGGTCCTGATCTATCAAATACCCGT	27	none	none	none
t48_mla6_Awt	20239_Blumeria_mapped_read_106332-1341	-1.30845	AGACTTGGGCACTGTGGATCATCCGAGGT	29	none	none	none
t48_mla6_Awt	20239_Blumeria_mapped_read_106393-1340	1.69368	TGTGTCCCGAACATCAGAAACCCT	24	none	none	none
t48_mla6_Awt	20239_Blumeria_mapped_read_106455-1339	1.46889	TAGTAGAATTACCAAGTTGAAAAT	24	none	none	none
t48_mla6_Awt	20239_Blumeria_mapped_read_106482-1338	1.6037	TGTGACAATAGAACTGAGAGTTT	23	none	none	none
t48_mla6_Awt	20239_Blumeria_mapped_read_106491-1338	-1.85856	GGTTCGGACGGCCTTGGCT	19	none	none	none
t48_mla6_Awt	20239_Blumeria_mapped_read_106510-1338	1.29873	TTTAACGCCCGTCGAGATTGTAT	23	none	>Blumeria_SS_Cluster_5863-1	none
t48_mla6_Awt	20239_Blumeria_mapped_read_1065834-53	-1.76175	TGGGCCCCGTGTTCGATTCACGGCTGAT	28	none	none	none
t48_mla6_Awt	20239_Blumeria_mapped_read_106590-1336	1.78464	TAGGTTATCGTTTCTGCGAGACT	23	none	none	none
t48_mla6_Awt	20239_Blumeria_mapped_read_106648-1335	1.76487	TAAGCATTTGTAGGCCCTGAAGAT	24	none	none	none
t48_mla6_Awt	20239_Blumeria_mapped_read_106664-1335	1.33638	TGAATTGAGGTCTGTAGGCATTT	23	none	none	none
t48_mla6_Awt	20239_Blumeria_mapped_read_106674-1335	1.25584	TACTGCGGTAGTTGAAGCTATTT	23	none	none	none
t48_mla6_Awt	20239_Blumeria_mapped_read_106734-1334	2.07858	TGGGGCCATTTCGATCGCTGATTT	24	none	none	none
t48_mla6_Awt	20239_Blumeria_mapped_read_106740-1334	1.58864	TATGATTGGACTGTGACATGTCT	23	none	none	none
t48_mla6_Awt	20239_Blumeria_mapped_read_106793-1333	-1.38331	TAGCCAAATGCCTCGTCATCTAT	23	none	none	none
t48_mla6_Awt	20239_Blumeria_mapped_read_106811-1332	-1.70448	TACGATCTATTGAGGCTT	18	none	none	none
t48_mla6_Awt	20239_Blumeria_mapped_read_106824-1332	2.8247	TATCCTTCCTCAAGATGTAGAGCT	24	none	none	none
t48_mla6_Awt	20239_Blumeria_mapped_read_106830-1332	1.59511	TGTGGACTTCCAGGATCTTATCTT	24	none	none	none
t48_mla6_Awt	20239_Blumeria_mapped_read_106900-1331	1.52989	TATAGCATCTCGAATACCCGCAT	23	none	none	none
t48_mla6_Awt	20239_Blumeria_mapped_read_106904-1331	2.39514	TTTCGCCCGAGCTGTATGAGCCTACCT	27	none	none	none
t48_mla6_Awt	20239_Blumeria_mapped_read_1070544-52	-1.60491	AGACTTGTGGAATGTAGCTCT	21	none	none	none
t48_mla6_Awt	20239_Blumeria_mapped_read_107133-1327	2.25114	TCGAATGGGCCCAATATCTTCCT	23	none	none	none
t48_mla6_Awt	20239_Blumeria_mapped_read_107201-1326	1.93106	TGTAAATTGTCGACCGTTAGGTT	23	none	none	none
t48_mla6_Awt	20239_Blumeria_mapped_read_107216-1326	1.96004	TTCCAGGATTCCGAAACCCGATT	23	none	none	none
t48_mla6_Awt	20239_Blumeria_mapped_read_107312-1324	1.63515	TGAGAACGCAGAAAAAGGATTCT	23	none	none	none
t48_mla6_Awt	20239_Blumeria_mapped_read_1073185-52	-1.65106	TACTTCATTGAACGTGGACAGCCGAT	26	none	none	none
t48_mla6_Awt	20239_Blumeria_mapped_read_107327-1324	3.115	CTCGGCAGACGGAGAAACTGAACT	24	none	none	none
t48_mla6_Awt	20239_Blumeria_mapped_read_10737-15871	-1.39652	CTTCATTATAGTTTTCGTCTCTT	23	none	none	none
t48_mla6_Awt	20239_Blumeria_mapped_read_107373-1323	1.77141	TACAGAAAGCTGGAGAAACTTATCT	25	none	none	none
t48_mla6_Awt	20239_Blumeria_mapped_read_107401-1322	1.81385	TATCTAGAGGCGGACAGGGACTT	23	none	none	none
t48_mla6_Awt	20239_Blumeria_mapped_read_107433-1322	2.35735	TAGTAGCGGCACGTCTAAATAACGT	25	none	none	none
t48_mla6_Awt	20239_Blumeria_mapped_read_107515-1321	1.3976	TATTGGATGTCCACTTGAGGCT	22	none	none	none
t48_mla6_Awt	20239_Blumeria_mapped_read_1075356-52	1.61476	CGAGTAGACTCCAGCTTTGAACT	23	none	none	none
t48_mla6_Awt	20239_Blumeria_mapped_read_107557-1320	2.34749	TATTCGGAGCCCTTGTTAAATAACTT	26	none	none	none
t48_mla6_Awt	20239_Blumeria_mapped_read_107567-1320	2.31742	TGAGGATCAGATGAATGAAGAACT	24	none	none	none
t48_mla6_Awt	20239_Blumeria_mapped_read_1076200-52	-1.67403	GTTTGTCCGGAGCTAGGGTT	20	none	none	none
t48_mla6_Awt	20239_Blumeria_mapped_read_107762-1317	1.33465	TGTGTCGGCTGCTGTCCTCGTAT	23	none	none	none
t48_mla6_Awt	20239_Blumeria_mapped_read_107765-1317	1.84431	TAACTCAACCTGGGCGTTGGCTT	23	none	none	none
t48_mla6_Awt	20239_Blumeria_mapped_read_107801-1317	2.24583	TTCGTGTATTCTGGCAAATTTGTCT	25	none	none	none
t48_mla6_Awt	20239_Blumeria_mapped_read_107835-1316	2.47583	TAGGGCACAATGGTAGTAACAAGCT	25	none	none	none
t48_mla6_Awt	20239_Blumeria_mapped_read_107895-1315	2.2839	TGATTCGAGAATAGCTGGTAAACT	24	none	>Blumeria_SS_Cluster_10451-1	Blumeria_SS_Cluster_10451-1
t48_mla6_Awt	20239_Blumeria_mapped_read_107941-1314	1.6671	TGTTGTAGTTGCCTGGCCTCCCT	23	none	none	none
t48_mla6_Awt	20239_Blumeria_mapped_read_108101-1312	1.88565	TACGTAGAATTTTCGCCCGAAGGT	24	none	none	none
t48_mla6_Awt	20239_Blumeria_mapped_read_108112-1312	1.58916	TGAGATTGCTTAATGAGAGGCT	22	none	none	none
t48_mla6_Awt	20239_Blumeria_mapped_read_108116-1312	1.33832	TATGATTTGAGGGCCTGCAATTT	23	none	none	none
t48_mla6_Awt	20239_Blumeria_mapped_read_108144-1311	2.53021	TTGTCCCGAGATTGAACCTGAACT	24	none	none	none
t48_mla6_Awt	20239_Blumeria_mapped_read_108228-1310	1.43385	TAAGAACTAAAGACGTAAAGCTT	23	none	none	none
t48_mla6_Awt	20239_Blumeria_mapped_read_108316-1308	2.07072	TATTGTATTGTGTACGAAGGCTT	23	none	none	none
t48_mla6_Awt	20239_Blumeria_mapped_read_108348-1308	-1.84389	GTTAAACCCATACGCGGAATGAAAGTGAACT	31	none	none	none
t48_mla6_Awt	20239_Blumeria_mapped_read_108438-1306	1.54905	TTTGGCAAGGAGTTTTACGAATT	23	none	none	none
t48_mla6_Awt	20239_Blumeria_mapped_read_108454-1306	2.46133	TATAGGACCGACTGAGAAATGCTT	24	none	none	none
t48_mla6_Awt	20239_Blumeria_mapped_read_108463-1306	1.46897	TGCTTCAAGACGCAGAACTCCTT	23	none	none	none
t48_mla6_Awt	20239_Blumeria_mapped_read_108490-1305	1.85015	TCAGAGTCAGTATCGTCAGATTCT	24	none	none	none
t48_mla6_Awt	20239_Blumeria_mapped_read_108516-1305	1.30533	TCAGTCGAAAGGGAAAAGGCT	21	none	none	none
t48_mla6_Awt	20239_Blumeria_mapped_read_108527-1305	1.29745	TTCGAATCCGCGTGAAGGACCGT	23	none	none	none
t48_mla6_Awt	20239_Blumeria_mapped_read_108736-1302	2.45641	TACGGCCCCGATCGATCGTAGACCT	25	none	none	none
t48_mla6_Awt	20239_Blumeria_mapped_read_108737-1302	1.91083	TGATTCTGCACGTTCGGTTGTAT	23	none	none	none
t48_mla6_Awt	20239_Blumeria_mapped_read_108751-1302	2.61686	TGGAGAACTTGAATATCAATTTGT	24	none	none	none
t48_mla6_Awt	20239_Blumeria_mapped_read_108855-1300	1.36934	TATTTGAGAAGAGACCTTGTACT	23	none	none	none
t48_mla6_Awt	20239_Blumeria_mapped_read_108943-1299	1.33819	TGAGAATGAAACTCCTTCGCCT	22	none	none	none
t48_mla6_Awt	20239_Blumeria_mapped_read_109113-1296	1.40873	TTCCTTGTACCCGTCGGGAATCT	23	none	none	none
t48_mla6_Awt	20239_Blumeria_mapped_read_109227-1295	2.15507	TGGGCCCAATATCTTCCACCTCT	23	none	none	none
t48_mla6_Awt	20239_Blumeria_mapped_read_109254-1294	1.55888	TATTGTGAACTTGAATCGGCCTT	23	none	none	none
t48_mla6_Awt	20239_Blumeria_mapped_read_109259-1294	-2.4344	GCTCGGGGGTCCCGGCCC	18	none	none	none
t48_mla6_Awt	20239_Blumeria_mapped_read_109284-1294	1.6134	TGTGAACAAGCGCATTTGAGCCT	23	none	none	none
t48_mla6_Awt	20239_Blumeria_mapped_read_109317-1294	1.70533	TATTTTATCAATGTCCGGTCCTT	23	none	none	none
t48_mla6_Awt	20239_Blumeria_mapped_read_109385-1292	1.52895	TGTGGTCTGATACAGAGTCGCCT	23	none	none	none
t48_mla6_Awt	20239_Blumeria_mapped_read_109396-1292	1.88527	TAGTAGAACTCGAGCGCGGCACCT	24	none	none	none
t48_mla6_Awt	20239_Blumeria_mapped_read_109400-1292	1.27567	TAATCTATACCCTGCTACTCCTT	23	none	none	none
t48_mla6_Awt	20239_Blumeria_mapped_read_1094696-51	-1.54342	ATACGACCATAGATTGAGGAT	21	none	none	none
t48_mla6_Awt	20239_Blumeria_mapped_read_109511-1290	2.03091	TAGAGTCTTACGACATGAATCCTT	24	none	none	none
t48_mla6_Awt	20239_Blumeria_mapped_read_109549-1290	2.38518	TATGACAGTAGTCACGAGCTGTT	23	none	none	none
t48_mla6_Awt	20239_Blumeria_mapped_read_109628-1289	2.63852	TATCCTTCCTCAAGATGTAGAACCT	25	none	none	none
t48_mla6_Awt	20239_Blumeria_mapped_read_109741-1287	2.01484	TACCAGAAGTTCGAACAGGCATT	23	none	none	none
t48_mla6_Awt	20239_Blumeria_mapped_read_109755-1287	2.15957	TGAGGACCGAGAAACTCGACGAT	23	none	none	none
t48_mla6_Awt	20239_Blumeria_mapped_read_109767-1287	-1.55141	TCCAATTATAGCCCCTCT	18	none	none	none
t48_mla6_Awt	20239_Blumeria_mapped_read_1097994-50	-1.63714	TTTCGGGGAGTGTTATAGCCACAGGTGCCATGCGACCAACCCGGACTTGG	50	none	none	none
t48_mla6_Awt	20239_Blumeria_mapped_read_109832-1286	1.41886	TGTGTTGTAGTTGCCTGGCCTCT	23	none	none	none
t48_mla6_Awt	20239_Blumeria_mapped_read_109875-1285	1.58106	TGAGAGACCGACTGCACAAACACCT	25	none	none	none
t48_mla6_Awt	20239_Blumeria_mapped_read_109932-1284	1.4703	TGTTGTCTGGACCGAAGATTAGAT	24	none	none	none
t48_mla6_Awt	20239_Blumeria_mapped_read_109959-1284	1.74399	TTTGCGGGTGTATGGCAGCCGGT	23	none	none	none
t48_mla6_Awt	20239_Blumeria_mapped_read_1100215-50	-1.66407	CGATGGGCCCCGTGTTCGATTCACGGCT	28	none	none	none
t48_mla6_Awt	20239_Blumeria_mapped_read_110040-1282	2.15775	TTAATGCCCGTCGAGATTGTATCT	24	none	none	none
t48_mla6_Awt	20239_Blumeria_mapped_read_110106-1281	2.07848	TGAAAGATTGAAGGCGGAATAGCT	24	none	none	none
t48_mla6_Awt	20239_Blumeria_mapped_read_110117-1281	1.77098	TTTGAGGATGATAGGCTGTGCTT	23	none	none	none
t48_mla6_Awt	20239_Blumeria_mapped_read_110121-1281	1.36121	TATCGAGGCTGAGTAGGGAAGCT	23	none	>Blumeria_SS_Cluster_19551-1	none
t48_mla6_Awt	20239_Blumeria_mapped_read_110129-1281	1.46655	TCAAGGCCTTGGGCTGTAGCCTT	23	none	none	none
t48_mla6_Awt	20239_Blumeria_mapped_read_110158-1281	1.73476	TTTGATTAGGGCAAGAGGAGAT	22	none	none	none
t48_mla6_Awt	20239_Blumeria_mapped_read_110203-1280	-1.32118	AATTCCGTTAACGAACGA	18	none	none	none
t48_mla6_Awt	20239_Blumeria_mapped_read_110270-1278	1.99027	ATGCCTGTTCGAGCGTCCGTAACAACCTT	29	none	none	none
t48_mla6_Awt	20239_Blumeria_mapped_read_110290-1278	1.58916	TTGAGAAGGATGACAACAGTACCT	24	none	none	none
t48_mla6_Awt	20239_Blumeria_mapped_read_110443-1276	1.74951	TATCGAGATGTCTCTCCCAGATT	23	none	none	none
t48_mla6_Awt	20239_Blumeria_mapped_read_110455-1276	1.58807	TATTAAACTGTCCACTAATAATGT	24	none	none	none
t48_mla6_Awt	20239_Blumeria_mapped_read_110480-1275	1.88832	TAATTTGAGACATCGGAGAAGTT	23	none	none	none
t48_mla6_Awt	20239_Blumeria_mapped_read_110492-1275	1.61917	TAGAGTTTAGTTTTGCCGGATTT	23	none	none	none
t48_mla6_Awt	20239_Blumeria_mapped_read_110705-1272	1.86425	TACAGGATGATTTGAGGTATTAT	23	none	none	none
t48_mla6_Awt	20239_Blumeria_mapped_read_110717-1272	-1.7441	TCCACTGTCTCAGCTGACGCCTT	23	none	none	none
t48_mla6_Awt	20239_Blumeria_mapped_read_1107992-50	-1.55474	CTCCGGGGCTCCTTGGTGATTCATAATT	28	none	none	none
t48_mla6_Awt	20239_Blumeria_mapped_read_110879-1269	1.62727	TATTATCTTCGGGCACCAGTACAT	24	none	none	none
t48_mla6_Awt	20239_Blumeria_mapped_read_110925-1268	1.83603	TGTAAACTCTCCGACCACCAGTT	23	none	none	none
t48_mla6_Awt	20239_Blumeria_mapped_read_110958-1268	1.52025	TATAAAATTGAACGAAGATAGCCT	24	none	none	none
t48_mla6_Awt	20239_Blumeria_mapped_read_111034-1266	1.65365	TTGGCTCTGGGAGAATATTTCAT	23	none	none	none
t48_mla6_Awt	20239_Blumeria_mapped_read_111116-1265	2.1968	TACTTACAGGTACGTTCGGTATCT	24	none	>Blumeria_SS_Cluster_11660-1	Blumeria_SS_Cluster_11660-1
t48_mla6_Awt	20239_Blumeria_mapped_read_111368-1261	2.22062	TTTTTAGCCAGATGGATTGCTCT	23	none	none	none
t48_mla6_Awt	20239_Blumeria_mapped_read_1114598-49	-1.54825	CTTTGTCAGGTCCGGTGCGCTCTCGACT	28	none	none	none
t48_mla6_Awt	20239_Blumeria_mapped_read_111494-1260	1.60541	TGTTCTGGGTCTGCTGACGCCTT	23	none	none	none
t48_mla6_Awt	20239_Blumeria_mapped_read_111499-1260	1.82854	TAACGGCAATAGTAATCCCTGCT	23	none	none	none
t48_mla6_Awt	20239_Blumeria_mapped_read_111555-1259	-1.95445	TATATCAGACGGTGCTGTAAATAGTAGAGTT	31	none	none	none
t48_mla6_Awt	20239_Blumeria_mapped_read_111619-1258	1.72868	TATAGCGGCTTTCTCTGGATGCT	23	none	none	none
t48_mla6_Awt	20239_Blumeria_mapped_read_111689-1257	1.96713	TGACTGAACTTGGCTCTGGGAGT	23	none	none	none
t48_mla6_Awt	20239_Blumeria_mapped_read_111758-1256	1.76049	TAGTAAGAGAGCTGATTACAGTT	23	none	none	none
t48_mla6_Awt	20239_Blumeria_mapped_read_111815-1255	1.2769	TGACACCTCGGAGTGCGAACACCT	24	none	none	none
[truncated: 11,745 more rows]
