# Supplementary material for: Small RNA discovery in the interaction between barley and the powdery mildew pathogen
Source: BMC Genomics. 2019 Jul 25;20:610. doi: 10.1186/s12864-019-5947-z (PMC6657096; doi:10.1186/s12864-019-5947-z)
Supplement: Supplementary file 4 — Table S2. PARE validated predicted miRNAs and Bgh genome mapped sRNAs. This table includes details on both the PARE-validated Bgh sRNAs as well as their predicted targets including data on PARE validation, sequences, and sRNA target locations. (XLSX 125 kb) [file 12864_2019_5947_MOESM4_ESM.xlsx]

## Sheet: Cover sheet
Small RNA discovery in the interaction between barley and the powdery mildew pathogen
Matt Hunt, Sagnik Banerjee, Priyanka Surana, Meiling Liu, Greg Fuerst, Sandra Mathioni, Blake C. Meyers, Daniel Nettleton, and Roger P. Wise
Additional Table 2 PARE validated predicted miRNAs and Bgh genome mapped sRNAs. This table includes details on both the PARE-validated Bgh sRNAs as well as their predicted targets including data on PARE validation, sequences, and sRNA target locations.
Column	Details
sRNA-read_name	small RNA full read name
sRNA_sequence	small RNA sequence
PAREAbundance	PARE abundance category (if sPARTA program derived)
PARE category	PARE category indicates the level of expression relative to other mapped PARE candidates for this particular transcript
adj. p-value	multiple comparison corrected p-value indicating test performance of sRNA/transcript pair as specified by SPARTA / p-value as specified by CLEVELAND
transcript_name	transcript CCU number
transcript_official_name	transcript BGH number
transcript_annotation	transcript Ensembl annotation
transcript_sequence	full transcript sequence
transcript_length	transcript length
sRNA_target_range	full sRNA target site range
sRNA_target_site	predicted cleavage site
target_size	size of predicted transcript target site
target_sequence	sequence of predicted transcript target site
Source	PARE prediction program and if applicable hours after infection for differentially expressed read
*Note that Blumeria_SS_Cluster_643 (Column "A"; lines 195-206) shows the original designation from the ShortStack program, while adjusted names used in Figure 2 are shown in parentheses

## Sheet: 2-12-2018_PARE-validated_Blumer
sRNA-read_name	sRNA_sequence	PAREAbundance	PARE category	adj. p-value	transcript_name	transcript_official_name	transcript_annotation	transcript_sequence	transcript_length	sRNA_target_range	sRNA_target_site	target_size	target_sequence	Source
20239_Blumeria_mapped_read_113273-1233	TTTCCATCCGGATTCGACGACCCT	NA	0	0.00715568	CCU75359	BGHDH14_bgh03700	class I peptide chain release factor/hypothetical protein	ATGCGGGTGAGTCGTCGAGTTTGGATGCGACGCTGGCTGGCTGGGCCAGAAATGAGAGATTGGGCCTACGTCGTTGCCGCGGCCAGAGGGTCAGGGTGCTCTGCTGGTGTTTTGTCGCTGGCCGTTGCCGGCAAAGATGCGCCCTCGGCCGCGTCTGTGCTGCGTCTCCATTCCAGCGCCGCCCACTGCCCCTCGCTGCCCGACACAGTGCGGCGTCGGCCGGGCCTTGTGGGCAGCGAGAGGGGAAATAGTGGCGCCGTGGCCCGGGTATTTCGCGCCTTTTCAACTTTGGCGTGTGGGCGCCAAGACTAG	312	11810	22	27	GGTGAGTCGTCGAGTTTGGATGCGACG	CleaveLand-Bgh_reads_Bgh_transcripts_48HAI
20239_Blumeria_mapped_read_119530-1150	TGAAGAATTCGTCTTTGCCGGCT	9	0	0.000218	CCU76115	BGHDH14_bgh01454	sucrose transporter	ATGTTACTAAGTTTAGGTTCTGCATACTCTACGGTAAGAGTTGGAGGTATCTTAGGACAGCTGATAGTCTATTTCAACATGGTGCACTGGAGAGGAGAATCTTCGGTGAAGGGAAGCACCGAGAGCATGAGAATGGCCCTCCTAACTTTCTCTTTAGTAGGTTTACAGTTTACCTGGGGAATTGAAATGACCTACTGTACCCCATACTTACTCGCTCTTGGACTCAGCAAATCTCACACCTCCCTTGTATGGATTGCAGGTCCCATATCCGGCCTAATTATGCAACCTACAATTGGTGTCATTGCTGATAGATCCACCTCGAAATATGGGAGACGACGGCCGTTTATGGTAGTTGGGTCTTTAGTGGTAGTCTTGTGCCTTATTTGCTTAGGATGGGCT…	1908	1799-1821	1812	22	GCCGGCAAAGACGAATTCTTCA	Sparta-Bgh_reads_Bgh_transcripts_48HAI
20239_Blumeria_mapped_read_126910-1064	TATTTGGCGGCTAGCTGAGGCCT	4	0	0.000145	CCU79294	BGHDH14_bgh06737	Avra10-like protein	ATGACCACTCCTCTCATCAACTATTCTCTGGCCTCAGCTAGCCGCCAAATACACGCCCATGCCGATATTTACACCCGACGGAGGAAGCAAAGCGTGGCGCACAAATCTGGGAGGCAGTTCTTTGAGACGGACGTGAGAGGGATTGGGACAAGTTTACAAGATGATGCTGAAGATGGATATAATCTCAACGGGCGTGTAATTTTGAATTTTGGCAAGGAGTTTTACGAATTGAGCTTTTTACGCGCCAAGACTTCGGTTGCGAGAGTGCTGCGGACACTATAA	282	29-51	40	22	GGCCTCAGCTAGCCGCCAAATA	Sparta-Bgh_reads_Bgh_transcripts_48HAI
20239_Blumeria_mapped_read_131400-1015	TTTGACGTGGCGGAGAATTTTGAATT	NA	0	0.00119618	CCU75437	BGHDH14_bgh04465	EKA-like_protein_	ATGATCGGGTCAGTCGAAACTGTTGAGGAAATTCCTCAACCATTCTCCGTCCCCCACTGGATTGGAGAATCGTCCAAATCTTCTCCGACCACGTCAAAACCGTCGGAAAACGCTGCATCTAAATCAGCACCAAAATTATCGTCGCAGCCTAAAGCTGCTACAAAAGCAGAATGCCCGCCCGAACTACGACCAATTTTCGAAGCCGAGCAACGACGTGCCGCCGAAACAGCGGCAAATCTGGCCCTCTGCTCCGCCGCCATCTCTGGCGTTAATGCCACCCTCCTCTCTTTGACCAACGGGTCAAATAGACAATTCGTAGAATCGATGAGGGTCTATTTACGCGCCGCCATTGCGCAATACATGGCCACGGGTCCGGCCCCTACGCCACCCGTACTCCCT…	591	71-98	89	27	GTCCAAATCTTCTCCGACCACGTCAAA	CleaveLand-Bgh_reads_Bgh_transcripts_48HAI
20239_Blumeria_mapped_read_131634-1013	TATTCTGAATGTTGGACTCGAGT	8	0	0.000706	CCU76966	BGHDH14_bgh06160	putative 60S ribosomal protein L40/ubiquitin/ribosomal fusion protein	ATGAGCGAGCCGGAACAGGAGAAAAATAACCTTGGAGTTAATAAAGCGACACACATTCAACGCAGAGTCGGACGGCATCACTTCGTCAAGACACTAACGGGTAAAACCATCACCCTCGAGGTAGAATCTTCAGACACCATCGAAAATGTCAAGTCCAAGATTCAAGATAAAGAAGGCATTCCTCCCGACCAGCAGCGATTAATATTCGCCGGTAAGCAACTCGAAGATGGTCGTACTCTACTCGACTACAACATTCAAAAGGAATCAACTCTGCACCTCGTGCTTCGTCTCCGTGGTGGAATGATTGAGCCCTCTCTAAGAGCTCTCGCATCAAAATTCAACTGTGAAAAGATGATTTGCCGCAAATGCTATGCCCGCCTACCTCCTCGAGCGACAAAC…	835	240-262	251	22	CTCGACTACAACATTCAAAAGG	Sparta-Bgh_reads_Bgh_transcripts_48HAI
20239_Blumeria_mapped_read_131634-1013	TATTCTGAATGTTGGACTCGAGT	12	0	0.006405	CCU76966	BGHDH14_bgh06160	putative 60S ribosomal protein L40/ubiquitin/ribosomal fusion protein	ATGAGCGAGCCGGAACAGGAGAAAAATAACCTTGGAGTTAATAAAGCGACACACATTCAACGCAGAGTCGGACGGCATCACTTCGTCAAGACACTAACGGGTAAAACCATCACCCTCGAGGTAGAATCTTCAGACACCATCGAAAATGTCAAGTCCAAGATTCAAGATAAAGAAGGCATTCCTCCCGACCAGCAGCGATTAATATTCGCCGGTAAGCAACTCGAAGATGGTCGTACTCTACTCGACTACAACATTCAAAAGGAATCAACTCTGCACCTCGTGCTTCGTCTCCGTGGTGGAATGATTGAGCCCTCTCTAAGAGCTCTCGCATCAAAATTCAACTGTGAAAAGATGATTTGCCGCAAATGCTATGCCCGCCTACCTCCTCGAGCGACAAAC…	835	240-262	251	22	CTCGACTACAACATTCAAAAGG	Sparta-Bgh_reads_Bgh_transcripts_48HAI
20239_Blumeria_mapped_read_152459-835	TGATTAATTCCATAAGGCTGACT	4	0	0.001745	CCU82743	BGHDH14_bgh01254	succinyl-CoA ligase alpha-chain	ATGCAGGCTATCTCCAAGTGTATTAGACCAGTAGTCCAGGCTGCCTCTAAAAAACGAGCCTACTCTACTAATCTATCACCATATAGCGGCACCGTTCAGAATCTTCGACTTACAAAGGAAACTAAGGTTGTCTATCAAGGATTTACGGGAAAGCAGGGAAGTTTTCATGCCCAACAAGCCATAGAATACGGAACACAAGTTATTGGAGGGACTAATCCCAAAAAAGCTGGTACTACTCATCTTAATCTGCCAGTATTTGCAACGGTACAGGATGCTATGAAGCAAGCTGGTGCTAATGCCTCAGCTATTTTTGTCCCCCCTTCTGTAGCTGCTTCTAGTATTGAAGAAGCGATTGCGGCTGAAATTCCTCTTGTTAAATACCATCCATTCAAATCTAAC…	1144	807-829	820	22	GTCAGCTTTATCGCAGGAATCT	Sparta-Bgh_reads_Bgh_transcripts_48HAI
20239_Blumeria_mapped_read_156731-804	TATCGCTCATCAGCATATATGCAGTT	NA	0	0.000598271	CCU76485	BGHDH14_bghG002628000001001	serine/threonine-protein kinase Sgk2	ATGGATGATGAGCAACACTTTGTCTATTATCCACTGGATGAGGTAACTAGCACATTCCAACGACATTGCGCACTCTACAATGTTAAAAATGTCGAATCAAGCCCCATCAAGACTACAAACCTCAAAGTTATACTTGACCCATTAAATTCCCTCCTAATTTCGCTCATCCTGTATGCTCTGAACCAACCTGTTCCCTCGTCTTTCAACAAAAGAATTGACTCAAGGTTAAAATCATTCAAAAAACGAATCAACTCAAAATCAATCGATCTCAAACATCTGAAACCGCTTGTCCGCTCCATTTTTTCCAAAGCCACCGACACTGAGATCTGGTTCCAGTTAGTCAGCGTTCTTGATATATTTGAACCTCACTCAACTCCCGATACATTCACTTCATCCCTT…	1392	1119-1144	1135	25	ACTGCGTATATGCTGATGAGCGATA	CleaveLand-Bgh_reads_Bgh_transcripts_48HAI
20239_Blumeria_mapped_read_156731-804	TATCGCTCATCAGCATATATGCAGTT	NA	0	0.00119618	CCU76463	BGHDH14_bghG002601000001001	serine-threonine-protein	CAAACAAGGTTCCGAACCACATCGGCATGGCAGTTCGAGGGAAGCGAGTCTCCCAGACAGGTGGACTTTTTCTTTAAGAGTCGCAAACATGCAGCTAATACTCCTCACGATTGGCGCGATGTTCTTGTTCTGGGAGAGTTGACATCGTCATCTGTCGGAGTGTGGAAGAGCAAGTTTCTCCAACTATCGATTTATATGAGGGAGGTTTTCATTACGCAGCCCTTGCGTCGGTTTGTTCATGGATTCCTTTTGTTCGGATCTAAGTTGCAGCTGTGGGTTTTCGATCGATCGGGACCCATGTCTACTGGCTTCATCGACATTGGTGAGAATCCGGAGAAGCTGATCTACGTGATCACTGCGTATATGCTGATGAGCGATGATGAACTTGGTCTTGACTCG…	2016	354-379	370	25	ACTGCGTATATGCTGATGAGCGATG	CleaveLand-Bgh_reads_Bgh_transcripts_48HAI
20239_Blumeria_mapped_read_173500-702	TATTTCCTCGTGAGACTATCGTCT	NA	0	0.00358426	CCU77682	BGHDH14_bgh02439	serine/threonine-protein kinase	ATGGATCAATTTAACGAACTGTTCGAGTATACCGCTCGTCAACCTCTCACGCCAATACTGGATAAATTCAGAGAGGCGGTCAAAGCTAATGCTAATAAAGTGAAAGCAATCACGGCACTATTATATAACTTGTGTACATACATCAATGAAATTGAAGAAAATGAGGCAATTTCAACCCTTGAAGATCAGCTTCTTCAGATACTCCCAAAGATAAAACATAATAAAATATCTGTTATCAATTTTGACCGCCTCATCAACTCCGCAGAGAGCTTTGCCAGTGACCGTCAAATCTGGACTGATGTCATATCAATAGCCGACTCTCTCACTCAGAAAACTTCATCGACCTCAACACACCCTCAAACTTCAGTCCGACCACAGAAACCTTCGAATGTCAATTTA…	2244	1247-1270	1261	23	CACGATATACTCACGAGGAAATA	CleaveLand-Bgh_reads_Bgh_transcripts_48HAI
20239_Blumeria_mapped_read_31129-5659	TGCCTTGCTCTGTGATGTCGACT	NA	1	0.00268078	CCU74302	BGHDH14_bgh01816	CLIP-associated_protein_	ATGTCGGGCGAAAAGGTCAACGAAGAACAAGTCTCTAATCTTCTAGCAATTCTAAGAACAGATGCTACAGTAGATAATAAAGTAAACCTCATTAATCAAATCAAGTCTGGAATTAAACAGAACAACATACCTGAGCCGTGTATTCAACCTATCTTCGAAGCGACGCGCATCGCGATGATATCGCAACAAACTGCTATCGTCAACGCTGGATTCACTACTTTAGGTCATCTACTATCTAGACTATCGCGTCAAGAACCAAAATACATAGTTAAAGAAGCTGGACGTATGTTACCTCTAATTATAGAAAAGATGGGTGATTCAAAGGAGAAATATAGGCAGCTGGCTGCACAATGTCTGACGACTTATTGGGATAAGGCCCAAGTAGATGTTGAACGAATA…	3195	1200-1224	1214	24	GTCGATATCATCATTAGCAAGGTA	CleaveLand-Bgh_reads_Bgh_transcripts_48HAI
20239_Blumeria_mapped_read_324377-296	TGAAAGAGGCAAAGGTAT	2	1	0.009985	CCU82060	BGHDH14_bgh04255	CSEP0196 putative effector protein	ACCAAACGGAATAAGGGCGCGAGCCGTCAGAAATCCGCCGATGACTCGCGCACTCATCTACGTGCCATCAGAACGTGAAATTTGGTGGATATAAGTGTCGGCGGGTAAGCAAATATTTACAGGTTACTCGACTTTTTCATCCACTAAAATAAACCAAGACCACTTTCCTACTCCTACAATTGGACTGCCCCAGAACACTCCAATCATCGCTCGTCAACATGAATCGAATCTTCCTGCTCGTATGTGTCGGACTACAATTTCTCGTTTCCAACGTAGCAACGCTTGATATCCTTAAATCAACCTGCATAGATGTTGAAATTTCGCCAGAATTAATCCACGCGGCACTTATCGATGGCTGTTATGAATTACAAAATTCACAAAATAACAGTTGGGACATCC…	979	489-506	496	17	TACCCTATGCCTGCTTC	Sparta-Bgh_reads_Bgh_transcripts_32HAI
20239_Blumeria_mapped_read_355104-260	TACCAGAGAACACCACCAGGACT	2	1	0.000117	CCU82511	BGHDH14_bgh02635	hypothetical protein similar to transcription activator CRG1 protein/C6 transcription factor	CGCGTCGGGCTTTGACAAGCACAATTTTATTCCATGATCCAGCCTCTTCATACTCACGGGGTCTAAATTCTCATCGTGTCACATATTAAGGCAAACATATTTTTTTTGGCAGGGCAGGACCTTTACAAGCTCCGAATTTCCGATTGCGACGGCATCTGTACGCTCCGTTTCGGCGACAATGTCTAACTCTGACGCCTCGATAGATCCCTTGCTCCGAAGCATTGCATCTGCATCACCGTTTAAGTCCTGCTCCCCTATTGCCACTCCAGAAAATCTGCCATCTCGTGCGTCTGAATACAACTCTCCTTCACCCTTCTTGCAGCAAATAAACTTGCATCAATTACAAACCAGCTCTCTAACTGCTCTAGAGAGCCCTCAAGATGAGGAAAATCTTGACGA…	3749	3634-3656	3646	22	CTCCTGGTGGTGTTCTCCGGTA	Sparta-Bgh_reads_Bgh_transcripts_48HAI
20239_Blumeria_mapped_read_401922-218	TCTGCCAAATCTAACCTTCCAT	2	0	0.003014	CCU78774	BGHDH14_bgh02196	pre-rRNA-processing protein pno1	CCCGGATTATAGTATGACCGGGTGAGGCGACTCGAGTAGAAAATTTCCATGTAGGCCCAAATTATTATTTGTGCGCGGAGAATCGATTCGAGTAGTTCAATACCATCCAAACTTAAAAAGAGCCTGAACTCTCCACCTACGAGATGCCCGCCCCAACTGCTATGATACGGAAGCATGATGAGCAACGCGTCGTTGAGAATACTCCGCAACCTGACGCAGGCCAGGATGAAGATATAATGATAGACACTCATGATGTGGAGCCGTCCGAAGCTATGGTGCCCCTGGTTTCACAAGAAGATACAGAAATGCAGATTGATGAAGAGGGCCGCCCGCGGTACGCGCCAGCTAAGCCAGAAGAAGGTCAAATTCGCGTAGAAAACCGAAAAGTTGCCATTCCGC…	914	751-772	762	21	TACAAGGGTAGTTTTAGCAGA	Sparta-Bgh_reads_Bgh_transcripts_32HAI
20239_Blumeria_mapped_read_489499-164	ACGAAGCCTTGGGAGTGT	3	1	0.014333	CCU82845	BGHDH14_bgh06162	glucose repressible protein	TCACAATATCTATCACTAGCACGTGGAAGCCAGATGCCGTTATACGTCGTTCTGTTCCACAATTAAGCCTGCCAAAGACTCATAAGCCTGATTCATGACTGCGGATAACCAGATACGGAGGGGTTTGGGATGTTTGCCGTTACTCAATCTCCAAATGAGGAAGGTTGTTCCTGATCTTCAGATGGAAAGTGCTATCAATAAGAATCGACGTCATTCGATTGCAAGCCACTAGGGAAAAATTGAGTACTTAAAGAACTGATTGTATCTCCATTTCTCTCCATCAGTACTCATCTCGATACTTTCTCATCTTCTCATCTTTTCATCTTCTCAATCTACAAAATCACATTCAAGATCAAAGTAACCTTCCGACTTCAAAATGGACACTGTAAAGCAAGCTGC…	917	462-479	469	17	CGTTGCTAAGGATTCGG	Sparta-Bgh_reads_Bgh_transcripts_48HAI
20239_Blumeria_mapped_read_53716-3094	TTTGGCACCGGTCCGGACTTGAT	NA	0	0.00119618	CCU79643	BGHDH14_bgh06903	EKA-like_protein_	ATGCCTCCGATGAAAAGCAAGCGACCAAAGTCGACGATTTCTGTCGGCTTTGAACGGACACAAACGTGTTCTAAACCTACTGGCCTCGCGCAAAAATTATCAAGCCTATTTGCGAGTGAGGCCTTCGTCCCAGGGAAGTCTTCCACCCTTCCCGATCAAGAGATGACTGATTCTGATCTGATTAGAGCAGAAACATATGGTCAACAGACCGCGAAACCCGCCGAGCTGGCCCCCGAGGCCAGCAGCTCCAGGAAAGGAAAGGAAGTTGTTCGAGAAAAGACAATCGAAGGTGCAGAATCATCTGCAGGAAACAATGCTGTGCCAGCCTCTAAAGGCGCAGCATCGACATCAGCAATTGAATTTCCACCAGAGCTGCAATCTGTGATTAGTGTCGAAACA…	1473	1399-1421	1412	22	GCAAGTCCGGACCGGTGCCAAA	CleaveLand-Bgh_reads_Bgh_transcripts_48HAI
20239_Blumeria_mapped_read_53716-3094	TTTGGCACCGGTCCGGACTTGAT	NA	1	0.00127074	CCU82316	BGHDH14_bgh06811	EKA-like_protein_	ATGCCTCCGATGAAAAGCAAGCGACCAAAGTCGACGATTTCTGTCGGCTTTGAACGGACACAAACGTGTTCTAAACCTAATGGCCTCGCGCAAAAATTATCAAGCCTATTTGCGAATGAGGCCTTCGTCCCAGAGAAGTCTTCCACCCTTCCCGATCAAGAGATGACTGATTCTGATCCGATCAGAGCAGAAACATATGGTCAACAGACCGCGAAACCCGCCGAGCTGGCCCCCGAGGCCAGCAGCTCCAGGAAAGGAAAGGAATTTGTTCGAGAAAAGACAACCGAAGGTGCAGAATCATCTGCAGGAAACAATGCTGTGCCAGCCTCTAAAGGCGCAGCATCGACATCAGCAATTGAATTTCCACTAGAGCTGCAATCTGTGATGGAGGCCGAAAAG…	1656	1465-1487	1478	22	GCAAGTCCGGACCGGTGCCAAA	CleaveLand-Bgh_reads_Bgh_transcripts_48HAI
20239_Blumeria_mapped_read_53716-3094	TTTGGCACCGGTCCGGACTTGAT	NA	0	0.00774967	CCU81842	BGHDH14_bgh05542	putative_effector_protein_	ATGCCTCCGGTGAGAAAAAATCGCCCAAAGCCGACAACTCCAGTCGGCTTTGAACGGACGCCATTGTGTCCAAAACCTACTGGCCTCGCGCAAAAACTATCAAGCCTATTTGCGAGTGAGGCCTTCGTCCCAGGGAAGTCTACAAATCTTCCCGACAAAGAGATGACTGATTCTGAGCCCATCAGGACAGTTACAATTGGTCCTGAGACCACCAACCCCATCGAGCTGGCCCCAGTGGCAAGCAGCTCTAGGAAAGGAAAGGAGGTCGTCAGAGAAAAGACGACAGAACCTGCAGAAAACTCTGCAAGAAATATCGCTGTGCCGGCCTCCAAAGGCACAGCTTCGACAACAGCGATGGAATTTCCTCCTGAGCTGCAATCTGTGATGGAGGCCGAAAAG…	1656	1465-1487	1478	22	GCAAGTCTGGACCGGTGCCAAA	CleaveLand-Bgh_reads_Bgh_transcripts_48HAI
20239_Blumeria_mapped_read_5474-28895	GGCTAAGTCGGTCCGGCT	9	0	0.001806	CCU77073	BGHDH14_bghG003307000001001	EKA-like protein	ATGCTTTACCAATCTGTCCTCGTCAGCTTCGCTTTCTCTCAGCTCGTTGCTGGTCACGGTGCTATCATCAAGGCTGTTGGTGACATGGGAGGTAGCGGTACAGCCATCGGCATTGACGCTGCTACACCCCGTGATGGAGCGACCCGAAACCCCTTCCAGGCCGATGCCACTCGCTTCAAGAACAACAACGTAGACGCTTGTGGTGAGACGCTCGGAGGCGGCCCGAACGATCCCATGACGGGAATGGCCAAGGTGGTTTCCGAGTCCAACGGAATGCCCATGATATCGGCCGGAGGCATGGTCATGATGACTCTGCACCAAGTCAACGGAGATGGAGCTGGACCCTACGAGTGCATGATCGACTCAACCGGAATGGGCACTGGTGGATGGACCAAGATG…	756	675-692	682	17	GCCGGAAAGGAAGAGCC	Sparta-Bgh_reads_Bgh_transcripts_32HAI
20239_Blumeria_mapped_read_5474-28895	GGCTAAGTCGGTCCGGCT	4	0	0.008645	CCU77073	BGHDH14_bghG003307000001001	EKA-like protein	ATGCTTTACCAATCTGTCCTCGTCAGCTTCGCTTTCTCTCAGCTCGTTGCTGGTCACGGTGCTATCATCAAGGCTGTTGGTGACATGGGAGGTAGCGGTACAGCCATCGGCATTGACGCTGCTACACCCCGTGATGGAGCGACCCGAAACCCCTTCCAGGCCGATGCCACTCGCTTCAAGAACAACAACGTAGACGCTTGTGGTGAGACGCTCGGAGGCGGCCCGAACGATCCCATGACGGGAATGGCCAAGGTGGTTTCCGAGTCCAACGGAATGCCCATGATATCGGCCGGAGGCATGGTCATGATGACTCTGCACCAAGTCAACGGAGATGGAGCTGGACCCTACGAGTGCATGATCGACTCAACCGGAATGGGCACTGGTGGATGGACCAAGATG…	756	675-692	682	17	GCCGGAAAGGAAGAGCC	Sparta-Bgh_reads_Bgh_transcripts_32HAI
20239_Blumeria_mapped_read_87408-1720	AGTTCCGGTTGTTGTTTCT	5	1	0.001945	CCU75328	BGHDH14_bgh04006	Protein disulfide-isomerase/PDI related protein A prpA	ATGTTTCAACTATCAATTCTTGCCGTTACAACAACAGTCCTTCTAGCTCTCCCAGCCAATGCAGATCTATATCCTAAAAGCTCAGCGGTCCTTTCTGTCGATAGCAAAATTTACGAAAATCACATTTCCAAATCTAACCATACAACTATCCTTGAATTCTATGCTCCTTGGTGCGGGCATTGCAAAAATCTTCAACCAGCTTACGAGAAAGCGGCAGAAAGTCTTAAAGGCCTAGCAAACGTTGCGGCTGTAAATTGTGATAAAGAATCAAACAAAGCTTTCTGTGCTCGCTTCGGTATAGAGGGATTTCCAACTTTAAAAATCATCAAGCCAGGGAAAACGCCTGGAAAACCAAGGGTTGAAGAATATACCGGTCCACGAAGTGCTAAAGGTATTGTA…	1522	906-924	914	18	GGAACTAAAACTGGAACC	Sparta-Bgh_reads_Bgh_transcripts_48HAI
20239_Blumeria_mapped_read_87408-1720	AGTTCCGGTTGTTGTTTCT	4	1	0.002622	CCU76816	BGHDH14_bgh00317	14-3-3 family protein	ACCGTCGCGGATAACATCGCCCTTCTGGTTTGACATTTAACAAACAAAGGCCAAATAATTAGATCTCCTATTTTGAATCACGGTACGAGCAGCTCCACTCTAATATCCCTTACTTCCCCTGATTTACACCTACTTGCCACTTATCTCTCTACGACTCAACCTTTCTATTGGCGACAAGGCTACCTCTACAAAGTAAAAATTATGGGAAATACAGAATATTGCGAATATTTTAAAAAGCTGTGAAGTTGTGATGAGTAGCTACCCCCGCCATGAGGGGCATTAGAAACCGCAGTTTCTTGACACTGTATAGAATGCCGGTAGTCCCTGAGTGCTCAGTATGCTAAATATTACCGGCTTTAAATATTTCAATCTAAACAGCAAGACTCGATTGTTTCCTAG…	1755	1304-1322	1311	18	GAAACAGCAACTGAAGCA	Sparta-Bgh_reads_Bgh_transcripts_48HAI
20239_Blumeria_mapped_read_87408-1720	AGTTCCGGTTGTTGTTTCT	4	0	0.010016	CCU76816	BGHDH14_bgh00317	14-3-3 family protein	ACCGTCGCGGATAACATCGCCCTTCTGGTTTGACATTTAACAAACAAAGGCCAAATAATTAGATCTCCTATTTTGAATCACGGTACGAGCAGCTCCACTCTAATATCCCTTACTTCCCCTGATTTACACCTACTTGCCACTTATCTCTCTACGACTCAACCTTTCTATTGGCGACAAGGCTACCTCTACAAAGTAAAAATTATGGGAAATACAGAATATTGCGAATATTTTAAAAAGCTGTGAAGTTGTGATGAGTAGCTACCCCCGCCATGAGGGGCATTAGAAACCGCAGTTTCTTGACACTGTATAGAATGCCGGTAGTCCCTGAGTGCTCAGTATGCTAAATATTACCGGCTTTAAATATTTCAATCTAAACAGCAAGACTCGATTGTTTCCTAG…	1755	1304-1322	1311	18	GAAACAGCAACTGAAGCA	Sparta-Bgh_reads_Bgh_transcripts_48HAI
20239_mirdeep-p_Blumeria_1018-517030_x151	TTTTCGATCATTTCTCCTTGTCT	3	0	0.001445	CCU75599	BGHDH14_bgh02958	DDHD domain-containing protein	ATGGATCCCACCCCTGAGATTATTTCCGAAAAAGCAGACAAGTCTTATCTCTCTGCAGCAGTGGAATCTCTCTCCGCCTGGGGTACTATCCGCTCACCCATCACTAAATTGAATGCCCAAGGAGACGGATCTGGCTTAAGAAATCAGTTCGGAGGTGATAGAATTACGCAGCAATGGTATGGCTTGAGTTTAATGAAATATCCATCTGACTGTCCACCATTGAATGCCAGATGGTTTCACGCTGTTGACGTTCCAAAGAGGAGACCCAAACTCCTGAATACAGGCACGAATACGGAATCAAAACCAGCCCCAGCACCGAAGAAATTCAAGAAATTTTCAGAACATGACTCCCGATCCATTGAAGCGGCGTATCAACAGCTTGCTGATGAGTTTAACAAG…	3464	2527-2549	2538	22	GACGAGAGGAAACGTTCGCAAA	Sparta-Bgh_sRNAs_Bgh_transcripts
20239_mirdeep-p_Blumeria_1022-265188_x392	TGAGAAATAGTAGAGTACGCTT	3	0	0.003616	CCU77512	BGHDH14_bgh05871	hypothetical protein	ATGGCCGCCCTTCAACCCCATCCTGACAAGAAAATTTCGGCACGAAAAAAATTAATCACATACGGAAAGGTTACGAGGAAGAGAATTTCTTGCAATACTTTTCACTCGAATTCACAAGATTCAGATATAAAAAAAGATAAATATGCAAAGACTGAATCTCCGACCTATACAAATGAATATTCTTTAGGGGCTTCACCGGAAATAAGGGCTTGTAAGGACGTATATGATGTATCTAGCGATGACAATGATGGTGACATCGAGCATACATCTCTTTCTCGGCATGGATCCATTAAACGTAAAAATCTAGCTGTGGAAAAAACTGGGGCTGAAAATATAAAGCGCAAAAGTATGGAGAACTTAGAAAAAAAGGCATCGCGGCCTCCAAGGACTCCTTCCTCT…	3108	2381-2402	2391	21	AGCGTACTCTACACTTGCTAG	Sparta-Bgh_sRNAs_Bgh_transcripts
20239_mirdeep-p_Blumeria_1030-376747_x239	TATTAGAAGAGCTCCGCACCCAT	3	0	0.000578	CCU79101	BGHDH14_bgh03976	myosin regulatory light chain/Calmodulin	ACTTCAATCCGCAACAAGTCCCCGAACTCCTTGCCCAACACTTTATCTAAATACGAAATAGTTGATTCCGATCTCAGCGATAATTCAATTATTATCTACTATCTGGCTTAAAGATTCCCGAAAGATCTTGTTGGTTATCAAATCATCATGGCCAGTACAAACTACAAGGAGGCTTTTGCCTTATTTGACAAACGTGGAAATCAGCGTGTACAGGTTGAAAGCTTAGGAGATTTATTAAGAGCCTGTGGCCAAAACCCTACTCTGGCAGAGATAAGAGATTTAGAAAAGAACGTTGGTTCAGACTTTGACTTCGAAACTTTCTCAAAAGTACTCAATAGACCAGGCGGCTTCCGCGAGCCAGGAGAGCCAGAAGAATATTGCCGTGGGTTTCAGGTCTTC…	986	582-604	594	22	TTTGTGCGCAACGTTTCTAATA	Sparta-Bgh_sRNAs_Bgh_transcripts
20239_mirdeep-p_Blumeria_1038-402662_x217	TGCATTGCGCAATTTTGGGCTT	15	0	0.002022	CCU82970	BGHDH14_bgh06370	plasma membrane channel protein Ist2	ATGGCTGCAAACATCGCAGACTTGAGCCTAAACCGGGCTGCAAATTTCAATGTGGACTTCGTTCTATCCTTTGATCATGAATGCTTGAGCAAAACTCAAGCCGAAGCTACGTTAATGAAGCTTGTCAGTACTCTTGCTGGAGTTGGACTAGCTACGCAGGTTCGGAACGGAGATGTAAATACCATCTTTTTGCTTGTCAAGGTAGCAACTACGATTCAATTGCATGAGAAAATCTACAGATCCAGGTTGCGGGACTGGCTATACGGTGTGAGCACCTCACCGCCTCCAAAGGAAATGCAAAAAAATCTCAGAGAACACCCAATCACAGAAGCTGAACGTCTTCGTCTAGTATATTCCCTAATAATCGGTCCAAAGAAAGAGGGAGGGGCAGCTATCACG…	2527	1934-1955	1946	21	ATCCCAAAAATTCATAATGCG	Sparta-Bgh_sRNAs_Bgh_transcripts
20239_mirdeep-p_Blumeria_1344-447437_x186	TACTAGATTGGCTGGCGGG	4	1	0.004329	CCU82597	BGHDH14_bgh01213	PDCD2/Programmed cell death protein 2	ATGCTGCTTGACGAGAGCGACTCGTCGGCAGATGAATACAGCTACACAGAGACAAACGTGTTACTTGGGTATGCGTCTAAAGAGGCCCACGATCCAATTAGTCATCTTGGAGGTCAACCACAATGGATAGACCCGGCGATGCCACCGCCGGTAAAATTTGTACGGTGTGAAGTGTGTCAGGATTTGATGGTCTTGCTCCTCCAACTTAATGCAGATCTACCCGAATACTTTCCCGGGCATGAGCGGCGACTTTATGTTTGGACCTGTCGACGGAAGACATGCAAGCGCAAGAAAGGATCCATCAGAGTCTTGCGTGGCGTAAGGACTTCGAAAATCCTCGTACCAGCGGAGTTAGAAAACGTCAATGCTGACGCCCAATCCCTGATGCAATCGACTCAG…	1260	442-460	451	18	CTCCCGGACAAACTAGTA	Sparta-Bgh_sRNAs_Bgh_transcripts
20239_mirdeep-p_Blumeria_1432-7976_x20875	TGGCGGAGAATTTTGAATCATTT	2	0	0.000866	CCU81904	BGHDH14_bgh00029	CSEP0008 putative effector protein	AAACTCACCTACACCTGCCTGAACTACTTTGCACGTCGGATTTTCAAAATGAAATTTTATCACTCATCATTTGTTTCAAACTTGACAATACTATCTTTGTTCTTGAACATTAATGGCGCTTTTTCACGAACGTGGCAATGCCCAAGCGGTGACATACTTTATGAAGAAGATGTTTATTCACATACAAATATGAATTCCTTTGAACACTTTCCGTTTAAAACTATAGAGGATGAAGTCTATGAAAACACTAGTTTGAGTCGCGGTGTCGTTTACAAGGTATTGGATGTGCATCCTTCGTCATCTAGCGCAACAACTTTTGCTGTCTTTACTTCAAATAAACGAGTGGCAGTAGTATACCAACAGGGCTATCGAAATAACCGAAAATTCATTGAAGAATGC…	687	418-440	430	22	ATTGATTCCAAATACTACGCCC	Sparta-Bgh_sRNAs_Bgh_transcripts
20239_mirdeep-p_Blumeria_1432-7976_x20875	TGGCGGAGAATTTTGAATCATTT	9	1	0.001295	CCU81904	BGHDH14_bgh00029	CSEP0008 putative effector protein	AAACTCACCTACACCTGCCTGAACTACTTTGCACGTCGGATTTTCAAAATGAAATTTTATCACTCATCATTTGTTTCAAACTTGACAATACTATCTTTGTTCTTGAACATTAATGGCGCTTTTTCACGAACGTGGCAATGCCCAAGCGGTGACATACTTTATGAAGAAGATGTTTATTCACATACAAATATGAATTCCTTTGAACACTTTCCGTTTAAAACTATAGAGGATGAAGTCTATGAAAACACTAGTTTGAGTCGCGGTGTCGTTTACAAGGTATTGGATGTGCATCCTTCGTCATCTAGCGCAACAACTTTTGCTGTCTTTACTTCAAATAAACGAGTGGCAGTAGTATACCAACAGGGCTATCGAAATAACCGAAAATTCATTGAAGAATGC…	687	418-440	430	22	ATTGATTCCAAATACTACGCCC	Sparta-Bgh_sRNAs_Bgh_transcripts
20239_mirdeep-p_Blumeria_1447-577866_x128	TACCTGTAAACTTGATGAGGTT	5	0	0.001733	CCU82799	BGHDH14_bgh00560	peroxisomal coenzyme A synthetase	ATGGCGAGCACTCTTTTCAACACCTTTTCGGCCGGCAATCATGCCTCTGCCATCATAATTCCAGGGAAAATACCCTTGACCATCTCATTCAAAGATCTGACCTCCGAAGTCCTGGCGTTTCAGATGAAGCTCGCGTTATTGGGCATCACTCCCAAGGCCGTGGTATCGTTAGCTCTACCCAACTCCTACGAATTTATAGTTGCATTTCTCGCCACGACATGCCAACGCGCTATCTCTGCACCGCTCAATCCAGCTTTCAAGCAAGATGAGTATGAATTTTACCTCGAAGATGTAAAGTCGGCTGCTTTATTATTACCCCGAGGCGCATACAGTCAAGAAGGGCCTGCAATTCGAGCTGCTCGCAAGCAAAAGACTGTGATAGCAGAATGCTATTGGAAT…	2231	1549-1570	1560	21	AAATGATCAAGTTTGAAGATA	Sparta-Bgh_sRNAs_Bgh_transcripts
20239_mirdeep-p_Blumeria_1457-172481_x707	TGTTTATAGTGTCGCCCGT	2	0	0.002562	CCU76743	BGHDH14_bgh04254	transcriptional regulator (Cti6)	ATGGCTAGGCGATCTTCAAGGGCAAATCGTGCTAATCAACATCAAGTAAACACTCAATTTCTCGCGCTTTTAAATCCAGCAACTCGCGCCGACAGGTCCACCAGGTCAAGCAACAAAGCAGAATCACCTGAAAAATCAATAGGGTCTAAACCCACATCAGTCGAGCCGCAAGGCGAGGCTGTAAATAAATTAGAAGAAACAAATGTGATGCAGACTCGTCGAAAGCGTGGAAGGGCTGAAGAGCCAAAGGAAAAACACCCAAGAATTCAAACACCACCACACGATAACAAAAACGACTCTGAAGATGTTGGCGAAGACGACGATGCTGTTCGATGTATTTGCGGTCATGATGATTATCCTGGACTACCGCAACATGATGAAGATGGGCGAGGATTAACA…	1848	596-614	605	18	CGGGCAACGTTATTCACA	Sparta-Bgh_sRNAs_Bgh_transcripts
20239_mirdeep-p_Blumeria_1475-24551_x7183	TGACTGAACTTGGCTCTGGGT	3	0	0.000499	CCU75814	BGHDH14_bgh04191	translation repressor/antiviral protein Ski3	ATGATGGGTTCAAAGGCGACTATGAAGGCTATTGACTTAGCTATCAAATCAGAAGAATTCGATGTAGCCATACAAAAAGCACAGGGACTGCTTGCAACGAATCCTCGAACTTACTTGGCATTTATATTCGTTGGGTTTGCACACTGTAAACTTGACCAACTAGAGGATGCAGAAAAGGCATACCAGGCAGCAATAGACATCGACAGAACGAGTCCTCAAGGCTGGCAAGGTCTGATTCAAATATACGAGAAGAAAGGCGCTGAGACAATAGATAAATACCAGATGGCGATCATGCACCTTGCAGAAATTTTTCAAGCCGCAGACAACAAAAATAAATGTCAAATTCTTGTGGATAAATTTATTGAATTTGCCAAAAATAAATGTACCAACATTCAGTTC…	4489	558-578	569	20	CTCGGAGCCAAGATTAGCCA	Sparta-Bgh_sRNAs_Bgh_transcripts
20239_mirdeep-p_Blumeria_1475-24551_x7183	TGACTGAACTTGGCTCTGGGT	4	1	0.001616	CCU75994	BGHDH14_bgh02778	CSEP0059 putative effector protein	ACTCGCTGAGAGTAGATTTCCTCAGATATATAATCGCAAGGTTTTTGTCCACAGTCTGCATCACCCAGACAGTCGACCAACCTTCCATAGACTCCATCGACAGAAACATTGGCGCCGAATACTATCAACAATTTTCCCTCGAAAACGCTTTGATACCTTGCTATCCATCATCCATTGAGCCTCACCAATAAAATCGAGTGTCTGGCTGTTCGGAGACCAGATTCCAGATCCGTGAGACGAAATTCTCGAAATGAAGTTTCTCAGCGCTGCATCGATGGCCACATTGTCTGGTCTTCTATTGTCAGCGACAGCTCATGCTGCGGATCCATACTTTGAATGCAGTATGAACACAGCAGTCTCTTTCTCGGGAATTATATTTTATGAGCAAAGTCATGAATA…	1028	787-807	796	20	CCAAGAGCTTAGCTCGGTTA	Sparta-Bgh_sRNAs_Bgh_transcripts
20239_mirdeep-p_Blumeria_1530-24782_x7107	TACCGAGGTTGATCGAAAGCTT	NA	0	0.00179374	CCU76544	BGHDH14_bgh02044	rhomboid_protein_2_	ACAATCGAGTACTGCTTCTCGCGCCTAACCATTAGCAATGGCCCCTTCATTGGCGCAATTTTCTGCTTCGAGGTTGCGAAGCTTTATTTCTAGACTGCCTCTATTCACTCGAACTGTGTTTCTAGTTATCCTCCTATTCTGGCTTCTAAGCATTCAACCCATCTGGAATGTGTCGCAATGGGGAGCTCTGATACCAAGAGAGATTAATTTAAAGTCTATGTATAGGATAAATACATTTCCTCTGGTCCATGTTGGCCTCTTCCACGCTCTTTCTAATGTTCTTGCTCTAACCCCGTTGCTGGAAAGATTTGAAGCCGAACATGGTACACTTACAACACTTGTACTGTTTATCGGTCCTTTATCGACTATCCCAGCGCTCTTATACACATTTATAGAGAC…	1123	660-689	672	29	AGCTTTCGGTTACGGATGGGGCCTCGGTT	CleaveLand-Bgh_sRNAs_Bgh_transcripts
20239_mirdeep-p_Blumeria_1561-2587_x56475	TGCGGCATCTAGGAGCTCTTCCT	4	0	0.001745	CCU75119	BGHDH14_bgh05349	elongation factor Tu	AAAAGCTTTCAGCTTGCTAGAATGTCTATGCTCACACGATCAATCAAGCCATATCTTAAAACTACATTTCTCAACTCAAGGCGAGATCTTTTGGTTAGCCCTGTATACACCCTCCTTCGAGGACGCAATGGGCCAAATATATTTGGGTCTCGCACATACGCGGATAAATTCGAGCGGACGAAACCTCATGTAAACATAGGTACTATTGGTCATGTTGATCACGGAAAGACCACACTAACTGCCGCCATTACTAAAAGACAGGCCGAAAAAGGCATGGCCAGCTTTCTTGAATACGGAGCGATTGATAAAGCCCCTGAAGAGCGAAAACGAGGAATTACAATTTCGACTGCGCACATTGAATACTCCACGGAGGCTAGACATTACTCACACGTCGACTGT…	1362	725-747	738	22	TGATGAGCTCCTAGCTGCTGTA	Sparta-Bgh_sRNAs_Bgh_transcripts
20239_mirdeep-p_Blumeria_1573-68579_x2327	TGAAGAATTCGTCTTTGCCGT	9	0	0.000218	CCU76115	BGHDH14_bgh01454	sucrose transporter	ATGTTACTAAGTTTAGGTTCTGCATACTCTACGGTAAGAGTTGGAGGTATCTTAGGACAGCTGATAGTCTATTTCAACATGGTGCACTGGAGAGGAGAATCTTCGGTGAAGGGAAGCACCGAGAGCATGAGAATGGCCCTCCTAACTTTCTCTTTAGTAGGTTTACAGTTTACCTGGGGAATTGAAATGACCTACTGTACCCCATACTTACTCGCTCTTGGACTCAGCAAATCTCACACCTCCCTTGTATGGATTGCAGGTCCCATATCCGGCCTAATTATGCAACCTACAATTGGTGTCATTGCTGATAGATCCACCTCGAAATATGGGAGACGACGGCCGTTTATGGTAGTTGGGTCTTTAGTGGTAGTCTTGTGCCTTATTTGCTTAGGATGGGCT…	1908	1801-1821	1812	20	CGGCAAAGACGAATTCTTCA	Sparta-Bgh_sRNAs_Bgh_transcripts
20239_mirdeep-p_Blumeria_1573-68579_x2327	TGAAGAATTCGTCTTTGCCGT	3	0	0.003832	CCU81402	BGHDH14_bgh02743	alpha-1_6-mannosyltransferase/galactosyltransferase	ATGTCTTTTTCTCGCAGTCCTTCACCAAGAACTGGAGGCGGATGGGAAGGTCCTGGGCTCAGTAATCCATACGCAAATAGTTACAATGGGTCCGGCACTTCGAATAATTATCATGACATCAATGGCCACGGATCTGTCACCTGGGAATCCGCTAGGACAAAGAGCAGAGGAGTTAATAGATATTCAACCTTTGCTATCCAGAATCAAGGCTTCCTCGCTCGAAGCTTACAAAAACTGACAAATAGCCTACCACGATTTGGCAACAGGCTCGATAGGCCTGATGCAGAGAAAGAGAAGGTAAGATACGGCCGATGGTCACCTAATAATAGAGGCAAACTTTCCCGTCTAAAAAATATGGTCCGAAGGAGTAGTAGGAAGTCTAAAATAAAATTCTGCTCA…	1541	911-931	922	20	CGGCAAAGCCAACTCTATCA	Sparta-Bgh_sRNAs_Bgh_transcripts
20239_mirdeep-p_Blumeria_1594-424527_x201	TGAGCGTGTCTCATAGTAGTCT	5	0	0.001207	CCU78165	BGHDH14_bgh03592	hypothetical protein	ATGTCAATAAATATCTCGCAGCTGTTTGAATTTCATACAGCACACTTCTCAGAAATCAATGTGGATCATTTTGCAGAAAATTTTCTTGGGCCGGTCGCACTTAATCCTGAAGATCATCTAGGCTACTACGAGGATGGCTCAGAAAGAACACTTACTGATGCGCAAATTTGTATATTTCGACACACAGAAATACAAAATCTTTATAGAGAACGCCAATACATGCGCGAGTCAAATGGCGAAATGAATGCCGATAATCCACCTGAAATACAGATAACAAAAAGTTCTGACGCAAGTTGCTCGTCATCTAATAAAACCAATGTAAAGCGTCCCTCCAACAAAGAAAGAAAAGCACTTAAAGCGAAGCAGAAAGGGTATTTCAAACCAAACAACAAACCTGAC…	1046	120-141	131	21	GGCTACTACGAGGATGGCTCA	Sparta-Bgh_sRNAs_Bgh_transcripts
20239_mirdeep-p_Blumeria_1628-48566_x3473	TGAAATTGTAGAGTAGGCACTT	NA	0	0.00715568	CCU83078	BGHDH14_bgh04909	hypothetical_protein_	ATGGTAGACCAAAGTACGCAGACATTCCTCCAGACACTTTCATTTTCAAAGGAAGTTCCCTCTCAGAAGACAAGTGCCCACTGTACAGTTGTGGATCCTGCCCCGACGTCGCCGGAACCACCGCGGGCGGAGTTCCTAAAGGTTCTTGAAAATTTAGTCACAAATATTAAGAATGGACCAACACCGAAAGAGGTATGGGAAAAGCCAGGATACTTGGAAGCTGGTGATGAAAGCCGAATAGCTCTTGTCAATGATTTCATTTGTGAGAACCTTGGGAATCCTGAATTTCTACAACTTTGCCAAGATACTGAATTTTCATGGAGGAGAATTGGCTTAGGATTATCAAAATGA	351	72-93	84	21	AGTGCCCACTGTACAGTTGTG	CleaveLand-Bgh_sRNAs_Bgh_transcripts
20239_mirdeep-p_Blumeria_1680-411430_x210	TTAAGTTGAGTCCAGGGTTCCT	6	0	0.001052	CCU82743	BGHDH14_bgh01254	succinyl-CoA ligase alpha-chain	ATGCAGGCTATCTCCAAGTGTATTAGACCAGTAGTCCAGGCTGCCTCTAAAAAACGAGCCTACTCTACTAATCTATCACCATATAGCGGCACCGTTCAGAATCTTCGACTTACAAAGGAAACTAAGGTTGTCTATCAAGGATTTACGGGAAAGCAGGGAAGTTTTCATGCCCAACAAGCCATAGAATACGGAACACAAGTTATTGGAGGGACTAATCCCAAAAAAGCTGGTACTACTCATCTTAATCTGCCAGTATTTGCAACGGTACAGGATGCTATGAAGCAAGCTGGTGCTAATGCCTCAGCTATTTTTGTCCCCCCTTCTGTAGCTGCTTCTAGTATTGAAGAAGCGATTGCGGCTGAAATTCCTCTTGTTAAATACCATCCATTCAAATCTAAC…	1144	796-817	808	21	AGAAGCCTGTAGTCAGCTTTA	Sparta-Bgh_sRNAs_Bgh_transcripts
20239_mirdeep-p_Blumeria_1699-508788_x155	TAACTTGGACATATTGAGCATT	4	1	6.1e-05	CCU82997	BGHDH14_bgh00558	acyl-CoA-binding protein	GCCGGAACTTCATTAATCCATAGCCCAGCCCCTCTCAACAACTATAGAGTGCATCTAGAAAGTTGACCTCTAACCATCATCCTTCTTCTACTTCATTTCAGCCAATTCATCCTCTAACAGTTGTCCAACATGGCAGAAACCAAAATGACCCCCTTTGAGATAGCTGCGAAAGAATCCAAGCAGTTGACCATTCCCCTCACCAACGATCAACTGCTCAACATGTACGGTTTATACAAGGTGGCTTCGGGTGAAGACATTGAAAAATCACCAGCCCCAGGTACCTTTGATATAAAGGGCAAGGCAAAAAGGAGGGCCTGGAAAGAAGTGTCGCACTACAGTCAGAAGGAAGCGGAAGAAAAGTATATCCAACTCATAGAGGAGTTAAAGGTTTCTAATGGC…	687	210-231	220	21	CTGCTCAACATGTACGGTTTA	Sparta-Bgh_sRNAs_Bgh_transcripts
20239_mirdeep-p_Blumeria_1731-641924_x110	TATGATTTCGTCACTTGGGGT	6	0	0.009463	CCU82760	BGHDH14_bghG006911000001001	hypothetical protein	ATGCAACGCGCCATTAACTGCGCAACAACCGAAAGGATGAACAGGAGCATAGAGGATAAGGCCATGCATTCGCACTCGAGTGCTAGGAGAAACAGCCAGAACAGTGATCATAATGAACCCATCAACAATCAAATCAATAAGATGATAGCTACATGGATTCAGGATTACCATCGGCATAGCTTCGGACACAGGAATGTTGTTCCACCTTACACTCGAGGCGGAATGGCCAAAGTCGCCATGCCCCTTCCCACCCTGATCAGCTATATACCCGAACGAAACCTCCAACTAGACCCTTTATGTGTCACACATGATAACCTACCTGATTCTTGCCCTGAGAGCTATTATCACACTCCCAACAGGACGAAGCAAGGTACAGCAATCATGCCGTTGGCCTCTACT…	1625	883-903	893	20	CCCAAATTGAAAAAATGATA	Sparta-Bgh_sRNAs_Bgh_transcripts
20239_mirdeep-p_Blumeria_1738-166993_x739	TTTTGGCCTTGCGTTGGAGCT	13	0	0.007035	CCU79861	BGHDH14_bgh01521	putative lysine decarboxylase protein	ATATACGATATTACTCAGCTCGTGAAAGGAAATTATATCATGGTAGTCACTTGCCAAGAAGTTATTATTGGAATTATTACTCAAGTAAAAATTATCGTGACTCAATTATTGAAACATCATTCAACATCACTTTAACAATGCCTTCTGTCGACGTGACGAAAAAAGAGTTTGAAACTACAGGCTCCATCTCCAAGGTAAATCCAATAAATTCAGCTAATATACTTCTATCGACTAAGAAAGAAGACCCTCTGACCTCATCCTACTCACCCCGCGTACCAAGGAGAGTAATATGTGTGTTCTGTGGATCGTCATCGGGAAATAGCTCTGCTCATATAGAAGCCGCTCGATCATTAGCCCATACGCTTCACAGTCATAAAATAGATTTGATTTATGGCGGAG…	905	186-206	195	20	TCTCCAAGGTAAATCCAATA	Sparta-Bgh_sRNAs_Bgh_transcripts
20239_mirdeep-p_Blumeria_251-289913_x346	TGAGGACTGAGATGAGGATGT	19	0	0.006485	CCU79792	BGHDH14_bgh01516	putative 60S ribosomal protein L10a	ATGTCCAAAATTACAGTCGCTGGAGTGCGCACCAACGTTCAACAGCTCCTCGAGTACTCGCACGAGACAAAGAAGCGCAACTTCCTCGAGACCGTCGAGCTACAGATCGGCCTCAAGAACTATGACCCACAGCGTGATAAGCGTTTCTCGGGAACCATTCGCCTGCCCGTCGTGCCCCGTCCGGGAATGTCAATCTGCATCCTCGGTGACCAGCACGACATTGATCGTGCCAAGCACGGTGGCGTTGACGCCATGTCGGCAGATGACTTGAAAAAGCTCAACAAGAACAAGAAGCTCATCAAGAAGCTTGCACGGAAATATGATGCATTCGTCGCCTCCGACACGCTCATCAAGCAAATCCCTCGTCTCCTAGGTCCCGGATTATCTAAAGCTGGAAAA…	654	563-583	572	20	CTACCTCGTTTCCCTCCTCA	Sparta-Bgh_sRNAs_Bgh_transcripts
20239_mirdeep-p_Blumeria_269-90901_x1636	TGCAGACTTGTGGGTACCTT	3	0	0.005102	CCU83171	BGHDH14_bgh01933	U6 snRNA-associated Sm-like protein LSm3	AAGCATACGGCTCGCCATAATTAGCCCCGCTAGCAGCATGAGGAACTTAAGGCCAACACCTACCCCAGCACCTCCTTGAGAATCACCATAAGTTTGCCATAGATCTGCAGAAGAATACATGGCCGATAATGATGAAGACACGTTGGCACCCAATTCGGAGCCATTGGACCTAGTCCGTCTGTGTCTGGACGAAGTTGTCTTCGTCAAGCTACGCGGAGATCGGGAGCTCAAAGGCAGACTTCATGCCTACGACAGTCATTGTAATTTGGTTATGGGCGATGTTGAAGAGACAGTTTATGTGATGGACGATGACGATGACGATACTCTCAAGAAAGTTCACAAGAAGCTTGAAATGCTGTTCGTCAGAGGTGATAGCGTCGTCCTAATCTCGCCCAGAGG…	633	90-109	100	19	AGTTTGCCATAGATCTGCA	Sparta-Bgh_sRNAs_Bgh_transcripts
20239_mirdeep-p_Blumeria_288-616199_x117	TTCGGTTTTTCACTGAGGGCTT	6	0	0.002863	CCU82760	BGHDH14_bghG006911000001001	hypothetical protein	ATGCAACGCGCCATTAACTGCGCAACAACCGAAAGGATGAACAGGAGCATAGAGGATAAGGCCATGCATTCGCACTCGAGTGCTAGGAGAAACAGCCAGAACAGTGATCATAATGAACCCATCAACAATCAAATCAATAAGATGATAGCTACATGGATTCAGGATTACCATCGGCATAGCTTCGGACACAGGAATGTTGTTCCACCTTACACTCGAGGCGGAATGGCCAAAGTCGCCATGCCCCTTCCCACCCTGATCAGCTATATACCCGAACGAAACCTCCAACTAGACCCTTTATGTGTCACACATGATAACCTACCTGATTCTTGCCCTGAGAGCTATTATCACACTCCCAACAGGACGAAGCAAGGTACAGCAATCATGCCGTTGGCCTCTACT…	1625	881-902	893	21	AGCCCAAATTGAAAAAATGAT	Sparta-Bgh_sRNAs_Bgh_transcripts
20239_mirdeep-p_Blumeria_420-573416_x130	TTCGGACCAATCATAGAGGTT	9	0	0.000805	CCU77249	BGHDH14_bgh00136	homocitrate synthase	AATTCATCTTCTTATGCGCAACTTTTACCTATATATTGAGTAACCCTTGACTAACAGCAGACTCAACAACCAAATACACTTTTACGATGTGTCCATCTTGCGAACCGCAGACAGAAACTAACGGAAATGCTCAAAAGCAAAATTCCAATGGGACTAACGAAAAACACCCTGGATATACTGCCATTGAGACCAAGATGAATCCACATCCTACAAGCTCAAACCCTTACCGCCCTGTCGGTGACTTCCTCAGTAATGTCTCTAGCTTCAAGATTATTGAAAGTACGCTACGTGAAGGCGAGCAATTCGCAAATGCCTTCTTTGATACGGAGAAAAAAATAGAGATTGCCAAAGCTCTCGATGAGTTCGGCGTTGATTATATTGAGTTAACATCGCCCGCTG…	1794	431-451	442	20	ATATGTAAGCTTGGTCTGAA	Sparta-Bgh_sRNAs_Bgh_transcripts
20239_mirdeep-p_Blumeria_426-532835_x145	TGACAGGTGTTGAGGATAGTCT	3	0	0.002119	CCU78416	BGHDH14_bgh06556	peptide-N4-(N-acetyl-beta-glucosaminyl)asparagine amidase A	ATGACGCTAAACGGGTTCTCGCCATTCCGTGAAGTTCAGCTCTTGATAGACGGAAAACTTGCTGGAGTTTATTGGCCATTTCCTGTTATATTCACTGGTGGTGTCGTACCAGGGCTATGGCGACCTATTGTTGGAATTGATACCTATGATCTGCGCGAACACCAAATAGATATTACACCATGGTTGGGTGTTATTTCAGATGGAAACTCACACACTTTTGAAATTCGCGTAGCTGGAATTCAGCAACACCAAAATGATGTAACCGGAAAGTTAACAGAATCTGTTGGAGACAATTGGGTAGTGACCGGCAAGATCTTTGTATGGTTAGATTCTGACTCAACTGCTATCACTACCGGAACCCAACCAGAGATCAATCACCCTGAACCGCTTATTTATATC…	1131	519-540	529	21	AACTGGTCTCAAAACTTGTCA	Sparta-Bgh_sRNAs_Bgh_transcripts
20239_mirdeep-p_Blumeria_44-161648_x772	TACAATGTTGGACTAGAGATTT	4	0	0.007999	CCU78880	BGHDH14_bgh01364	calcium P-type ATPase	ATGGAAAATGCCTTCATTAAATCTGCTGAAGATGTTTTGAAGTATTTCTCTGTCTCCGAAGCACAGGGCCTAACGGAGAATCAAGTCAAGCAATACCGAGAGAAGTATGGAAGTAATGTTAATTTTGTTGCAATAGCAATCGCAGAGGAACCACCTACACCCATTTGGGAGCTGATACTCGAGCAATTCAAAGACCAATTGGTTATAATTCTACTAGCATCCGCAGCATTATCATTTGTTCTAGCTCTTTTCGAAGATGAAGGTGGCTGGACTGTTTTTGTTGACCCAATAGTTGTGCGTATCATCACAGGTACTACATCTATTCTGACTATCCTTATCCTCAATGCTGTCGTTGGTGTATCACAAGAAAGTCGAGCCGAAAAGGCGATAGCTGCCCTC…	3726	2070-2091	2080	21	AGTCACAAGTCAAAGCTTGTA	Sparta-Bgh_sRNAs_Bgh_transcripts
20239_mirdeep-p_Blumeria_469-317563_x304	TTTGCCGTGTCTTGTGTTCCTT	3	0	0.002887	CCU82350	BGHDH14_bgh01893	monothiol glutaredoxin-5_ mitochondrial precursor	TAATAATTTCCACATCTGCCATTTCTCCTTGCTTGGTGATGATGTCACCCACTGGCACCTGCATACAAGGCTACATGAGAGCCTTACATCTTGGCGTGCTTGGCGAGGCGTCCATGACGAGTTGTCGCGGCTAGAATTTTACATCCCAATATCTGCATTCTATTTATCGTCATGTTTGTCAGACCAGTTCTATCGTCGGCCTTCCGTCAGGCCACACGTCCTGCCTCTCGGACTCTTTTCCAGAGTCCCAGACGTTTGCTTTCTGATCAAACGCGTGTCGCCATAGAAAAGGCAATTGCCTCTGCACCCGTTGTACTCTTCATGAAAGGAACACCAGAGACGCCACTTTGTGGATTTTCGCGCGTTACCATCCAAGTACTTGGTATGCAAGGCGTAGAC…	672	326-347	337	21	AGGAACACCAGAGACGCCACT	Sparta-Bgh_sRNAs_Bgh_transcripts
20239_mirdeep-p_Blumeria_518-166993_x739	TTTTGGCCTTGCGTTGGAGCT	13	0	0.007035	CCU79861	BGHDH14_bgh01521	putative lysine decarboxylase protein	ATATACGATATTACTCAGCTCGTGAAAGGAAATTATATCATGGTAGTCACTTGCCAAGAAGTTATTATTGGAATTATTACTCAAGTAAAAATTATCGTGACTCAATTATTGAAACATCATTCAACATCACTTTAACAATGCCTTCTGTCGACGTGACGAAAAAAGAGTTTGAAACTACAGGCTCCATCTCCAAGGTAAATCCAATAAATTCAGCTAATATACTTCTATCGACTAAGAAAGAAGACCCTCTGACCTCATCCTACTCACCCCGCGTACCAAGGAGAGTAATATGTGTGTTCTGTGGATCGTCATCGGGAAATAGCTCTGCTCATATAGAAGCCGCTCGATCATTAGCCCATACGCTTCACAGTCATAAAATAGATTTGATTTATGGCGGAG…	905	186-206	195	20	TCTCCAAGGTAAATCCAATA	Sparta-Bgh_sRNAs_Bgh_transcripts
20239_mirdeep-p_Blumeria_529-574214_x130	TGCGACAGTGGAATTAAGAATAT		1	0.000847341	CCU77271	BGHDH14_bghG003477000001001	hypothetical_protein_	ATGATGAAATTCCAGCGCCCACCCCGCCATCGCTCACACGCCCGACGCGATGCTAGCGAAGAGCCGGCGGAGATACTTGATGAACAAGAGCAAGAGGCTCTCATCGTCGCCCTACAGCGCCAGCACCTCGCCCAGAATCGACGGGCCGCACGCGCACTTAGCGTCCTGCCACTTCTCAGTCTTATAGCCTACATCCCCACACTGCTGGTGCGCGCCACGGCCTGGCTTTCGCTCCTCGCCATCTCTTCGCTCCTTGCGACGGCCTATTTGCTTCTAGTCCTGCCTTTCGATCATCCCACTGGCCTCTCTATGCTCACACCTTCCCTTCACCCGCGCCCGCGCTCGTCTCGCTCGCCACGCCCGCCCTACCTTGGACCCGTCTTGCAGCATTTGCCCGCT…	594	413-435	426	22	TGTTCTTATCCTCGCTGTCGCT	CleaveLand-Bgh_sRNAs_Bgh_transcripts
20239_mirdeep-p_Blumeria_555-381011_x235	TGCTGAAATGTCGGAAAAGTCTT	4	0	0.003616	CCU76421	BGHDH14_bgh02922	CSEP0070 putative effector protein	ACATCTTCTCTATTGAAAACTCAAGGCTACCCATTGAGCCATTCATCCTATCTCTCATCTAGTTCGTGCACGCGTCGACCGCTCACTTTTCCCTTCACATCCGAATCTTCAAACATGCGCACATCCACTTTACTGAGATGCCTTTTTACTTGGCTTGTCACTGCTATAACGACAGTACAATGTCAAAATGACTATCATTGTTCCAATAATATTGTGGTTAAGGGCGACGTTATTCAGAGAGCTCTCAATGATATCTCAACTGACTCAACGTCGACCCTCTACGCGGCAGGTACATTATATGTTAACGACGTATTTGTGAATCGTTGGTGGAAGGAAATGATAGTCCCGGAAAGTTATTACGTAGGAGGTACGGATACCAGCTATCGATTAATTTATGAT…	607	530-552	540	22	AGATTGTTACTACATATCAGAA	Sparta-Bgh_sRNAs_Bgh_transcripts
20239_mirdeep-p_Blumeria_562-363591_x251	TTTTTGCGATTTTTCCCGGCTT	NA	0	0.0259882	CCU81408	BGHDH14_bgh03009	T-complex_protein_1_subunit_zeta_	ATGTCTGCCGCACAGCTTCTCAACCCCAAAGCTGAATCAAGGAGAAGAGGAGAAGCGCTCAAGGTCAATATCAGTGCTGGGGAAGGATTGCAGGATGTTTTAAAATCAAACCTTGGTCCACTCGGGACAATAAAGATGCTGGTTGATGGAGCCGGAGCGATTAAATTAACAAAAGATGGGAATGTTCTCTTGCGAGAAATGCAAATACAAAATCCCACGGCGGTAATGATTGCACGAGCGGCTACAGCGCAGGACGATATTTGTGGTGATGGAACCACATCTGTAGTGCTTCTTGTCGGTGAACTCCTTAAACAAGCTGAAAGATACATTTCCGAAGGATTACATCCAAGAATAGTTACGGATGGGTATGAAATCGCAAAAACAGAGGCCTTAAAGTTC…	1821	74-96	87	22	TGCTGGGGAAGGATTGCAGGAT	CleaveLand-Bgh_sRNAs_Bgh_transcripts
20239_mirdeep-p_Blumeria_572-250768_x424	TGGTGTTACGGCCTTGTATTCCT	NA	1	0.00437021	CCU74724	BGHDH14_bgh02753	RHO_protein_GDP_dissociation_inhibitor_	AAGGGGCAGTAATCAGTCAGTCTGAAACCCAAACGCATCAGCTCCTCTTTCCTTTCGCCTTATAAATCATAGTGACTACAACTTAGGGATCGAAATACCGGCGACATCATTACGTGATAAAAATTGAAGATGTCTTCTCAAGGCAATGACCAGGAGCAAGATGTCCTACCCGATCAGACAGAGGGGTTTAGGGTTGGGGAAAAGAAGACAATGAATGAATATCAACAACTCGATGCCGAAGATGAGGCTATGCAAAGATATAAAAGGTCTCTCGGGATAGGAGGCGACGGAAAATACCTGACTGATCCCAATGATTCCCGACAATGTATAATCTTATCTTTAACAATGGAGTCTCAAGGCCGCCCACCAGTAACTATTGATCTTTCTGAAAAAGATTCG…	939	347-369	361	22	GGAGTCTCAAGGCCGCCCACCA	CleaveLand-Bgh_sRNAs_Bgh_transcripts
20239_mirdeep-p_Blumeria_575-504442_x157	TACAAAGGTCAGTCCGGACACCT	7	0	0.000289	CCU75186	BGHDH14_bgh04647	hypothetical protein	ATGGCCGCTCTTATGTCCGCCTACGTCAACGCCATTCCACTTAACATCAATCTCGGCGCTTACTCACCCGCCCTGGTAGTCGGTGATGGAGAGATTTCATTCAAGGGTAAAGAAGATGTCTCAGATCTTATGAACGCGCTCGAAGGCGCTGCTGTTGAAGGCGCCGCTAAGAGTAAGGCCGCCGGAGGTGCACCACCGCCCCAGGGATCTCCCGCCGCCCCACCACCCACTGATGCCCAAGTCTCTGGCCTCGGCGAGCCTGAGCCATCACCGCAAGTTAGCGCACTTCAGGGTATGGGTAAACACATCGCGCCTCGCGTCGTACCTCTAGTCAAACGCGACAATGACCCACGCAGTCTCAAGGGCTTCAGCGCCGCCCTCAACTATGCCGTCGAAACC…	1116	806-828	817	22	GGTGGCAGAGCTCACCTTTGTC	Sparta-Bgh_sRNAs_Bgh_transcripts
20239_mirdeep-p_Blumeria_614-166993_x739	TTTTGGCCTTGCGTTGGAGCT	13	0	0.007035	CCU79861	BGHDH14_bgh01521	putative lysine decarboxylase protein	ATATACGATATTACTCAGCTCGTGAAAGGAAATTATATCATGGTAGTCACTTGCCAAGAAGTTATTATTGGAATTATTACTCAAGTAAAAATTATCGTGACTCAATTATTGAAACATCATTCAACATCACTTTAACAATGCCTTCTGTCGACGTGACGAAAAAAGAGTTTGAAACTACAGGCTCCATCTCCAAGGTAAATCCAATAAATTCAGCTAATATACTTCTATCGACTAAGAAAGAAGACCCTCTGACCTCATCCTACTCACCCCGCGTACCAAGGAGAGTAATATGTGTGTTCTGTGGATCGTCATCGGGAAATAGCTCTGCTCATATAGAAGCCGCTCGATCATTAGCCCATACGCTTCACAGTCATAAAATAGATTTGATTTATGGCGGAG…	905	186-206	195	20	TCTCCAAGGTAAATCCAATA	Sparta-Bgh_sRNAs_Bgh_transcripts
20239_mirdeep-p_Blumeria_628-354056_x261	TGTTTGCACTCAGTAGCCTT	2	1	0.000106	CCU77441	BGHDH14_bgh02443	Nucleosome assembly protein 1-like 1	ATGTCCGAAATTCCCAAGAAAAGCAATAATTCCACTGCACCAACACCGCAAAATACACCTGCTAACAATGCCCCAATCTCGTCACATGCGCAGCAGCCCGGTGTTGGTACTATAAAAGAAGAGGAATTAGATCGTACGGCATCGGCGTCAATCTTTGCGCACAACCCAAAACTAGTCCAGATGATACAGGGTAAACTAGGATCACTCGTTGGAAGATCATCAGGCTACGTAGAATCTCTTCCCACAGACTTAGAGGCACAGTTCCAGGCCGAGGTTCTAGAGGTTGAGAAAAAATACTTCGGTAAATTCACGCCATTATATATCAGGCGTTCCCAAATTGTTAGCGGAAATGCCGAGCCCACTGAAGATGAGGTCAACGCAGGTGTTCAAGATGAGGAA…	1166	1117-1136	1125	19	AGGCGGCTGAGTGCAAGCA	Sparta-Bgh_sRNAs_Bgh_transcripts
20239_mirdeep-p_Blumeria_634-666634_x104	TTGTAGTTAGGAGCCACGAGAT	NA	0	0.0148499	CCU80014	BGHDH14_bgh01390	hypothetical_protein_	ATGTCGTTCACCATGCTAGGCTCATGGTCCAAACTTTTCTCGCTCGTCTTCCTCATCTGCATCGCCAATCCCATTTGTGCTCGGCCCAAAGGCGGCCAGGACTCAAATGGTGGCAAAGGCCAGACCACCTCCAATGCGGCGTCAACTGGTGCCTCGTTAGGCCAAGCCACAGACGGCTCAGTAATTTTGGACAAGACAGTTCAAATCAACGGTCTACCTATTCGTTACCGCATCAGCGCACCGGCCGATCAATTTACCGCGGCCTCGGGCGTTCCGGGTGCCAAGGCCGATGCCGGTCAAGCCGGCGGCAACGGCTTAAACGTCCTGCTGCATGGCGATGGCGGCACATCCTTCTTCGACTTCCCCAACCAAGCAGTACAGGATGGTCTCATGGGTGTC…	987	556-579	570	23	TCTCGGGCGGCTCCCTACTGCTC	CleaveLand-Bgh_sRNAs_Bgh_transcripts
20239_mirdeep-p_Blumeria_778-61825_x2634	TATTTGGCGGCTAGCTGAGGCT	4	0	0.000145	CCU79294	BGHDH14_bgh06737	Avra10-like protein	ATGACCACTCCTCTCATCAACTATTCTCTGGCCTCAGCTAGCCGCCAAATACACGCCCATGCCGATATTTACACCCGACGGAGGAAGCAAAGCGTGGCGCACAAATCTGGGAGGCAGTTCTTTGAGACGGACGTGAGAGGGATTGGGACAAGTTTACAAGATGATGCTGAAGATGGATATAATCTCAACGGGCGTGTAATTTTGAATTTTGGCAAGGAGTTTTACGAATTGAGCTTTTTACGCGCCAAGACTTCGGTTGCGAGAGTGCTGCGGACACTATAA	282	30-51	40	21	GCCTCAGCTAGCCGCCAAATA	Sparta-Bgh_sRNAs_Bgh_transcripts
20239_mirdeep-p_Blumeria_783-361194_x253	TTTTAGTCATTGTAGTGGTATCT	2	0	0.000145	CCU74790	BGHDH14_bghG000619000001001	integral membrane protein	ATCCAAAACACCATGCGATTACTCCGCCAAATCTTGTCCCTATGTCTGCTCCTCGCCTCATCATTAGTGGCTGCTCGAAAGAGCACTTCAGCCGAGATCTCGGATGCCATTTCGCACCTGCCCCATTGTTGTCTGGATTGTGTAATGCCTGTGCTCGGAGTTATGAATTGCAACCTCGGCAACCTCACCGAATTCAGTGATTGTTTCTGTATCAAAACCGAATTTCAGGCCCAAATCTCTTCTTGTACCAAAAAGCAGTGCCCATATGTTCGTTTAATAGAATCTGAGGCTTTACTCAAAACTATTTGCACAGGACAGCCGCGAGAGACGCGCCGACCCCAAATTTACACCTCAACTTCTATCTCCACTTTTTTTGCCATATTATTTGTAATCTTACGA…	1599	1119-1141	1132	22	GATACCACTATCAATGACCAGA	Sparta-Bgh_sRNAs_Bgh_transcripts
20239_mirdeep-p_Blumeria_798-70979_x2230	TAGAAATTCTGACCATCGGGCT	5	0	0.000249	CCU83048	BGHDH14_bgh04589	PQ loop repeat protein	CATGTACATCTGCGAATAGCAATAGCTAGCAAACAAAAGATGGCTACGCCGCTCGAGCTATGGAATCTAACTTTAACCGATATTAGTGCTATCTGTGGATTATCCTTGCGGTGTATTATGCATGTATGGACATCTTGCTTCTTGCTCAGATATTTTATTACCATGGATTTACGTGGAGTGAAGACAAGACTTGCTCATCTGAGCTTGAGCCTCATGATCAGAACTTTGAAACAACAACTCCTTCGGGAAAAAGTGATGAACGTCAACGTCTACTTGCAGTCTGTAACGGTCCAGATCATGCCCAAAGCTCTTCACAACACTTGTCAGCTACGCATCTATCTCCGGTCGTTCCGTTCGTTCCCGAGGCCCAGCCCTTCACCCAGACTCGCTCCAGCCTAC…	878	208-229	219	21	GCCTCATGATCAGAACTTTGA	Sparta-Bgh_sRNAs_Bgh_transcripts
20239_mirdeep-p_Blumeria_857-354056_x261	TGTTTGCACTCAGTAGCCTT	2	1	0.000106	CCU77441	BGHDH14_bgh02443	Nucleosome assembly protein 1-like 1	ATGTCCGAAATTCCCAAGAAAAGCAATAATTCCACTGCACCAACACCGCAAAATACACCTGCTAACAATGCCCCAATCTCGTCACATGCGCAGCAGCCCGGTGTTGGTACTATAAAAGAAGAGGAATTAGATCGTACGGCATCGGCGTCAATCTTTGCGCACAACCCAAAACTAGTCCAGATGATACAGGGTAAACTAGGATCACTCGTTGGAAGATCATCAGGCTACGTAGAATCTCTTCCCACAGACTTAGAGGCACAGTTCCAGGCCGAGGTTCTAGAGGTTGAGAAAAAATACTTCGGTAAATTCACGCCATTATATATCAGGCGTTCCCAAATTGTTAGCGGAAATGCCGAGCCCACTGAAGATGAGGTCAACGCAGGTGTTCAAGATGAGGAA…	1166	1117-1136	1125	19	AGGCGGCTGAGTGCAAGCA	Sparta-Bgh_sRNAs_Bgh_transcripts
20239_mirdeep-p_Blumeria_935-410113_x211	TGTAGTCTAAGGTGTTTCCTT	3	1	0.002835	CCU75464	BGHDH14_bgh00840	putative cAMP-dependent protein kinase catalytic subunit	AACACGGCCCTCCCCACCACCTGCGTTCCCCTCATCGCTTCCCCGACTTTTACCAGCCTCTCTCCACCTCGATTATCCCTCAACTTGATCCAACCTTTCACACCACCCAGACTGTATCGGCATCCGCTCCCCGCAAGTCATCTGTTCTCTTCCTGTTTTGTCTGACCAAAAGCCCTCACAATCTATCGCAGTGAGTGCATCCCGTAAACTCTTGGTTATTTGCGAAGATATTGGCACCTCGGCTTATCTCTACCGCTATCAGTTGAGCTGAACTAAACTTCGGCACTCTTATTTCCTTCTCAGTTACTACATTCAAGAAAACAGCGCTTCACGACGAATTAAGTTGTCAACTGTCGATGACCAATTAATTATGACCAGGAATGAGATGGACTTGCTAAA…	3493	2853-2873	2862	20	AGGATTCACCTTTGTCGACG	Sparta-Bgh_sRNAs_Bgh_transcripts
20239_mirdeep-p_Blumeria_945-136063_x969	TCGGAGTTCTTTCTTTGGCCTT	4	1	0.00037	CCU74223	BGHDH14_bgh01952	signal recognition particle 68 kDa protein	AGGTTAATTCCAATCCACCAATGGATTCCAAATCCATAATTCGGAATATGGATATCACAAATTTCGTGTTTTCTGGGCGGGCGCAAGCAAAACTTTATGGAGATTGGGCAAGTTACAGGACACAGCTGTCCAATAAAATACAAAAATTGCGGAAAAAACTAGGAATAGCTACAAGACCCCGCGCAAAGTTCGACAGCAGGGCAGCAATCACTTCAAGTGATATAGGACGCGATCATGGATTCTGCCATCTGTTACTTCTCACGTCTGAGCGGGCTTGGGCGCATGCTATGTTGATGCGGGAAAACAATTCATCAGATAAAACTAGCATAACTGGCCCCACAAGATCACACATCATATCTCGACTAAGGAAATCTACTCTCCATGCTAAAAGCCTGTATG…	1898	514-535	526	21	ATGTCTAAGAGAATACTCCGA	Sparta-Bgh_sRNAs_Bgh_transcripts
20239_mirdeep-p_Blumeria_945-136063_x969	TCGGAGTTCTTTCTTTGGCCTT	2	1	0.000676	CCU81336	BGHDH14_bgh01879	ATP synthase subunit 4%2C mitochondrial precursor	ATGACTTTCCGCTTAGCTAGAAGTCTTGTAGGCGCTGCCCGTCTGCGACCAGCGCTCTCTGCACAAAGTTTACCAGCGCTCAATATATCACTCGCAAGTCACAGGCCCTTTTCGAGCGTCCCTTCGGAAGATCCAAAGAAGAAGGCTCAATCGATTCTGGATACATTACCTGGAAATTCGTTAATCTCCAAGACAGCAATTCTCTCAACAACTGCAGGTGCCGCAATTTATGCGCTTAGTAATGAGTACTACGTTGCTAATGAAGAGACTGTTGTTGCATTTTGCCTATTGAGTATCTGGACTGCTGTCTTCAAGTTCGGAGGACCCATGTACAAGGAATGGGCAGAAAGTCAAATTGACAAGGTCAAGAATATTCTAAACTCCGCTCGGGCTGACCAT…	1114	636-657	648	21	AATGTAAAGAAAGAGCTCCAA	Sparta-Bgh_sRNAs_Bgh_transcripts
20239_mirdeep-p_Blumeria_945-136063_x969	TCGGAGTTCTTTCTTTGGCCTT	8	0	0.008296	CCU83248	BGHDH14_bgh05803	CSEP0257 putative effector protein	ATGCGCTCCAATCGTTTGCTCAACTCTCTTGGAATTTGGCTCGTATCTACCATAGCTGCAGTGCAGTGTTTTGGTGACTACAGCTGTTCCAATGATATGGTAATTTCGCGGAGAGAGATTGACGCGGCCCATAATAAGGCCAACTCGTACATCAATAATGCTGCTTCACAGAGGATGTACCTAAGTAAAATCGTGTACAACGGAAATTTAAACAGCGAATCTGATTCCATGTATTATTGGTTCATAACACAGTTTAAGGCCGACCAAAGAAATGTGACGACTACGTACTATTTGCTGACTTCAACGACTGGCGAATTTTTGGGGGTAATAAGCACTGGCGACTACCAGGACATTGGAACATCCGACACCTGGTGTAGCCCGTATTAG	387	256-277	266	21	AGGCCGACCAAAGAAATGTGA	Sparta-Bgh_sRNAs_Bgh_transcripts
20239_mirdeep-p_Blumeria_957-24551_x7183	TGACTGAACTTGGCTCTGGGT	3	0	0.000499	CCU75814	BGHDH14_bgh04191	translation repressor/antiviral protein Ski3	ATGATGGGTTCAAAGGCGACTATGAAGGCTATTGACTTAGCTATCAAATCAGAAGAATTCGATGTAGCCATACAAAAAGCACAGGGACTGCTTGCAACGAATCCTCGAACTTACTTGGCATTTATATTCGTTGGGTTTGCACACTGTAAACTTGACCAACTAGAGGATGCAGAAAAGGCATACCAGGCAGCAATAGACATCGACAGAACGAGTCCTCAAGGCTGGCAAGGTCTGATTCAAATATACGAGAAGAAAGGCGCTGAGACAATAGATAAATACCAGATGGCGATCATGCACCTTGCAGAAATTTTTCAAGCCGCAGACAACAAAAATAAATGTCAAATTCTTGTGGATAAATTTATTGAATTTGCCAAAAATAAATGTACCAACATTCAGTTC…	4489	558-578	569	20	CTCGGAGCCAAGATTAGCCA	Sparta-Bgh_sRNAs_Bgh_transcripts
20239_mirdeep-p_Blumeria_957-24551_x7183	TGACTGAACTTGGCTCTGGGT	4	1	0.001616	CCU75994	BGHDH14_bgh02778	CSEP0059 putative effector protein	ACTCGCTGAGAGTAGATTTCCTCAGATATATAATCGCAAGGTTTTTGTCCACAGTCTGCATCACCCAGACAGTCGACCAACCTTCCATAGACTCCATCGACAGAAACATTGGCGCCGAATACTATCAACAATTTTCCCTCGAAAACGCTTTGATACCTTGCTATCCATCATCCATTGAGCCTCACCAATAAAATCGAGTGTCTGGCTGTTCGGAGACCAGATTCCAGATCCGTGAGACGAAATTCTCGAAATGAAGTTTCTCAGCGCTGCATCGATGGCCACATTGTCTGGTCTTCTATTGTCAGCGACAGCTCATGCTGCGGATCCATACTTTGAATGCAGTATGAACACAGCAGTCTCTTTCTCGGGAATTATATTTTATGAGCAAAGTCATGAATA…	1028	787-807	796	20	CCAAGAGCTTAGCTCGGTTA	Sparta-Bgh_sRNAs_Bgh_transcripts
20239_mirdeep-p_Blumeria_991-146929_x876	TTCGGATGCGATTCTTCTTGGT	11	0	0.000145	CCU76115	BGHDH14_bgh01454	sucrose transporter	ATGTTACTAAGTTTAGGTTCTGCATACTCTACGGTAAGAGTTGGAGGTATCTTAGGACAGCTGATAGTCTATTTCAACATGGTGCACTGGAGAGGAGAATCTTCGGTGAAGGGAAGCACCGAGAGCATGAGAATGGCCCTCCTAACTTTCTCTTTAGTAGGTTTACAGTTTACCTGGGGAATTGAAATGACCTACTGTACCCCATACTTACTCGCTCTTGGACTCAGCAAATCTCACACCTCCCTTGTATGGATTGCAGGTCCCATATCCGGCCTAATTATGCAACCTACAATTGGTGTCATTGCTGATAGATCCACCTCGAAATATGGGAGACGACGGCCGTTTATGGTAGTTGGGTCTTTAGTGGTAGTCTTGTGCCTTATTTGCTTAGGATGGGCT…	1908	1874-1895	1886	21	CCAAGAAGAATCGCATCCGAA	Sparta-Bgh_sRNAs_Bgh_transcripts
20239_mirdeep-p_Blumeria_996-166993_x739	TTTTGGCCTTGCGTTGGAGCT	13	0	0.007035	CCU79861	BGHDH14_bgh01521	putative lysine decarboxylase protein	ATATACGATATTACTCAGCTCGTGAAAGGAAATTATATCATGGTAGTCACTTGCCAAGAAGTTATTATTGGAATTATTACTCAAGTAAAAATTATCGTGACTCAATTATTGAAACATCATTCAACATCACTTTAACAATGCCTTCTGTCGACGTGACGAAAAAAGAGTTTGAAACTACAGGCTCCATCTCCAAGGTAAATCCAATAAATTCAGCTAATATACTTCTATCGACTAAGAAAGAAGACCCTCTGACCTCATCCTACTCACCCCGCGTACCAAGGAGAGTAATATGTGTGTTCTGTGGATCGTCATCGGGAAATAGCTCTGCTCATATAGAAGCCGCTCGATCATTAGCCCATACGCTTCACAGTCATAAAATAGATTTGATTTATGGCGGAG…	905	186-206	195	20	TCTCCAAGGTAAATCCAATA	Sparta-Bgh_sRNAs_Bgh_transcripts
20239_mirdeep-p_Blumeria_996-166993_x739	TTTTGGCCTTGCGTTGGAGCT	NA	0	0.046748	CCU82456	BGHDH14_bgh05434	EKA-like_protein_	ATGAAAAAGGCCTCGATCAAAGGGAAAGAAAAAGCCCTCCACGCCCTCGCTGAGCCTAATACTGACATGATCGGGTCATTTGAAATTGTTGAGAAAATTCCTCAACGAGCCTCCGTCCCCCACGAGATTGGAGAGTCGTCCAAATATCCTCCGACCGCGTCAAAACCGTCGGAAATCGCTGCACGCATAGCAGCATCAAAATCAACACTGCCCCCCGAGCTTCGACTAATTATCGAAGCTGAACAACGTGCAGCCGCCATTTCTTGCGTCGAATCAACTCTCTTACCTTTGACCAACGGGTCAAACAGACAATTCTTAGACTTCATGAGAGTCTACCTACGCGCCACCATTGCGCAATACATGGCCTCAGGACTGACCTCCACGCTCGGTGAACGCGAT…	516	406-429	419	23	GCTCCCGACGCCAGGAGCCGAAC	CleaveLand-Bgh_sRNAs_Bgh_transcripts
Blumeria_SS_Cluster_10021-1	TATTGATTAGCTCCATCTCTTGT	2	0	0.000301	CCU81831	BGHDH14_bgh06046	ABCG2 ATP-binding cassette_ sub-family G (WHITE)_ member 2	ATGCATCTACTGCTTGGAGTAATAGCTATCACAATCTCCTTTGCCAGTACATGTCGAGCATCTAATTCACAAAACTACTCATCTATAAATATCCAACAATCAGAAATATCATTCACAAGTGATCGCCCAGAAAACTGTCCACCATGCTTCAACTGTCTTTTACCTGCTTTCTCATGTGGACAATATTCATCTTGTAATCAGTATAATGGCATATGTTCATGCCCGCCAGGATTTGGCGGTGATGACTGTCTTTCACCAGTATGTGGCTCATTGGCAAGGGGAACAGACAGACCAATGCGAAAAGGGGATTACTGTGAATGTGATGACGGATGGACAGGTATAAACTGTAATGTCTGCAAAGAGGATAAAGCTTGTGATGCATTGATGCCTACCAAAGAG…	3256	2070-2092	2082	22	CAAGAGAGAGAGCTATTCGGTC	Sparta-Bgh_sRNAs_Bgh_transcripts
Blumeria_SS_Cluster_10051-1	TAGCTGAATTTGTACTCCAACTT	2	0	0.001012	CCU82587	BGHDH14_bgh01210	PHB1-Prohibitin CDS	ATGGCAAATCTCCTACAATCAATCTCTAAATACGCTGTACCGGTCGGAATCGCCGCTTCATTCGCCCAGGCCTCAATCTATGATGTCAAAGGAGGCTCTCGTGCAGTTATTTTTGATCGAATTTCAGGTGTCAAAGATACTGTTATAAGTGAAGGGACGCACTTCTTAATTCCATGGTTACAGAAGAGCATAATTTATGATGTACGCACAAAACCTCGCAATATTTCGACTACAACAGGGAGTAAGGATTTACAAATGGTCAGTTTGACTCTCAGAGTTCTACACAGACCTGAAATACAAAAGCTGCCCAAAATCTACCAGAACCTTGGACAGGATTACGACGAGCGAGTCCTACCTTCAATTGGAAACGAGGTTTTGAAAGCTATTGTCGCCCAATTC…	1045	800-822	813	22	AGATGGAGGAAAATTTTTGCTA	Sparta-Bgh_sRNAs_Bgh_transcripts
Blumeria_SS_Cluster_10240-7	TACACGCCCGTCGAGATTGT	NA	1	0.00437021	CCU79601	BGHDH14_bgh00055	EKA-like_protein_	ATGCCTCCAGTTCGAAAAAAGCGTCCCAACGCCAAGTTGGACATTACGAGAGTCCACCCGAGGGCTCTCGAACAAGTACCTGACCTTGCCCAGTCTCCGAAATGCGCGGAGATGAGCAAGGTCTCAATCAAAAGGAAGGAAAAAGCCCTCCCTGCCGTCACTGAGCCCGATACTGACATGATCGGGTCAGTTGAAACTGTTGAGGAATTTCCTCAACCATCCTCCGTCCCCCACGGGATTGGAGAATCATCAAAATCTCCTCCGACCGCATCAAAACCGTCGGAAAACGCTGCACCCAAAGCAGCGTCAAAATCAACGTCGCAGCCCAAAGCTGCCACGAAAGCAGAGTGCCCTCCGGAACTTCGACCAATTATCAAAGCCAAACAACGACGCGCCGCC…	1644	1226-1246	1236	20	CATTCTCGACGAGGCTGGTA	CleaveLand-Bgh_sRNAs_Bgh_transcripts
Blumeria_SS_Cluster_10451-7	TTCCAAGCGTCGTATTGTGCCT	7	0	0.002562	CCU82141	BGHDH14_bgh03543	hypothetical protein	ATTGCTCTAACTTTAATGCACGAGGCATGACTAAGCATTTTCGCTCAAACTTCGTCAGGATCAATCAAAGCCAACGTACAACAATCCACAAATTTTCAAATTCTTCTGCATAGCAAAGCATCGCCATGGCTGGGTTTGTAAACCGCGAAAATCGTGTCCCTCACTATCAGCGTTTATTTTTTGAGGCTAACAAAAAGCACATTCGTCTTTGGGAAACTTCACATAGAAGCAAGTTTCTGCTTTATCCTTACTACACCATCATGTGGGGCACTCTAGCTGCATCTATGTACTGTATGTGTAGGCTTGTGCTGGGGCACAAGACTTGGTTTGGAACCAAATGAGTTTATTAACAGATAAAGATGATAAGGAGTCTCCATAACACGGTGAAGGACACATTTG…	810	312-333	323	21	GGCACAAGACTTGGTTTGGAA	Sparta-Bgh_sRNAs_Bgh_transcripts
Blumeria_SS_Cluster_10567-1	TGGCTTGTAGTTCCGGGGGG	7	0	0.003736	CCU82745	BGHDH14_bgh06500	sucrose transporter	ATGTCAAATAAAGGTTACGCCTCCGATGTGGAGTCTTCTACCCTAGTTCCATCATCTCTGAGTGGCGACAAACGTCGAAGTCAATCCTTGGACACATCCCTCAAACAAATGGACGAAGAGTCGCCTCTTTTGTCGCCTCAAACTGGTACCACGGAAGTGGGGCGGTTGATATCATCCAGAGATTTTGATCATGAATACATTATCCCAGAGGATGGCGAAAAAAAGAGCATACTATACATGATACTTCTAACAATTAGCATTGGCGGCCTGCAACTAGCTTGGTCAGTAGAAATATCAAACGGAACTCCATACCTTCTATCTTTAGGAATGAGCAAGTCTTTAATGGCCCTGGTGTGGATCGCAGGTCCCCTATCTGGAACTTTGGTACAGCCATATGTC…	1821	1678-1697	1687	19	CCCGCGGTACTCCAGGTGA	Sparta-Bgh_sRNAs_Bgh_transcripts
Blumeria_SS_Cluster_10646-1	TGACCCGAGCTTTGTATATTAT	NA	0	0.0124888	CCU75274	BGHDH14_bghG001154000001001	Hsp70-like_protein_	ATGAGTTCTAGCTCTATAAACAGCCGATTAAAAGGCCTTGGATTTGGCTCCAAACGTAAATCGGGTACCAGCGCCACTACTACCTCTTTGGACGAGTCTCCTTCTTCCCCCACGCCTCAAACAAAGCACCAACAGCAGCAACAACAACAACACACTCGTCCTTTGACGTCTGCTACCTCCAGTTCAACAAGTCTTCCTATGAACCCTCCGAATCCTGGTGGGAGGCCTCCTAGTTATACAAATAATTTTGCACCCGCACCCGCCCGAATCGGCCGCCAAAGTCCCATGCCGAGCAACTCACGATCTGCCCCTGCTCAAGCTATCGGTGGCCCTCCTCCTATCAATACTTCATCCGCTGGATTTTCTCCCGTACACCCTGGAAGTGGTATGGGTGGCCCG…	2232	2013-2038	2026	25	GAGTATACCAAAGATCCTCGGGTCA	CleaveLand-Bgh_sRNAs_Bgh_transcripts
Blumeria_SS_Cluster_10946-6	TATGACTTAATTTCCTCCTT	4	0	0.009612	CCU82584	BGHDH14_bgh02724	small nuclear ribonucleoprotein complex protein Nhp2	ATGGGGAAAGATAAGTCAGAAAAGCGCGATAAGAAGGAAAAAAAATCCAAACGCAGCGAGACAGATGGAGTGAAAAAAGCGAAGAAAGACAAAAAGCCAAAACTCACCGAGGAAAATATTAATGTAGCATTTCAAGAGGCCGTGAAAGACACCTTGCCTGCTGCTCAGTCTCCAAAGCCCGAAAATGCCGATATACCAGAAGTGATCTCAGATTTGAAGCCAGTTGGAAGTTTAGTTCCGTTTGCGAATCCATTGGCAGATGAAAAAGTCACCAAGAAAGTTCTCAAGAGTGTCAAAAAAGCTGCCAAAAACAAGACACTCAAGCGCGGTGTCAAAGAGGTTGTTAAAGCGTTAAGAAAATCTCCACAAGGTGTTGAAGCCACTTCTGCAACTGGTGTT…	864	43120	11	19	TGGGGAAAGATAAGTCAGA	Sparta-Bgh_sRNAs_Bgh_transcripts
Blumeria_SS_Cluster_10946-7	TTTGCAATTGGAGTAACTTCTTT	3	1	0.001104	CCU82425	BGHDH14_bgh06158	NAD(+)-dependent glutamate synthase	ATGACCCATCGGGGTGCAGTCGGATCAGATGTACGGGATGGAGATGGAGCTGGTGTTATGACGTCCATTCCTCACAAATTCTTTATTAAAAACTTCGAACGCGAAACAGACGTCAAGTTACCCCCGCAAGGCCAGTACGCCGTTGGGAATCTATTCTTCAAACCAGATGAAGAAATACTGCAAACATCCAAAAAACAATTCTGTGATATAGCAGAATCTCTAGGTCTTAGAATCTTAGGTTGGCGAGTCCCACCAAAAGATTCAACACTGCTTGGACCTGCAGCTGCTTCTCGTGAACCAGTTATTTTACAGCCATTTGTTGTGCATGAGTCGAGCTACGGCAAAGGAAACGAACCTGAGATTACGGATCCCAACCTCTTTGATGAAAAGCACTTTGAA…	6787	4552-4574	4565	22	TCGAAGATACTGCAGTTGAAAA	Sparta-Bgh_sRNAs_Bgh_transcripts
Blumeria_SS_Cluster_11361-1	TTTTTCTTGGGCACTCTGATCT	7	0	0.003164	CCU77431	BGHDH14_bgh05633	origin recognition complex subunit 2/Orc2	ATGAAGAGAAAGAAATCTACGCACAAAGATGACGAACAGCAAGATCTCGAACTGGCTGCCAACAAGAAAAGATGTATCAGACAGCGAACGCCACCAAACAAGATAATATCAGACCCCAACGCAACCACAAAGCAGTCTGAAAATAATACGAGAGCTGCACGTAATGGGAGCTGTGATTCTGGAGTGAAATACCCAGAGGATTGTGATACATATCTCGCCTTTAATCATGGTTCTACCACTGCCATGTTCACCGAACTTCCACAAAGCCACAATTTCGGACTTGATACACCCTCTAAAAATATAGTACTAAACAAGAGGCTCTTCGAAACGCCGGTCAAATCGAGCAGCAAAAAAAATTCGGATAGCTCAATTCTTCTCCAGAAAAACGTCAACAGATCT…	1722	1533-1554	1543	21	TATCAAAGGGCCGAGGAAGAA	Sparta-Bgh_sRNAs_Bgh_transcripts
Blumeria_SS_Cluster_11363-1	TCGGAATCCAGGCTTTGGGCT	NA	0	0.0101221	CCU82681	BGHDH14_bgh03724	C2H2_finger_domain-containing_protein_	ATGGAACCCGATACTGAAACTGCCAGTTATAAGCTTGAACAACACATGAATCTAGATGCAACTGAAGGAAGCGCCACTTTTTACCCCGAGACGCATAGGTTGCTTGTCACACCTTCTCCGCAAATGAAAAATAATCAGTTTGGGGCAATCGAAGCTATAGCAGAGACCCAAGAAAAAAATAGTTATTATAAAAGCCCTAGTTTCAACTCCTTGGAACCACAATTTCAACCAACGGATATACAAGAACTCTCATCTAACAGCGCTTACCTTTATACGTCATCGGGCTCATCTTCTAATATTGGATCACCGCTATCTCCTCAAGGATACCTCAACCCTTTCGGATATAATTTGTTGATTCCTGAGTGGTCGTTACCTGGACATAATTCTACCGAAAAGTTT…	1842	450-478	461	28	GCTCAGAGCCTGGAGGAACTTTCACCGA	CleaveLand-Bgh_sRNAs_Bgh_transcripts
Blumeria_SS_Cluster_1197-1	TAGTATATCGGGCCTGGTCTT	NA	0	0.00298778	CCU74309	BGHDH14_bgh04754	hypothetical_protein_	ATGGATTCAGATTCGGATCCTATCAAGGCGTCGTATGAAGTATTTGTGAAGCCTCGAATATCCGCGGATCGCCAAGTATACATTCTACAATTCCCCAATCGAGATGCGCGACAAAACTATAATGCTGCATCTGGCGCTCAACCTTCAAAAGTGCGAGTGAAGCCAAAAGCTGGTATGGTTGAGATTGATGTTCCGATAGATGCCCATAACAATTATGATCGGGAGAAGGGTGTCAAATGGGGCGTAGCCTTAAAAAAAAGTAACATATCCAATAGCGGTGGAAGTCATGGGCTACCAGGTGGTTTTGGGATTGGAGGAGCAATGCCGAGTTCGAGGAGTAAAGGACGCGGCAATGCCGTGGACGAAGACCTCAGGCCCGAATTACTACTAGAAGACTAC…	1050	365-387	378	22	AGACCTCAGGCCCGAATTACTA	CleaveLand-Bgh_sRNAs_Bgh_transcripts
Blumeria_SS_Cluster_12947-1	TTTCGGCGGCCACCATTTCGG	2	1	0.002497	CCU82989	BGHDH14_bghG007361000001001	hypothetical protein	ACCCTCGTCTTTGTCGAAACCGACTCAACCTCCACAGCTTACTCTCTTCGTAAATCCGTTCATAAGTAAGTTCATAACAGCCGCCTATTTCTAAATTTACTAAGCGTCAAAACAGGAAGAAAGAGGGGAGAACACCACTTACAGTAACTTTCACCAATCTTAAGCTGACCTCATGGGTGATTCCTGCTTCAATTATTCGAAGGTCCCACCTGCTAGCACCTCCCAGTCACCTTCTGTGCCATTTTTTCTATCATCTCAAACAAAGCCCACCTTATCAAATTCTCAAGCAAAGCCCATCTTATCAAATTCTCAAGCAAAGCCCATCTTACCAACTTCTCAAACAAAACTCGACTTACCAACTTCTCAAACAAAAATCGACTTACCAACTTCTCAAACAAA…	1290	540-560	550	20	CGAAATCCTTGACGCTGCAA	Sparta-Bgh_sRNAs_Bgh_transcripts
Blumeria_SS_Cluster_140-1	TAAAAGAATGTCTGATTCCCCTT	3	0	0.000374	CCU74490	BGHDH14_bghG000389000001001	CSEP0285 putative effector protein	CCACTTTTACAGGATATGATTGTTGTATTTTTGGCTGAGTTGTAAACGATTCTTCATCCTTTAAAAGGACCTGACCTGCTCTCTCGTCATAAGAACATCAGTTCCCTCACACCATTCAAGATATTAAGCACAAGTTATCACGATTAACCTCTTTGACTTATCAACTCGAGTGACCGTGACACTTAAAGAGCCTTGTAGGTCGATTCAGAAAACAGTCCTATCTAGGTTAAATTAACAACTATGCAGATAACTTACTTTACAATGAAAAATTTTCTTCATCTCGCTATTGCGCTCATGAGCGTTGTGATGCCAGCACTTGCTGTGAAATTTAACTGTTCCGGGTTCATGATTGATAAGGCTGTTGTGGAGGGAGAAATGAATAAACGGATCAGACAAGGC…	797	701-723	711	22	AGGGTACTCAGATAGTTTTTTC	Sparta-Bgh_sRNAs_Bgh_transcripts
Blumeria_SS_Cluster_14535-2	TATTTGCTAGATCTGCAGGCTTT	NA	0	0.0118977	CCU78105	BGHDH14_bghG003954000001001	CSEP0395_putative_effector_protein_	ATGGGTCTCTGCAGGCGCCTGCTGCGGCGGCGGCGGCGTGGACGAGGATCAGGGCTAGGGCTAGGGCTAGGGCTAGGACTCGCGCAGGCGGCCGACGGGGAGCCTGCTTTCTGGCAAGCTTCTCGAACCGCCGACCGCCCGGCCTGGTCCCTGCGCCCTCCAAAGCCAGTGTCAGCCGCTGGCGTGGTAACAGGCGTCGTGGCCGCCTATGTTGACGTTACCACGTCCCCGTGGCCGCCGCCGCCGCCACCGCCAACACCCGCCCCAGATCTGGTCGGCTCCGCGCGTGTCAGTGTCTCACCCGTCGCAGGGCGTGACGCCAAGGGCTTGCCGTTGCCATTGGAATTCGCACTGTCACTGCCCTCTGCCAATTTGCCGGCGTCGCTGCCCTTCATCCTC…	708	99-120	111	21	GAGCCTGCTTTCTGGCAAGCT	CleaveLand-Bgh_sRNAs_Bgh_transcripts
Blumeria_SS_Cluster_14606-1	TAGCTGAATTTGTACTCCAACTT	2	0	0.001012	CCU82587	BGHDH14_bgh01210	PHB1-Prohibitin CDS	ATGGCAAATCTCCTACAATCAATCTCTAAATACGCTGTACCGGTCGGAATCGCCGCTTCATTCGCCCAGGCCTCAATCTATGATGTCAAAGGAGGCTCTCGTGCAGTTATTTTTGATCGAATTTCAGGTGTCAAAGATACTGTTATAAGTGAAGGGACGCACTTCTTAATTCCATGGTTACAGAAGAGCATAATTTATGATGTACGCACAAAACCTCGCAATATTTCGACTACAACAGGGAGTAAGGATTTACAAATGGTCAGTTTGACTCTCAGAGTTCTACACAGACCTGAAATACAAAAGCTGCCCAAAATCTACCAGAACCTTGGACAGGATTACGACGAGCGAGTCCTACCTTCAATTGGAAACGAGGTTTTGAAAGCTATTGTCGCCCAATTC…	1045	800-822	813	22	AGATGGAGGAAAATTTTTGCTA	Sparta-Bgh_sRNAs_Bgh_transcripts
Blumeria_SS_Cluster_14930-2	TTTTGTGACAGTTGGGAAAGCT	3	1	0.00205	CCU76533	BGHDH14_bgh02043	peptidyl-prolyl cis-trans isomerase B	TATGCCACCCTCTTCGTCCGTACAACCCAAGCATCCAAACACTTCACAAAACGAGCTCAGGATGTTTATAAACTACCGATCACCGCTATCAATTATATTAGCCCTTGCAATTGGGCTAGTATTCTGGTCCCGATCTGTTAACGCACTCAAAGGACCCAAAATTACTAGCAAAGTATATTTTGATATTCTCCATGGGGAAAAAGAGCTAGGACGCATAGTTATTGGCCTCTACGGCGGTACTGTCCCGATTACAGCAGAGAACTTTCGAGCTTTGGCAACCGGCGAAAAAGGAGGAGACTTAACATTTGAAGGATCAACCTTTCACCGTGTAATCAAGAACTTCATGATACAAGGAGGAGATTTTACAAAGGGTGATGGTACAGGTGGAAAGTCAATATA…	965	268-289	279	21	GCTTTGGCAACCGGCGAAAAA	Sparta-Bgh_sRNAs_Bgh_transcripts
Blumeria_SS_Cluster_14930-2	TTTTGTGACAGTTGGGAAAGCT	6	0	0.00659	CCU75214	BGHDH14_bgh04337	NADH-ubiquinone oxidoreductase 14 kDa subunit	ATGGTGCACAACGCCATCTTCTGGGGCGGTTTCGGCATCGCCGTTCGTCTGTGGCAGCTAGGAATTGAAATGCGCCCGTTTCATGACATGCGTAGTCTTTGGGCTTATCCGATATTTGGAGGCGTTGGAGCAAGTTTTGGTTGGTGGATCGAGTCCGTCGGTGTAAAGCAAAAAGCTTTGCTAGCTGATAGAAAAAGACGACTTCTCGAAAAACGTGCTAGGAGAGACGCAAAAATAAAGGCCCAGTCAGATGAATCGACAATTTAA	267	174-195	185	21	GCTTTGCTAGCTGATAGAAAA	Sparta-Bgh_sRNAs_Bgh_transcripts
Blumeria_SS_Cluster_14930-2	TTTTGTGACAGTTGGGAAAGCT	NA	1	0.00830107	CCU80166	BGHDH14_bgh01276	ubiquitination_network_signaling_protein_	ATGCCGCGCGGGTCAACCATCAACAAGAGACTGCTTGGTGCCGTCATCACGGGTGATACCAGACATGAAAATATTCCTGTAGGCTCGAGCAAGAAGGCGTGGAAACATAGGAGCAGCATTTACGTTAACGGTCATGCAAAGGCACCAGACTCTCCTACAACCTCTTCATCCCCTACCAGAAATGGGCACTACGCAGTCTCTAGCGACAACGCGATTAATATCAAGATGGAAGCCGAAAACCTAAGCAAAAGCTTGCCCATGTATCCCAAGTGCTCGTCTGATCCGTATCCTCAGAGCATTCCCGAGTCTAGCGCTGTCGAGACTCATCGTCATATTGATGTAAACGCTGCTAAAAACCCAGCCGTACATCGAGACTTGGGCCCGCTTAACCTTGCTTTC…	2775	2490-2512	2502	22	GTTTTCCCAGCTGCTAACAACT	CleaveLand-Bgh_sRNAs_Bgh_transcripts
Blumeria_SS_Cluster_15127-10	TAGGACCGATTGAGAAATGCTT	NA	0	0.0118977	CCU81390	BGHDH14_bghG004983000004001	putative_effector_protein_	ATGACACTTGAGAGTCAGGGAGTCCGGAAACCAGCGGCTTCTAACGACTCGTATAGCCCCACTGGACATCAAGCCAAACCCAATGACCGCCTGGAAGTCATGAGTATGGATAAGAATTTTAATTATTATCATATTTACCAGCCGAAAGAAAGACGATATTTCATAGGCGAAGATGTGGCCGGCTATACAACGGTGGCTGCGAGTAAACCCAACGGGCCAGGAACATACATGGCAATCTATTGCTCTGCACATTTTAGCTTGCAACAATTGGGGAAACATATTGCCAAGGGCACTAAACAGCTGGATGATAACACTAGGTGGGGCTTTCACCATGATATTTCGAAAGAATACAGATATCGCGATATTTACGAAAAGAGTTTCAAAACTCAACATGAAAGT…	972	932-955	946	23	AGCATATGGATTAATCGGTCCAT	CleaveLand-Bgh_sRNAs_Bgh_transcripts
Blumeria_SS_Cluster_15199-1	TGAGACGTAGCGTTGTGCCTT	6	0	0.003766	CCU81337	BGHDH14_bgh06966	CBF/Mak21 family protein	ATGCTCTCAAGCGCGAGAATCGAAAGTAGACCTATCAAGAGAAAAAGACCATCTGCAGACCAAAGATTATCAAAACGTGTCCGATCGGATAGTAGTGAAATCCAAACCGAAAATGAGCAGGATCGTATACTACTATTGGAGAAAGATATACTCGCATCCAAAAAAAATTATAACAGCATAGCAACATTGATCCAAATCTTCGGATCAACAGAAAGAGACCTTGACTCTGCACTACTAGCTGGGGTCTCATTATGTAGAATCTTTACGCGACTTTTGGTAACTGGAAGCATGTCCAAACAACAGAAGGCATCAGAGAAAGCAATAGTTGTAGTTAAATGGCTCAAAGATCAATATCTAAAATACAAGAAAATCCTCACTCAACTACTTTCCGATGACGAT…	1593	803-823	814	20	AGCCACATGGCTGGCTCTCA	Sparta-Bgh_sRNAs_Bgh_transcripts
Blumeria_SS_Cluster_15303-10	TTTCGGCGGCCACCATTTCGG	2	1	0.002497	CCU82989	BGHDH14_bghG007361000001001	hypothetical protein	ACCCTCGTCTTTGTCGAAACCGACTCAACCTCCACAGCTTACTCTCTTCGTAAATCCGTTCATAAGTAAGTTCATAACAGCCGCCTATTTCTAAATTTACTAAGCGTCAAAACAGGAAGAAAGAGGGGAGAACACCACTTACAGTAACTTTCACCAATCTTAAGCTGACCTCATGGGTGATTCCTGCTTCAATTATTCGAAGGTCCCACCTGCTAGCACCTCCCAGTCACCTTCTGTGCCATTTTTTCTATCATCTCAAACAAAGCCCACCTTATCAAATTCTCAAGCAAAGCCCATCTTATCAAATTCTCAAGCAAAGCCCATCTTACCAACTTCTCAAACAAAACTCGACTTACCAACTTCTCAAACAAAAATCGACTTACCAACTTCTCAAACAAA…	1290	540-560	550	20	CGAAATCCTTGACGCTGCAA	Sparta-Bgh_sRNAs_Bgh_transcripts
Blumeria_SS_Cluster_15303-8	TAAGGATTTCGGCGGCCACCAT	NA	0	0.00418039	CCU83161	BGHDH14_bgh06419	EKA-like_protein_	ATGCTGACAAGAAAAGGACTCGAGTCCAATCTTCAAAATATGAACACCATCGCGGCTGCGCTCCAAGCGAAGGAGAACGATGTCCCCGAAGTAGATATGGTGGACGCAGAAGTCGAGAAGCTAAAAACCCTCGCCGATTCAGTTTGGGCATCCTCCAGCCCAGAAGATGCAGAGCAAGTCTTGGATCCCACCGGATCCCCCAGAAAAACCGTCGTCGCACCCGAGAAGCGCGCTACGGTTCCAGCACTACCGCGACCGGTAGAAGTGAGGCCCACGAAAGAGGCCGACATACCCACAGCCAAGGCAGCAGGAGCCGAAAACTCTTCGCTGGACCAACCGCCTACAGCACCAGAAGCAGCAGGCAGAGAAAAAATATTCCCCCCAGAATTGCTGGCAGCG…	1710	1108-1129	1120	21	TGGTGGCCACTGAAATCCTTA	Sparta-Bgh_sRNAs_Bgh_transcripts
Blumeria_SS_Cluster_15550-1	TGAATGGCGCGACTAGAGCT	3	0	0.003571	CCU75958	BGHDH14_bgh00962	putative secretory pathway Rab GDP dissociation inhibitor	AAGCACATCTGTCAACCCCATAACTGTGAGAGCATCTCCAATCGTCGCTCACAGAATAATAGCTATCTCACACATCCATTTTCCTATCAAAGCTCACTTCACAATATGGATGAAATAGCTCCAGAATATGACATTATTGTTCTTGGCACGGGTCTAACAGAATGCGTGCTTTCAGGTGTCTTAAGTGTGAAAGGCAAGAAGGTCCTGCACATTGATCGAAATGATTATTACGGAGGGGAAGCAGCATCGGTCAACATTGAAACTCTCTTTAAGAAATATGGCAATTATAACAAAGGAGAAGAGCCATGGAAGAAATATGGGCGTGTCAATGACTGGAATATTGATCTGGTCCCAAAATTTCTGATGAGTCATGGGGAGTTAACCAACATATTAGTTTCA…	1840	1724-1743	1733	19	GATCTACACGTGGAATTCA	Sparta-Bgh_sRNAs_Bgh_transcripts
Blumeria_SS_Cluster_15562-6	TATTTGGCGGCTAGCTGAGGCCT	4	0	0.000145	CCU79294	BGHDH14_bgh06737	Avra10-like protein	ATGACCACTCCTCTCATCAACTATTCTCTGGCCTCAGCTAGCCGCCAAATACACGCCCATGCCGATATTTACACCCGACGGAGGAAGCAAAGCGTGGCGCACAAATCTGGGAGGCAGTTCTTTGAGACGGACGTGAGAGGGATTGGGACAAGTTTACAAGATGATGCTGAAGATGGATATAATCTCAACGGGCGTGTAATTTTGAATTTTGGCAAGGAGTTTTACGAATTGAGCTTTTTACGCGCCAAGACTTCGGTTGCGAGAGTGCTGCGGACACTATAA	282	29-51	40	22	GGCCTCAGCTAGCCGCCAAATA	Sparta-Bgh_sRNAs_Bgh_transcripts
Blumeria_SS_Cluster_15782-1	TGGACAGCAGTTCTTGTGGCT	9	0	0.004367	CCU75630	BGHDH14_bgh04701	hypothetical protein	ATGGCCCACATTGCCAATCTAATCATTGCCACTGACAGCGCCGAGTCCGCGCTCTCCTCGCCCCTCTTTCCAAAGACCCGACCGACCGAAGATGATCCATGGCAGGCTGAGGCGCATGTCTGGAGGATGTTCCAGCCGCATGAGTCGACGGCACAATCCACATCACTACCGTCGCGCAGCTTCGGCGACGATGACTCTCTCGTATCGCTTTCCAAGACCGCCAGCATGATGCGCGAAGAGCCACCACGCGCCGTCGATACCCTTAGTATGACCCTCAAATTGAAGCAGAAAGAGCCGACTTTGACGCGGCGGAGAAAGATCAGTGTCCCCGAACTCGGGCCCATGACCACAGTGCAGGAAATGGCTATGGATTCTCCTACTATTCCCGGCCGTCCTCCC…	2558	1013-1033	1022	20	GCCGCTAGAGCAGCAGCCCA	Sparta-Bgh_sRNAs_Bgh_transcripts
Blumeria_SS_Cluster_16530-1	TACCGGAGAACACCACCAGGAT	2	1	0.000117	CCU82511	BGHDH14_bgh02635	hypothetical protein similar to transcription activator CRG1 protein/C6 transcription factor	CGCGTCGGGCTTTGACAAGCACAATTTTATTCCATGATCCAGCCTCTTCATACTCACGGGGTCTAAATTCTCATCGTGTCACATATTAAGGCAAACATATTTTTTTTGGCAGGGCAGGACCTTTACAAGCTCCGAATTTCCGATTGCGACGGCATCTGTACGCTCCGTTTCGGCGACAATGTCTAACTCTGACGCCTCGATAGATCCCTTGCTCCGAAGCATTGCATCTGCATCACCGTTTAAGTCCTGCTCCCCTATTGCCACTCCAGAAAATCTGCCATCTCGTGCGTCTGAATACAACTCTCCTTCACCCTTCTTGCAGCAAATAAACTTGCATCAATTACAAACCAGCTCTCTAACTGCTCTAGAGAGCCCTCAAGATGAGGAAAATCTTGACGA…	3749	3635-3656	3646	21	TCCTGGTGGTGTTCTCCGGTA	Sparta-Bgh_sRNAs_Bgh_transcripts
Blumeria_SS_Cluster_16692-2	TCGAGAGTGACTGTCGTGAAGG	10	0	0.001328	CCU77505	BGHDH14_bgh01291	putative MFS multidrug transporter	AAAAAGCTGAGTAGCCGGATTGGGTGAAGAATGCAGTCATCAAATTTCTTCACATGCAGTTCAATTGCGATTGAATGTAGCCGTACTCATGGGTACGTCAAATCTGGTAAAATCAACGAGTTACGGAATTGGGGTTGTGGGTTAAAGTGTCGCACTTGCGGACACACTGTGGTTATAGATGGTATTCCCTGTATATCTCAATCAAAAGGAACGTACGGCTAGCTTCCTAGGCCTAACCCCTTCGCCATATTCGAAGGTCCAACAGTGCATGCTAAGACAAGGATATTGATAGACATGCGCCTCCTTCGGCAACCACTGGTAAGATCGCGGCACCGCAACTACAAAGACCTCATCCTTTGCCAATTTTAGAATCTATTAAATATTACTTCCACTTTTACA…	2093	1720-1741	1731	21	CATCTCAGCAGTCTCTCACGA	Sparta-Bgh_sRNAs_Bgh_transcripts
Blumeria_SS_Cluster_16737-1	TGGATTGTTGGACTTTGTTTCT	6	1	0.00067	CCU74823	BGHDH14_bgh03900	40S ribosomal protein S28	GTTTGTGAAGGTCATCCGAGTTTTAGGCCGGACCGGATCTCGCGGAGGAGTTACTCAAGTTCGAGTTGAATTTATGGACGACACTTCTCGCAGCATAATCCGGAACGTAAAAGGCCCAGTTCGCGAGGATGATATACTCTGCTTACTTGAGTCTGAACGTGAAGCTCGAAGACTAAGATAATTTGTTATCACTGCTGTTTGGAGGACATCAATACGGAAGAGAAAGCGAATCCTTAGCATGCACTGTATATTTTTCACACCTTACATGACATGTTTCGCTAAGTTTATGGTCGTATACAAGTTGAAAACTAAGAGCTTGATATCCTATTTGACAAACTTTTCCAAAAAGTTTTGGAATTTGAAATTTGAAGGCTTGATGCAAAGGCTATTCCTGTTAAT…	544	446-467	457	21	GAAAGAAAATACAAGGATCCA	Sparta-Bgh_sRNAs_Bgh_transcripts
Blumeria_SS_Cluster_1776-2	TGATGACTTTGTGCGGGAGTT	4	1	0.001064	CCU82597	BGHDH14_bgh01213	PDCD2/Programmed cell death protein 2	ATGCTGCTTGACGAGAGCGACTCGTCGGCAGATGAATACAGCTACACAGAGACAAACGTGTTACTTGGGTATGCGTCTAAAGAGGCCCACGATCCAATTAGTCATCTTGGAGGTCAACCACAATGGATAGACCCGGCGATGCCACCGCCGGTAAAATTTGTACGGTGTGAAGTGTGTCAGGATTTGATGGTCTTGCTCCTCCAACTTAATGCAGATCTACCCGAATACTTTCCCGGGCATGAGCGGCGACTTTATGTTTGGACCTGTCGACGGAAGACATGCAAGCGCAAGAAAGGATCCATCAGAGTCTTGCGTGGCGTAAGGACTTCGAAAATCCTCGTACCAGCGGAGTTAGAAAACGTCAATGCTGACGCCCAATCCCTGATGCAATCGACTCAG…	1260	441-461	451	20	GCTCCCGGACAAACTAGTAA	Sparta-Bgh_sRNAs_Bgh_transcripts
Blumeria_SS_Cluster_1856-2	TGATGACTTTGTGCGGGAGTT	4	1	0.001064	CCU82597	BGHDH14_bgh01213	PDCD2/Programmed cell death protein 2	ATGCTGCTTGACGAGAGCGACTCGTCGGCAGATGAATACAGCTACACAGAGACAAACGTGTTACTTGGGTATGCGTCTAAAGAGGCCCACGATCCAATTAGTCATCTTGGAGGTCAACCACAATGGATAGACCCGGCGATGCCACCGCCGGTAAAATTTGTACGGTGTGAAGTGTGTCAGGATTTGATGGTCTTGCTCCTCCAACTTAATGCAGATCTACCCGAATACTTTCCCGGGCATGAGCGGCGACTTTATGTTTGGACCTGTCGACGGAAGACATGCAAGCGCAAGAAAGGATCCATCAGAGTCTTGCGTGGCGTAAGGACTTCGAAAATCCTCGTACCAGCGGAGTTAGAAAACGTCAATGCTGACGCCCAATCCCTGATGCAATCGACTCAG…	1260	441-461	451	20	GCTCCCGGACAAACTAGTAA	Sparta-Bgh_sRNAs_Bgh_transcripts
Blumeria_SS_Cluster_18910-3	TAATGCGATCTGCGATGCTT	4	0	0.002865	CCU82467	BGHDH14_bgh00851	URA4-dihydroorotase CDS	ATGAGCTATTTCGAAAAATTTGATGAGTTACGGCTCAGTGCCTCTGCTGATTTCCATGTCCATCTTCGAGATGGGACAATGATGAAGACTGTAGTGCCTACTATCCGGGCCGGCGGTGTTAATACCGTTTATGTGATGCCAAATCTAAACCCTCCTCTCACATCTCTCTTGGACGCTCTAGCATACAAAGAAAGGCTGCAGCAAGAAGACCCAAGCATTACTTATCTCATGACCATGTATTTGCATGAGAGTATAACTCCAGAAATGGTCGTGGAAGCAAAGGCGCATGGTATCATGGGTATTAAAAGCTATCCAGCTGGTGTTACGACTAACTCTAGCTCCGGGGTGCTTTCATACGAGCCTTTCTATCCTGTGTTTGCAGCTATGGAAAAATGTGGA…	1080	213-232	222	19	AGCATTACTTATCTCATGA	Sparta-Bgh_sRNAs_Bgh_transcripts
Blumeria_SS_Cluster_19279-2	TATTTGGCGGCTAGCTGAGGCT	4	0	0.000145	CCU79294	BGHDH14_bgh06737	Avra10-like protein	ATGACCACTCCTCTCATCAACTATTCTCTGGCCTCAGCTAGCCGCCAAATACACGCCCATGCCGATATTTACACCCGACGGAGGAAGCAAAGCGTGGCGCACAAATCTGGGAGGCAGTTCTTTGAGACGGACGTGAGAGGGATTGGGACAAGTTTACAAGATGATGCTGAAGATGGATATAATCTCAACGGGCGTGTAATTTTGAATTTTGGCAAGGAGTTTTACGAATTGAGCTTTTTACGCGCCAAGACTTCGGTTGCGAGAGTGCTGCGGACACTATAA	282	30-51	40	21	GCCTCAGCTAGCCGCCAAATA	Sparta-Bgh_sRNAs_Bgh_transcripts
Blumeria_SS_Cluster_20714-1	TAGCTTGGACAACTGTTGGATT	NA	0	0.0118977	CCU75276	BGHDH14_bghG001155000002001	Set1_complex_component_spp1_	ATGCCTATCCTTCGTGGACGCTCTCCGGCAATCACACGCGATGCGGCAGCTTTGGTTGACACAGCTCAGATGAGCATATCAGAGAAAGTCAAGGCCGAGGGTGGACGACACCGTAAATCTACAATAGCAAACTCATCGTCAAGCCAGAGCACAACAAACTCTTTACACCTTTCAACAATATCTAGTCGCGCTTCATTGGCTAGCGGTGGCTCCAAAACCAAGGTAGATAAAGAAATAACGAAACGGAATGGTACCACTGGAAAGAAACCCGGTCCTAAACCTGGCTCCAGGGCAAATTTCAGGCAATCCAAGCAGGATGTAGATATTCCAGCTGCGTCAACATTGGCAGCTAACCGCCTATCGAAGACCAGTGGCCCCTCAGACTCAGAGAGCAACGAT…	2496	838-859	851	21	ATCCGACAGATTGCCCAGCTG	CleaveLand-Bgh_sRNAs_Bgh_transcripts
Blumeria_SS_Cluster_20777-7	TTCCAAGCGTCGTATTGTGCCT	7	0	0.002562	CCU82141	BGHDH14_bgh03543	hypothetical protein	ATTGCTCTAACTTTAATGCACGAGGCATGACTAAGCATTTTCGCTCAAACTTCGTCAGGATCAATCAAAGCCAACGTACAACAATCCACAAATTTTCAAATTCTTCTGCATAGCAAAGCATCGCCATGGCTGGGTTTGTAAACCGCGAAAATCGTGTCCCTCACTATCAGCGTTTATTTTTTGAGGCTAACAAAAAGCACATTCGTCTTTGGGAAACTTCACATAGAAGCAAGTTTCTGCTTTATCCTTACTACACCATCATGTGGGGCACTCTAGCTGCATCTATGTACTGTATGTGTAGGCTTGTGCTGGGGCACAAGACTTGGTTTGGAACCAAATGAGTTTATTAACAGATAAAGATGATAAGGAGTCTCCATAACACGGTGAAGGACACATTTG…	810	312-333	323	21	GGCACAAGACTTGGTTTGGAA	Sparta-Bgh_sRNAs_Bgh_transcripts
Blumeria_SS_Cluster_21050-2	TATTTGGCGGCTAGTTGAGGCT	4	0	0.000145	CCU79294	BGHDH14_bgh06737	Avra10-like protein	ATGACCACTCCTCTCATCAACTATTCTCTGGCCTCAGCTAGCCGCCAAATACACGCCCATGCCGATATTTACACCCGACGGAGGAAGCAAAGCGTGGCGCACAAATCTGGGAGGCAGTTCTTTGAGACGGACGTGAGAGGGATTGGGACAAGTTTACAAGATGATGCTGAAGATGGATATAATCTCAACGGGCGTGTAATTTTGAATTTTGGCAAGGAGTTTTACGAATTGAGCTTTTTACGCGCCAAGACTTCGGTTGCGAGAGTGCTGCGGACACTATAA	282	30-51	40	21	GCCTCAGCTAGCCGCCAAATA	Sparta-Bgh_sRNAs_Bgh_transcripts
Blumeria_SS_Cluster_21326-3	TGGCGGAGAATTTTGAATCATT	2	0	0.000489	CCU81904	BGHDH14_bgh00029	CSEP0008 putative effector protein	AAACTCACCTACACCTGCCTGAACTACTTTGCACGTCGGATTTTCAAAATGAAATTTTATCACTCATCATTTGTTTCAAACTTGACAATACTATCTTTGTTCTTGAACATTAATGGCGCTTTTTCACGAACGTGGCAATGCCCAAGCGGTGACATACTTTATGAAGAAGATGTTTATTCACATACAAATATGAATTCCTTTGAACACTTTCCGTTTAAAACTATAGAGGATGAAGTCTATGAAAACACTAGTTTGAGTCGCGGTGTCGTTTACAAGGTATTGGATGTGCATCCTTCGTCATCTAGCGCAACAACTTTTGCTGTCTTTACTTCAAATAAACGAGTGGCAGTAGTATACCAACAGGGCTATCGAAATAACCGAAAATTCATTGAAGAATGC…	687	419-440	430	21	TTGATTCCAAATACTACGCCC	Sparta-Bgh_sRNAs_Bgh_transcripts
Blumeria_SS_Cluster_21326-3	TGGCGGAGAATTTTGAATCATT	9	1	0.000732	CCU81904	BGHDH14_bgh00029	CSEP0008 putative effector protein	AAACTCACCTACACCTGCCTGAACTACTTTGCACGTCGGATTTTCAAAATGAAATTTTATCACTCATCATTTGTTTCAAACTTGACAATACTATCTTTGTTCTTGAACATTAATGGCGCTTTTTCACGAACGTGGCAATGCCCAAGCGGTGACATACTTTATGAAGAAGATGTTTATTCACATACAAATATGAATTCCTTTGAACACTTTCCGTTTAAAACTATAGAGGATGAAGTCTATGAAAACACTAGTTTGAGTCGCGGTGTCGTTTACAAGGTATTGGATGTGCATCCTTCGTCATCTAGCGCAACAACTTTTGCTGTCTTTACTTCAAATAAACGAGTGGCAGTAGTATACCAACAGGGCTATCGAAATAACCGAAAATTCATTGAAGAATGC…	687	419-440	430	21	TTGATTCCAAATACTACGCCC	Sparta-Bgh_sRNAs_Bgh_transcripts
Blumeria_SS_Cluster_21393-7	TGGCGGAGAATTTTGAATTATT	2	0	0.001618	CCU81904	BGHDH14_bgh00029	CSEP0008 putative effector protein	AAACTCACCTACACCTGCCTGAACTACTTTGCACGTCGGATTTTCAAAATGAAATTTTATCACTCATCATTTGTTTCAAACTTGACAATACTATCTTTGTTCTTGAACATTAATGGCGCTTTTTCACGAACGTGGCAATGCCCAAGCGGTGACATACTTTATGAAGAAGATGTTTATTCACATACAAATATGAATTCCTTTGAACACTTTCCGTTTAAAACTATAGAGGATGAAGTCTATGAAAACACTAGTTTGAGTCGCGGTGTCGTTTACAAGGTATTGGATGTGCATCCTTCGTCATCTAGCGCAACAACTTTTGCTGTCTTTACTTCAAATAAACGAGTGGCAGTAGTATACCAACAGGGCTATCGAAATAACCGAAAATTCATTGAAGAATGC…	687	419-440	430	21	TTGATTCCAAATACTACGCCC	Sparta-Bgh_sRNAs_Bgh_transcripts
Blumeria_SS_Cluster_21393-7	TGGCGGAGAATTTTGAATTATT	9	1	0.00242	CCU81904	BGHDH14_bgh00029	CSEP0008 putative effector protein	AAACTCACCTACACCTGCCTGAACTACTTTGCACGTCGGATTTTCAAAATGAAATTTTATCACTCATCATTTGTTTCAAACTTGACAATACTATCTTTGTTCTTGAACATTAATGGCGCTTTTTCACGAACGTGGCAATGCCCAAGCGGTGACATACTTTATGAAGAAGATGTTTATTCACATACAAATATGAATTCCTTTGAACACTTTCCGTTTAAAACTATAGAGGATGAAGTCTATGAAAACACTAGTTTGAGTCGCGGTGTCGTTTACAAGGTATTGGATGTGCATCCTTCGTCATCTAGCGCAACAACTTTTGCTGTCTTTACTTCAAATAAACGAGTGGCAGTAGTATACCAACAGGGCTATCGAAATAACCGAAAATTCATTGAAGAATGC…	687	419-440	430	21	TTGATTCCAAATACTACGCCC	Sparta-Bgh_sRNAs_Bgh_transcripts
Blumeria_SS_Cluster_21426-1	TTGTTGGTTCCTTGGGGAGTT	2	0	0.00535	CCU77536	BGHDH14_bghG003813000001001	CSEP0390 putative effector protein	ATGCGCGCCTCTATCTTCGTTACATTTATTCTTCCACTTCTGGCTATTGCTCAAGTCGCACCAGGGGCACCCGATACCCCTCGAGCTCCTGATGCTCCTGGCGCTCCGGGCGCTCCAGGCCCACCAGGAGCACCTGATACCTCTATCACCAAAACTAGAACTTCAACAGCCACTCGCACCCGTACTATCACTGTATCCATGGTATCATCTGTTATTGCAACTGTATCAATGAACAGGACTGCTCCTGTTAACACGGGGGCCTTCCCAGCCTGGACGACACCTTCTGCTACGAATACAAATATCGCTCAAAATACCAATCCTGCTGGCGGCTTTGCTAGAAACAGCGGAACCGGCTCATCTCCTCAAACAACCCAAAAGTTAATACCTGAGGGCAATGCC…	1066	357-377	367	20	TCTCCTCAAACAACCCAAAA	Sparta-Bgh_sRNAs_Bgh_transcripts
Blumeria_SS_Cluster_21775-6	TCGAGATTGTATCCATCCTT	7	0	0.009071	CCU83046	BGHDH14_bgh01136	GPI-anchored cell wall organization protein Ecm33	ATGTTCACCAATCTTATTCCCCTGGCCGCATTCGCTACTCAGTCTCCCTCGGTATGCTCGCAGCCAACAGCAACGATAAATTCTCAAGCCGATGCATCTGCTCTCGCATCCTGCTCAACCTTCCAAGGTAACATCGTTGTCGGACCTGGTGCCTCTGGCATAATTTCAATTGATGGCCCACAGCAGATCACTGGAAATCTGGTCTGCGAGGATGCTGGTGGTCTAACAAGTCTTGGGTCCACAACAATCGGCTCTATTGGTGGGGCCTTCAACTTGAACAATTTGACCCTACTCTCAACACTATCAATGGGAGCGCTCAAGTCAGCTAGTACCATAAACTGGGTTGCTCTACCTGCATTGTCTCAACTCAACTTTCCCGCTACAGTTACCAGATCTAAG…	1497	544-563	552	19	CGAATGGTAACAATCTTGA	Sparta-Bgh_sRNAs_Bgh_transcripts
Blumeria_SS_Cluster_2190-2	TTTCTTGGAAGGTTGATCTTCT	3	1	0.000811	CCU74421	BGHDH14_bghG000312000002001	methionine aminopeptidase 2A	ATGGCCATGCAGGCCATTGATGCTCCTAAAGGCTCCAAAGCAAAAGATCTGGATGCTGCAACGAATCTAGCTGCGGTGACAAGAGAGGGCGGCCCTGCTCATGAGGAAGACGAAGAGGAAGAGGAGATAGCAGGAACGGAAGGGAACACCGAAAATTCGACGAAAAAAAAGCGCAAGAGGAAGAAGAAGCCAAAGGGTGGTGCTTCCAACGCAACCAAGCAATCGGATCCGCCTCGTGTCCTGGTATCGACGCTCTTCAAAGGCAAAGAATATCCAGTAGGGGAAGAAGAGGAGTACCGAGATGAGAATCTATTCCGAACCACGTCTGAGGAGAAGAGGCACCTCGATCGCATGAACAATGACTTTTTACAAGAATACCGACAGGGTGCTGAAGTCCAT…	1581	1074-1095	1086	21	CGAGTTCAATCTGCCAATAAA	Sparta-Bgh_sRNAs_Bgh_transcripts
Blumeria_SS_Cluster_22593-1	TATTTTTTCCCCAGCTTTGGCT	4	0	0.00379	CCU79777	BGHDH14_bgh04669	nucleolar targeting protein	ATGTCCTCTGATGAAATCGTGTGGCAAGTTATAAATCAGCAGTTTTGCTCATTCAAGCTCAAGACTACTAAAGAAAAAAATTTCTGTCGCCATGAATACAATGTCACTGGTCTATGCAATCGCCAGTCATGCCCACTGGCCAATTCACGATACGCCACCATCAGATCAAATCCAGATACTGGAACTATTTACCTCTACATGAAAACTATAGAGCGTGCGCACACACCATCAAAGCTATGGGAACGAATCAAACTATCGCAGAACTACGCAAAGGCTCTAGCTCAAATTGACGAAAGACTGATATATTGGCCAAAGTTTCTCATCCACAAGTGCAAACAAAGACTCACTCGTCTAACACAAGTTGGAGTAAGGATGCGGAGGCTTGCGAGAGAGGATGTA…	972	471-492	482	21	GCAGAAGCTGCGGCAAAAGTC	Sparta-Bgh_sRNAs_Bgh_transcripts
Blumeria_SS_Cluster_22593-1	TATTTTTTCCCCAGCTTTGGCT	5	0	0.00473	CCU76868	BGHDH14_bgh01609	putative polyadenylate-binding protein	ATGTCTAACGCCACTGTTGATCAGATTACTTCAGAACTCAACGACACCTCCTTGAACACCAATGAAACTAATGATGTTCCTGCAATTAACACCACCGTCTCCAACACTGCATCCGAGGATCTCGACAATGCTTGTCAAACCCCTCAAAGTACCGTAGCCCCTCATCCTCAGGCATCTGCATCCCTCTATGTTGGTGAGCTTGACCCCTCGGTAACCGAGGCAATGTTATTTGAATTGTTTTCTCAGATTGGAAGCGTCGCCTCAATCCGTGTTTGCCGTGATGCTGTAACTCGTCGTTCTCTTGGCTATGCGTATGTCAATTACAACACCACAATCGACGGTGAAAAGGCTCTGGAAGAACTTAACTACACCTTAATCAAGGGCCGCCCATGTCGTATC…	2804	2693-2714	2704	21	ACCAAAGCTGGTCAAAAATAA	Sparta-Bgh_sRNAs_Bgh_transcripts
Blumeria_SS_Cluster_22855-1	TAATTTCAATGTGTTTAGCTCTT	3	0	0.001122	CCU76874	BGHDH14_bgh01612	hypothetical protein	ATGAAGCCTAATAGAAAAAATGGCCTGATCACAAATAATCGACACGAGAAGGATTTAAACCATGCTAACTCGACCCAGAGACCATCTGAACTAGATCGGCAATGTGTCTCTAGGTCACCACACAATCTTACATTCAGTGCCAGCGGATCACTTGAGACTAACGTCCAAGGATTGGTGATAGAAAACGATCAGCCAAAAGTGGTGCTCCACAATACGCAATCTCTTGACATGAATCAACAAGTTTCTAATTCCAAGATACCTTTTGCCCTTGAGCAACCCGCCGAAATTAAACCCATCAACTTAAAGCTTCGCCCAACAGCTCCACAGATTAGTTCAAGAGCCGCTGAGCTTAAGGCACAACTGCTTGCGCGACGTGCTAGCTCTGTGAATTTGCAGAAC…	2112	512-534	523	22	GGAGCTAAATCTCAATGAACTT	Sparta-Bgh_sRNAs_Bgh_transcripts
Blumeria_SS_Cluster_23456-1	TACCCTCGAATGAACCGTCTGT	6	0	0.002455	CCU75820	BGHDH14_bgh05780	uccinyl-CoA3-ketoacid-coenzyme A transferase subunit A	ATGATACTCTTTATTCGCACTCATACGAGGAATGTTTGGAGATATGTACCAGATCTGGGCATTTCGTGTGCACCAGTCAGAAGCTCAACTACTGGATGTCCATATTGGTCATCTGATGCCAGCAACTGGTTAGGTCATTTAGTACGATTTGTTCAAGAGAAATCATCATTTTCAGGAGTCAGGTGCCTAAAAGGCGAGATTCTATTGGAGCTACGTGGTGGAGCCGCAAGCTACGCGGCTATGCCTTCCAACATAGCTGCGGATCGAAGTTTACAGCTGACTGTTCGGAAATTTGGTTCAACATCTCATAAATATGAAATATCAAAAATCTTCCCCTCTGCTGCTACTGCGCTTGAAGATATCAAGTCTAATACGACAATTCTCTTTGGTGGTTTTGGA…	1932	1720-1741	1732	21	CAGAAGCTTCATTTGTGGTTT	Sparta-Bgh_sRNAs_Bgh_transcripts
Blumeria_SS_Cluster_23480-1	TGTATTTGACCAACAATCT	2	1	0.005409	CCU74676	BGHDH14_bgh00489	Isopentenyl diphosphatedimethylallyl diphosphate isomerase/IDI1	CATTAAATTTGATTGATGATGGAGTACGTGTGATTTTCAAAGGCGATACAATCTTCCCACATCGACCGTAAATCTGAGCTGCCATGTCATCTATTGTCACTCCGGATAAGCCAATAACGGCCCAAAATATCTTACAACTCTTCCCCGACATCGATATAAACACAGAAGATCTATCTGATCATGACCCTGAACAAATTCGGCTCATGGATGAAGTCTGTATTGTTCTAGATGAAGATGATAGGCCAATTGGGAATCTGAGCAAGAAAACGTGCCATCTTATGACCAACATTAATAAGGGATTACTCCACCGTGCCTTTTCGGTATTTTTGTTTAATTCCAGAAATGAACTATTACTTCAACAGCGTGCTACAGAAAAAATAACATTCCCAGACATGTGGA…	1088	847-865	854	18	GATTGGCTGTCAAGTAAA	Sparta-Bgh_sRNAs_Bgh_transcripts
Blumeria_SS_Cluster_23519-2	TGGCGGAGAATTTTGAATCATT	2	0	0.000489	CCU81904	BGHDH14_bgh00029	CSEP0008 putative effector protein	AAACTCACCTACACCTGCCTGAACTACTTTGCACGTCGGATTTTCAAAATGAAATTTTATCACTCATCATTTGTTTCAAACTTGACAATACTATCTTTGTTCTTGAACATTAATGGCGCTTTTTCACGAACGTGGCAATGCCCAAGCGGTGACATACTTTATGAAGAAGATGTTTATTCACATACAAATATGAATTCCTTTGAACACTTTCCGTTTAAAACTATAGAGGATGAAGTCTATGAAAACACTAGTTTGAGTCGCGGTGTCGTTTACAAGGTATTGGATGTGCATCCTTCGTCATCTAGCGCAACAACTTTTGCTGTCTTTACTTCAAATAAACGAGTGGCAGTAGTATACCAACAGGGCTATCGAAATAACCGAAAATTCATTGAAGAATGC…	687	419-440	430	21	TTGATTCCAAATACTACGCCC	Sparta-Bgh_sRNAs_Bgh_transcripts
Blumeria_SS_Cluster_23519-2	TGGCGGAGAATTTTGAATCATT	9	1	0.000732	CCU81904	BGHDH14_bgh00029	CSEP0008 putative effector protein	AAACTCACCTACACCTGCCTGAACTACTTTGCACGTCGGATTTTCAAAATGAAATTTTATCACTCATCATTTGTTTCAAACTTGACAATACTATCTTTGTTCTTGAACATTAATGGCGCTTTTTCACGAACGTGGCAATGCCCAAGCGGTGACATACTTTATGAAGAAGATGTTTATTCACATACAAATATGAATTCCTTTGAACACTTTCCGTTTAAAACTATAGAGGATGAAGTCTATGAAAACACTAGTTTGAGTCGCGGTGTCGTTTACAAGGTATTGGATGTGCATCCTTCGTCATCTAGCGCAACAACTTTTGCTGTCTTTACTTCAAATAAACGAGTGGCAGTAGTATACCAACAGGGCTATCGAAATAACCGAAAATTCATTGAAGAATGC…	687	419-440	430	21	TTGATTCCAAATACTACGCCC	Sparta-Bgh_sRNAs_Bgh_transcripts
Blumeria_SS_Cluster_23765-6	TGTTTGCAATTGGAGTAACTTCT	3	1	0.000828	CCU82425	BGHDH14_bgh06158	NAD(+)-dependent glutamate synthase	ATGACCCATCGGGGTGCAGTCGGATCAGATGTACGGGATGGAGATGGAGCTGGTGTTATGACGTCCATTCCTCACAAATTCTTTATTAAAAACTTCGAACGCGAAACAGACGTCAAGTTACCCCCGCAAGGCCAGTACGCCGTTGGGAATCTATTCTTCAAACCAGATGAAGAAATACTGCAAACATCCAAAAAACAATTCTGTGATATAGCAGAATCTCTAGGTCTTAGAATCTTAGGTTGGCGAGTCCCACCAAAAGATTCAACACTGCTTGGACCTGCAGCTGCTTCTCGTGAACCAGTTATTTTACAGCCATTTGTTGTGCATGAGTCGAGCTACGGCAAAGGAAACGAACCTGAGATTACGGATCCCAACCTCTTTGATGAAAAGCACTTTGAA…	6787	4554-4576	4565	22	GAAGATACTGCAGTTGAAAAGA	Sparta-Bgh_sRNAs_Bgh_transcripts
Blumeria_SS_Cluster_23765-7	TTTGCAATTGGAGTAACTTCTTT	3	1	0.001104	CCU82425	BGHDH14_bgh06158	NAD(+)-dependent glutamate synthase	ATGACCCATCGGGGTGCAGTCGGATCAGATGTACGGGATGGAGATGGAGCTGGTGTTATGACGTCCATTCCTCACAAATTCTTTATTAAAAACTTCGAACGCGAAACAGACGTCAAGTTACCCCCGCAAGGCCAGTACGCCGTTGGGAATCTATTCTTCAAACCAGATGAAGAAATACTGCAAACATCCAAAAAACAATTCTGTGATATAGCAGAATCTCTAGGTCTTAGAATCTTAGGTTGGCGAGTCCCACCAAAAGATTCAACACTGCTTGGACCTGCAGCTGCTTCTCGTGAACCAGTTATTTTACAGCCATTTGTTGTGCATGAGTCGAGCTACGGCAAAGGAAACGAACCTGAGATTACGGATCCCAACCTCTTTGATGAAAAGCACTTTGAA…	6787	4552-4574	4565	22	TCGAAGATACTGCAGTTGAAAA	Sparta-Bgh_sRNAs_Bgh_transcripts
Blumeria_SS_Cluster_24635-1	TCGGCGTTGACTTCGAGCTT	4	1	0.002167	CCU74253	BGHDH14_bgh04826	Hsp90 binding co-chaperone (Sba1)	ATGTCTACTACTCAGCATCCCGAAAGTAAGGATTTCCCCAATGAAATGACCACTGCCAAAGCCCCACGCGAGACCCGAATATCTCCCCATTCCAAGCCTCAGAACTCTTTTGACCGAGCTAATACGTGCACTACAGTCTGCTGGGCCCAACGGTCCAGTGCAACCGATCCTGAAAAGAACTTATTATACCTCACCATAGTGGCTACAGATGTGCCAAAAGAGTCTATGAAGATGGAAGTCAATGCACAAAGCATCTCCTTCACCGGCGAGAACCCAAAGACCAAGATCAACTACAAATTCCAGATTGAATTATATGAGGAAATCGACACAGAACACACCAAGACACTGCACACCTCGCGGAGTATTCAGCTGACCCTACGAAAGAAGAAAGCCGCACAA…	774	229-248	239	19	AGATGGAAGTCAATGCACA	Sparta-Bgh_sRNAs_Bgh_transcripts
Blumeria_SS_Cluster_24688-4	TAGCCAATGACTCGAAGAAATTT	8	0	0.000125	CCU81307	BGHDH14_bgh03635	26S protease regulatory subunit 7	ATGCCTTCTGCCACTGGTCAAGATTGGGAAAAATATACCAAAAAGTTCTCCGACGATGAAATTGAAGAAAAGAAAATAATCCCACTCACAGATGAAGATATCCAGGTTCTCAAAACTTACGGTGCTGCTCCATATGCTAGTCACCTAAAAAAGCTTGAGCAGCAGATTAAAGAGAAACAGGCCAGTGTGAATGAGAAGATAGGTGTCAAGGAATCAGATACTGGCTTAGCACCACCTCATTTATGGGATGTTGCAGCAGATAGGCAGCGTATGTCCGAAGAACAGCCACTTCAAGTTGCGCGATGTACCAAAATTATAAGTAACGAAGAAAACACCGAAAAGAGCAAGTATGTGATCAACGTTAAGCAAATCGCCAAATTTGTTGTCAAACTCGGGGAT…	1686	724-746	735	22	CGTTTATTCGAGTCATTGGAAG	Sparta-Bgh_sRNAs_Bgh_transcripts
Blumeria_SS_Cluster_24771-2	TGAAGTCGATTGCCCACCGAGT	NA	0	0.0107143	CCU75459	BGHDH14_bgh04392	DUF221_domain_protein_	ATGGAAACACTTACAAAGAGAAAGACTGGCACCCAGGAACTCTTGGAACTTTTAAGGAATCCATATCAAGCTCAGATAGCACAAACTTCTGTCATTGCAAGCCTTGGAACGTCGATTGGATTTAGTGCGCTCCTTGCCATCGGATTTTCCCTACTTCGTCCTTATAATTCAGTCGTCTACGCACCAAAGCTAAAACTAGCAGACGAGAATCAGTCTCTTCCACCGTTGGGTCGAGGCCTTTTTTCATGGGTTATACCCGTCTGGCAAACTTCAGAAAATGATTTGGTCCATACAATCGGTCTGGACGCTGTTGTGTTTCTTCGAACTCTAGCGATGTGCCGCAATATCTTTGTTACTATTGCAATTGTTGGTTGCGGCATTTTGATACCCATCAACCTA…	2874	1285-1304	1297	19	CTTGGTGGGCTATCGTTCA	CleaveLand-Bgh_sRNAs_Bgh_transcripts
Blumeria_SS_Cluster_24771-3	TGAGATGTCCTAGAGTCGGGT	4	0	0.005646	CCU80569	BGHDH14_bgh06685	vacuolar aspartic protease/Aspartic protease/Pepsin like protease	TAGCCCATGAATTCTTGCATAAATACAGCTTCATCGATTGCTGATCACGTTGACAAGGAAACAACCTCCTCATTTCTTTTCAACACTCTCTTCACGCCCCTCACACTTAACCTCCACTCATTACGATTTACACTGCTACAGAGTTCTGCTTCGCAGAACCACCTGGCCCTGCTGCTTGGATCAGTAAATGCTGCTGTTCACAAAATCGCCTTGCAAAAAGTATCTCTCGAGGAGCAGCTTTCCGGCGTAAGTTTAGATACGCATGCAAAGTACTTGGGGCAGAAGTATATGGGTATCCGACCCCAGTCTCACTGTCATGAAATGTTCCGGGAAGCTCCAATTTACAATGAGGAATCAAAACATCCGCTACCTATATCCAATTTTATGAACGCTCAATGT…	1614	996-1016	1005	20	CTCGACACTGGAACATCTCT	Sparta-Bgh_sRNAs_Bgh_transcripts
Blumeria_SS_Cluster_24771-4	TGAGATGTCCTAGAGTCGGG	4	0	0.002826	CCU80569	BGHDH14_bgh06685	vacuolar aspartic protease/Aspartic protease/Pepsin like protease	TAGCCCATGAATTCTTGCATAAATACAGCTTCATCGATTGCTGATCACGTTGACAAGGAAACAACCTCCTCATTTCTTTTCAACACTCTCTTCACGCCCCTCACACTTAACCTCCACTCATTACGATTTACACTGCTACAGAGTTCTGCTTCGCAGAACCACCTGGCCCTGCTGCTTGGATCAGTAAATGCTGCTGTTCACAAAATCGCCTTGCAAAAAGTATCTCTCGAGGAGCAGCTTTCCGGCGTAAGTTTAGATACGCATGCAAAGTACTTGGGGCAGAAGTATATGGGTATCCGACCCCAGTCTCACTGTCATGAAATGTTCCGGGAAGCTCCAATTTACAATGAGGAATCAAAACATCCGCTACCTATATCCAATTTTATGAACGCTCAATGT…	1614	997-1016	1005	19	TCGACACTGGAACATCTCT	Sparta-Bgh_sRNAs_Bgh_transcripts
Blumeria_SS_Cluster_24938-3	TGGCGGAGAATTTTGAATTATT	2	0	0.001618	CCU81904	BGHDH14_bgh00029	CSEP0008 putative effector protein	AAACTCACCTACACCTGCCTGAACTACTTTGCACGTCGGATTTTCAAAATGAAATTTTATCACTCATCATTTGTTTCAAACTTGACAATACTATCTTTGTTCTTGAACATTAATGGCGCTTTTTCACGAACGTGGCAATGCCCAAGCGGTGACATACTTTATGAAGAAGATGTTTATTCACATACAAATATGAATTCCTTTGAACACTTTCCGTTTAAAACTATAGAGGATGAAGTCTATGAAAACACTAGTTTGAGTCGCGGTGTCGTTTACAAGGTATTGGATGTGCATCCTTCGTCATCTAGCGCAACAACTTTTGCTGTCTTTACTTCAAATAAACGAGTGGCAGTAGTATACCAACAGGGCTATCGAAATAACCGAAAATTCATTGAAGAATGC…	687	419-440	430	21	TTGATTCCAAATACTACGCCC	Sparta-Bgh_sRNAs_Bgh_transcripts
Blumeria_SS_Cluster_24938-3	TGGCGGAGAATTTTGAATTATT	9	1	0.00242	CCU81904	BGHDH14_bgh00029	CSEP0008 putative effector protein	AAACTCACCTACACCTGCCTGAACTACTTTGCACGTCGGATTTTCAAAATGAAATTTTATCACTCATCATTTGTTTCAAACTTGACAATACTATCTTTGTTCTTGAACATTAATGGCGCTTTTTCACGAACGTGGCAATGCCCAAGCGGTGACATACTTTATGAAGAAGATGTTTATTCACATACAAATATGAATTCCTTTGAACACTTTCCGTTTAAAACTATAGAGGATGAAGTCTATGAAAACACTAGTTTGAGTCGCGGTGTCGTTTACAAGGTATTGGATGTGCATCCTTCGTCATCTAGCGCAACAACTTTTGCTGTCTTTACTTCAAATAAACGAGTGGCAGTAGTATACCAACAGGGCTATCGAAATAACCGAAAATTCATTGAAGAATGC…	687	419-440	430	21	TTGATTCCAAATACTACGCCC	Sparta-Bgh_sRNAs_Bgh_transcripts
Blumeria_SS_Cluster_25208-1	TGCAGCACCCAGTCGGTT	4	1	0.002745	CCU76816	BGHDH14_bgh00317	14-3-3 family protein	ACCGTCGCGGATAACATCGCCCTTCTGGTTTGACATTTAACAAACAAAGGCCAAATAATTAGATCTCCTATTTTGAATCACGGTACGAGCAGCTCCACTCTAATATCCCTTACTTCCCCTGATTTACACCTACTTGCCACTTATCTCTCTACGACTCAACCTTTCTATTGGCGACAAGGCTACCTCTACAAAGTAAAAATTATGGGAAATACAGAATATTGCGAATATTTTAAAAAGCTGTGAAGTTGTGATGAGTAGCTACCCCCGCCATGAGGGGCATTAGAAACCGCAGTTTCTTGACACTGTATAGAATGCCGGTAGTCCCTGAGTGCTCAGTATGCTAAATATTACCGGCTTTAAATATTTCAATCTAAACAGCAAGACTCGATTGTTTCCTAG…	1755	651-668	659	17	ACCTACTTTCTGTGGCA	Sparta-Bgh_sRNAs_Bgh_transcripts
Blumeria_SS_Cluster_25482-6	TATTTTATCAATGTCCGGTCCT	NA	0	0.0113062	CCU74842	BGHDH14_bgh06076	Ketopantoate hydroxymethyltransferase	ATGCTGGCCCGCTTTTCAAACATTAGAAGCCCTTACCTAATGCAACGACACTTCAATATAGAGAAATTTCGCAGCATTCAGCCAATAAAAACACCGCAGATACTCCGATGTAGTTCACACTCCCCTCTAGGACTACAATTCAAGCCAGGTCAGCGGAAAAAGGTGACCTTAAATACTTTACGAAATCTATATGTCAAGGGAGAACCAATAGTTGCCATTACGGCTCATGATTATTGCAGTGGATCAGTTGCTGATGCAGCAGGTATAGAGATTGTGCTCGTGGGGGACAGTTTAGCCATGGTAGGGTTAGGAATGGAAGACACTACCGAAATTCGCTTAGAGGACATGATCCTTTTTAGCCGTGCAGTCTCCCGAGCGACCAGGACAGCATTTACAGTT…	942	617-639	630	22	GGGCCGGACTTCTGATAACGCC	CleaveLand-Bgh_sRNAs_Bgh_transcripts
Blumeria_SS_Cluster_25613-1	TGTTGCCGTTGTGTAGAGCTT	NA	1	0.0198623	CCU76730	BGHDH14_bgh00954	putative_nucleoporin_p54_	ATGTCTACAAACTTTCAACCAACGGGAAGTCTCTTCGGACAGAGCATGCAGCAGCCGCAACAAACAAGTGGATTATTTGGAAACCTTGGGCAGACTCAACCGGGGCAGCAAGCGTCAGGCTTATTTGGTGGCTTTGCGCAGCCTTCTCAGAATCAGCAGCAGCAGCAGGGAGTTTCGTTTGGGACATCCACACTGGGCCAAAATAATCAGCTACAGCAGTCTAGAAACTTATCGCTAGGCTTTGGTACACAGCAGCAGCAACAGCAGCAACTACCAAATGTGTCCATATTCGGACAATCACAGACCCAGTCACTCCCGCCACTAGGTCAGGGTGGGATCTGGCAACCAAATGGCTCGATTAGTTCTCATGAAAAGAGTGTACCGGAGCAGATGGCCGCC…	1752	237-260	251	23	GGCTTTGGTACACAGCAGCAGCA	CleaveLand-Bgh_sRNAs_Bgh_transcripts
Blumeria_SS_Cluster_2564-1	TTTAGATCTCTGGCTTTGGTCT	NA	0	0.0410262	CCU76331	BGHDH14_bgh03804	iron_sulfur_assembly_protein_	ATGGCGGCATCTCGTATCTTAACTCCAGCGAATTTATCGGCTACCAATATCTCTAGACTTGCCTCCGGAATCTTATCCTCACACTCTTGCAATCTTATACTACGAAATTTAACTTTTGCAAACTCTCAAAAGTGTTACAAACGCGAGATTCAATCAAGCTCAACTTATCCGATTGGAACGTTGCCAGATCTCTTACAGGCTCAGTTAGCTGAAAAATCCGATGGAGCCACTTTGGAAGGAATATCTAAGACAAACGACTCTATAAATCATACATATAATACCCCAAAACATGTGCATGATCTGGGCCTAGTTAAGGAGCTTAACCAAATTCAGTCGGGAAGAGAGGAACAAACGACAATATCTACAACGAATCATCCTACGCCAGCTGGATCTAAACCT…	765	663-687	678	24	GACAAACTGAGCCAGAGATTTGTG	CleaveLand-Bgh_sRNAs_Bgh_transcripts
Blumeria_SS_Cluster_2621-1	TGAAAATTGTTGAGACAACTTTT	4	0	0.000905	CCU77059	BGHDH14_bghG003293000001001	hypothetical protein	ATGGTAACTAGTTCCCGTACGGTTCACGAACAGCTCGAAACCCTTACAAAGCTATCCGCGCCTTTTGAAGAACAGCTTTTGGAGGCAGCCACATTTATTGGTGTCGATATCGAAGAAAATGGGAGACTAGCTGAAGATGGGACTAAAGCTAAAAGGCTAATTAACATTGTACCATACAAAAGAGAAGAATGGTCTTTAATATGGCTACTGAAAAATTTGAAAGCCGAGCCACTGGCAAGGAGAAACCCATCTTCTTGGTGGCTTCTGAAATACCTAATTGAAGCCCTACCACAGCGAAGTGCTGCACGAATTCTCACAAGTAAGGAATTATTTGCGACAGACCAAACTTTGACGAATAGGTCTAAAATATCGATTCTATGTGTAGCCCTTCAGGAGGCT…	4236	2959-2981	2971	22	AGAGTTCACTTAATAAGTTTCA	Sparta-Bgh_sRNAs_Bgh_transcripts
Blumeria_SS_Cluster_27286-2	TGTGATCATTGAAATGAGGATT	6	0	0.002599	CCU75321	BGHDH14_bgh05577	putative tRNA (guanine-N(7)-)-methyltransferase	ACGGACGCGGGTAATTAGACACACACCCAAATTTGAAAATAATTCTCCAATTTCACGCTCTCTGAACAGATCAAAGTGAGAGATTGTAGAAATTCTCACCTAGTTTGAAATGGTCGGCCCTACAGATAAACGTTCCAAGAGGTTAGAATACAAGAATGCGAAGGGGACTGCGGAAGCTCCAAAAAAAAAGTTCTACCGACAAAGGGCTCACGCCAATCCATTCTCGGATCACAGATTACAATATCCCGTTAGCCCAGCATGTATGGATTGGTCTGAATACTTTCCAGCTTATACTACAAGTTCAGTTATGGAGGTAGATGAAAGATGTTTATCGACCAAAAATGATGAAAAGAATTTTAAAACAAGAAATAAAACTACTGCCTTAATAAAAGACATAGA…	988	656-677	668	21	ATCCACATTTCAAAGCTCGGA	Sparta-Bgh_sRNAs_Bgh_transcripts
Blumeria_SS_Cluster_27460-2	TAACTGCCGTTGAGATCCTTCT	NA	0	0.0201417	CCU82657	BGHDH14_bgh02366	Putative_chaperone_protein_clpB_	ATGGCTTCTGCAAATATGAACTTTACAGACAGAGCGAGCAAGGCCCTAGCCGACGCCTTAGCCATAGCACAGACTAACGACCATCCACAACTATTACCATTACACCTCGCCTCTAGTCTTCTTGATCCGACCCCAGATGAATCCAAGGATCAGCAAACATCCAATACCTCACATGGTACAGCGTCACAATCTCTCTTCCGACAAATAATCGAACGAGCCCATGGGGATGTCCAGGCGTTTCAGCGCGCTTTGAACAAGGCAATCGTCCGGTTACCAAGCCAAACACCACCCCCAGATCAGATTTCGGCGTCTCCGGCATTCACTAAACTACTCCGAGGGGCTCACGAGCGTCAGAAGACACAAAAAGACTCTTTCATAGCTGTTGATCATTTAATACTG…	2787	2465-2486	2477	21	CATGGAGCTCAACGGCAGAAC	CleaveLand-Bgh_sRNAs_Bgh_transcripts
Blumeria_SS_Cluster_27460-4	TATTAAATTGCCCGGCTGCT	4	1	0.005114	CCU82597	BGHDH14_bgh01213	PDCD2/Programmed cell death protein 2	ATGCTGCTTGACGAGAGCGACTCGTCGGCAGATGAATACAGCTACACAGAGACAAACGTGTTACTTGGGTATGCGTCTAAAGAGGCCCACGATCCAATTAGTCATCTTGGAGGTCAACCACAATGGATAGACCCGGCGATGCCACCGCCGGTAAAATTTGTACGGTGTGAAGTGTGTCAGGATTTGATGGTCTTGCTCCTCCAACTTAATGCAGATCTACCCGAATACTTTCCCGGGCATGAGCGGCGACTTTATGTTTGGACCTGTCGACGGAAGACATGCAAGCGCAAGAAAGGATCCATCAGAGTCTTGCGTGGCGTAAGGACTTCGAAAATCCTCGTACCAGCGGAGTTAGAAAACGTCAATGCTGACGCCCAATCCCTGATGCAATCGACTCAG…	1260	441-460	451	19	GCTCCCGGACAAACTAGTA	Sparta-Bgh_sRNAs_Bgh_transcripts
Blumeria_SS_Cluster_27460-4	TATTAAATTGCCCGGCTGCT	3	0	0.009313	CCU81166	BGHDH14_bgh05080	DNA directed RNA polymerase III subunit Rpc82	AGATTAGCCATCGCGATGTAAATCAAATGCAGGAATATCAAAAATTTGTTGCCGATTCCGAACCTGCAGCCGCCAAATAGGCTCTTCACTGCAACGTAGGGGAGAAATAGACCTCCTATTAAGGTGGTAACGTTTGCCAGGTCATAAATTCAATATTTTTTTGAAATGTCATTGGCAAAAAATGCACTTGAGCTTTACGCCATACTTGTCGACGAAGCTTATGGAGAACTGACTTCTAGAATCTTCACTGTATTACTCCGTCGGGGTAGACAACAAATACCGTTAATTGTCAAGCACACAAGGCTTAGTCAACGACAGTTGCGTCACGGACTAGTCGTCCTCATACAACAGAACCTTATATTCTACAGCACCGATGCCGATACAGGAGTTACATATTAT…	2139	1434-1453	1443	19	ACAAACGGGCAATTGAGAA	Sparta-Bgh_sRNAs_Bgh_transcripts
Blumeria_SS_Cluster_27460-8	TTTATCGGCTACATCCTTAGCT	2	0	0.007567	CCU82149	BGHDH14_bgh01179	Ribosomal L2 protein	ATGTCATTAGCCTCTAACACTGCGGCTCACTCTTGCGTCCGGATACTCTGTAGTCCGCGGATGAACGGCATAAGAAGCCTTCGTTCTCGTATAAACCAACAGAGCAGATGGCAGACGGTCAATGCAGCCTCCAATCCTAAAATCTCAGATATTGTTGATAAGATCAGTCAACTGACCCTATTAGAGACAGCTGATCTGGTAACAAGCTTAAAGACACGGTTAAATATTCCTGATATGCCTATGGGTGGCTTTGCTTCTGCTGGGAGCACTACAGCACCTGTGGCCGCGCCAATCGAGGAGGAAGACGCCGCGCCCGCTCAGCAGGAAAAGACAATGTTCAATTTAAAGCTCCAAAGCTTTGACGCAGCAGCAAAGCCCAAGATAATCAAGGAAATTAAA…	543	474-495	485	21	CCAAAAGATGAAGCCGAAAAA	Sparta-Bgh_sRNAs_Bgh_transcripts
Blumeria_SS_Cluster_27914-1	TAAGATCTTCTGGATCGCCTT	4	0	0.004616	CCU74464	BGHDH14_bgh03090	calcium/calmodulin-dependent protein kinase kinase 2/serine/threonine-protein kinase ssp1	ATGGATTCACAAAGGTCGCCTCTAAGCACACCAATTTCAAGTCCAGGTCTCTTCAGCCCCTCAATCCACCCACACCACGTTCCTTCCGATGGTACGCCACATTCCAGCCCCTACCTACATCCTCTACAGATGCATAAAGTTCGAGAAACCAATAAAGCCCAAGTCGAGCAAGACTTCATCACCGGACGTAAGCTGATCAATCAATACGAGATTATCAACGAGATAGGCAGAGGCGTGCATGGAAAGGTTAAACTGGCTAGAAGTTTAGAGACGGGTGAATTCGTCGCCATCAAGATCATTCAACGCTTCTCCAAGAAACGGAAATTAGGTCGAGTCACCTTCTCTCCAGAAGACAAGACAAAGCGAGAGATTGCCATACTTAAAAAAGTTCGACACGCT…	3534	2871-2891	2880	20	ACGAGTTCTAGAAGAACTTA	Sparta-Bgh_sRNAs_Bgh_transcripts
Blumeria_SS_Cluster_28046-3	TACCGGAGAACACCACCAGGA	2	1	0.000117	CCU82511	BGHDH14_bgh02635	hypothetical protein similar to transcription activator CRG1 protein/C6 transcription factor	CGCGTCGGGCTTTGACAAGCACAATTTTATTCCATGATCCAGCCTCTTCATACTCACGGGGTCTAAATTCTCATCGTGTCACATATTAAGGCAAACATATTTTTTTTGGCAGGGCAGGACCTTTACAAGCTCCGAATTTCCGATTGCGACGGCATCTGTACGCTCCGTTTCGGCGACAATGTCTAACTCTGACGCCTCGATAGATCCCTTGCTCCGAAGCATTGCATCTGCATCACCGTTTAAGTCCTGCTCCCCTATTGCCACTCCAGAAAATCTGCCATCTCGTGCGTCTGAATACAACTCTCCTTCACCCTTCTTGCAGCAAATAAACTTGCATCAATTACAAACCAGCTCTCTAACTGCTCTAGAGAGCCCTCAAGATGAGGAAAATCTTGACGA…	3749	3636-3656	3646	20	CCTGGTGGTGTTCTCCGGTA	Sparta-Bgh_sRNAs_Bgh_transcripts
Blumeria_SS_Cluster_28046-4	TACCGGAGAACACCACCAGG	2	1	0.000117	CCU82511	BGHDH14_bgh02635	hypothetical protein similar to transcription activator CRG1 protein/C6 transcription factor	CGCGTCGGGCTTTGACAAGCACAATTTTATTCCATGATCCAGCCTCTTCATACTCACGGGGTCTAAATTCTCATCGTGTCACATATTAAGGCAAACATATTTTTTTTGGCAGGGCAGGACCTTTACAAGCTCCGAATTTCCGATTGCGACGGCATCTGTACGCTCCGTTTCGGCGACAATGTCTAACTCTGACGCCTCGATAGATCCCTTGCTCCGAAGCATTGCATCTGCATCACCGTTTAAGTCCTGCTCCCCTATTGCCACTCCAGAAAATCTGCCATCTCGTGCGTCTGAATACAACTCTCCTTCACCCTTCTTGCAGCAAATAAACTTGCATCAATTACAAACCAGCTCTCTAACTGCTCTAGAGAGCCCTCAAGATGAGGAAAATCTTGACGA…	3749	3637-3656	3646	19	CTGGTGGTGTTCTCCGGTA	Sparta-Bgh_sRNAs_Bgh_transcripts
Blumeria_SS_Cluster_28370-1	TTTCACGCCCGTCGAGATTGTT	2	0	0.003616	CCU81863	BGHDH14_bgh06218	threonine ammonia-lyase precursor	ATGGCGACCAAAATAACCGATAGTCAGGCGCCAAACAGCGGGAACACTAGATCCCGGACGCCAAGTTTGAATTCGCTCAGCTTGACCGAGTATTCAAGTAATCCACTGCCATCGGGCCAAAATCCCACAAGTAATTCAAAAGATCTCGTACCACAAGAATTTATACTTCCCAATGGCTTCCCAGACTACTTGCGACTTATCCTTACGTCTCGGGTCTACGAAGTCGTCGAGGAGACACCCCTCACACCGGCCATTAATCTAAGCAATCGTCTCGAATGTAAAGTATTGTTGAAGCGAGAAGATCTACAACCCGTCTTTAGCTTTAAGTTACGTGGAGCATACAACAAAATGGCACATCTAGATCCTAAAACTAGCTGGAAGGGCGTGGTAGCTTGCTCT…	1677	369-390	379	21	ACTAGCTGGAAGGGCGTGGTA	Sparta-Bgh_sRNAs_Bgh_transcripts
Blumeria_SS_Cluster_28719-2	TAAACCATGACCCAGCTTTGTAT	3	0	0.001156	CCU79034	BGHDH14_bghG004216000001001	CSEP0399 putative effector protein	GAATTCTAACCCTAAATCATCTGGTTTGGACCACGATTTCGAACTAGCTGGCAGCTCATTGAATTCAAATTTGTGAAGGAAACGTTAGACACGTCATATACTAAGACCACTTATCGATTGTTTGAAAATCAAAATGAAATTTCTCTCTCTCAGCATCATCACCGTGGTCATGGACCTGCTCTGTGTAGCACATTCACGAGATGGGGTTGAGGTTACTGTTCAGGGAATCAGTGAGCAAAGAATTGATGCCACAAATACGGCTACAGCACGGACTCATGAATTCGCCTGCATGAATAAAGTAATTAAAGGACAAGCAGCTATTGACGCAATACGTAGACGGCGTGCCACTGTTTATACAAGGATGGATAATGGTGTTCAGAAAAAGTTATTCTACATTAC…	974	354-376	367	22	TACAAGGATGGATAATGGTGTT	Sparta-Bgh_sRNAs_Bgh_transcripts
Blumeria_SS_Cluster_28719-3	TGTTTGCAATTGGAGTAACTTCT	3	1	0.000828	CCU82425	BGHDH14_bgh06158	NAD(+)-dependent glutamate synthase	ATGACCCATCGGGGTGCAGTCGGATCAGATGTACGGGATGGAGATGGAGCTGGTGTTATGACGTCCATTCCTCACAAATTCTTTATTAAAAACTTCGAACGCGAAACAGACGTCAAGTTACCCCCGCAAGGCCAGTACGCCGTTGGGAATCTATTCTTCAAACCAGATGAAGAAATACTGCAAACATCCAAAAAACAATTCTGTGATATAGCAGAATCTCTAGGTCTTAGAATCTTAGGTTGGCGAGTCCCACCAAAAGATTCAACACTGCTTGGACCTGCAGCTGCTTCTCGTGAACCAGTTATTTTACAGCCATTTGTTGTGCATGAGTCGAGCTACGGCAAAGGAAACGAACCTGAGATTACGGATCCCAACCTCTTTGATGAAAAGCACTTTGAA…	6787	4554-4576	4565	22	GAAGATACTGCAGTTGAAAAGA	Sparta-Bgh_sRNAs_Bgh_transcripts
Blumeria_SS_Cluster_28719-4	TTTGCAATTGGAGTAACTTCTTT	3	1	0.001104	CCU82425	BGHDH14_bgh06158	NAD(+)-dependent glutamate synthase	ATGACCCATCGGGGTGCAGTCGGATCAGATGTACGGGATGGAGATGGAGCTGGTGTTATGACGTCCATTCCTCACAAATTCTTTATTAAAAACTTCGAACGCGAAACAGACGTCAAGTTACCCCCGCAAGGCCAGTACGCCGTTGGGAATCTATTCTTCAAACCAGATGAAGAAATACTGCAAACATCCAAAAAACAATTCTGTGATATAGCAGAATCTCTAGGTCTTAGAATCTTAGGTTGGCGAGTCCCACCAAAAGATTCAACACTGCTTGGACCTGCAGCTGCTTCTCGTGAACCAGTTATTTTACAGCCATTTGTTGTGCATGAGTCGAGCTACGGCAAAGGAAACGAACCTGAGATTACGGATCCCAACCTCTTTGATGAAAAGCACTTTGAA…	6787	4552-4574	4565	22	TCGAAGATACTGCAGTTGAAAA	Sparta-Bgh_sRNAs_Bgh_transcripts
Blumeria_SS_Cluster_29189-4	TACTTGAGAAACCGGCCAAGAT	5	0	0.001589	CCU74214	BGHDH14_bgh04936	prenyl cysteine carboxyl methyltransferase	ATCCACGTCTTCGATTTTTGGATACGCCAGTCACTCCCATCAACGTCCATCATCCGCTCTTCCTTCTCCAAAGAGTTTTTATTCTTTACCATCAATTCATCGAGCCTGTTCCAACACCTCACACTCCGCCCTCAGTATGATGGAAATCGATCTCTCCCTCAACTCCGTCTCGCTGGTGGCTGCTCTTGGGGTGTCCGCATATCTTGTCGACCAATGTATTACTCCGCCAAATCCAGCACCTTCGGCTTCTATCGAGTATGGCAATGATTCCATGCAGGTCATTCACAAGCTAGAGCTTCTCCGTCCATGGGCGTTTCTTGTATGGTTTCTCCACTACGCTCTAATTCTCTTTCCCCACAACAGAGAAAGTATTTGCCTGAACCCAGATCTACTTAACGA…	829	315-336	327	21	TCTTGTATGGTTTCTCCACTA	Sparta-Bgh_sRNAs_Bgh_transcripts
Blumeria_SS_Cluster_29419-1	TCGAGATTGTAGCCATCCGCT	7	0	0.000376	CCU83046	BGHDH14_bgh01136	GPI-anchored cell wall organization protein Ecm33	ATGTTCACCAATCTTATTCCCCTGGCCGCATTCGCTACTCAGTCTCCCTCGGTATGCTCGCAGCCAACAGCAACGATAAATTCTCAAGCCGATGCATCTGCTCTCGCATCCTGCTCAACCTTCCAAGGTAACATCGTTGTCGGACCTGGTGCCTCTGGCATAATTTCAATTGATGGCCCACAGCAGATCACTGGAAATCTGGTCTGCGAGGATGCTGGTGGTCTAACAAGTCTTGGGTCCACAACAATCGGCTCTATTGGTGGGGCCTTCAACTTGAACAATTTGACCCTACTCTCAACACTATCAATGGGAGCGCTCAAGTCAGCTAGTACCATAAACTGGGTTGCTCTACCTGCATTGTCTCAACTCAACTTTCCCGCTACAGTTACCAGATCTAAG…	1497	543-563	552	20	TCGAATGGTAACAATCTTGA	Sparta-Bgh_sRNAs_Bgh_transcripts
Blumeria_SS_Cluster_29499-3	TTTTGTAGACTTCACCGAGGGT	NA	0	0.00596663	CCU76762	BGHDH14_bgh04531	glutaredoxin_domain-containing_protein_	AACTGAGGGCTCCAGGGACAATAAACTAAACACATTCGAACTCTGAATCCCTACATCCACAATGATACACTCCGTCCAACGCTCTATTCATTCTATTCGGATCACTCTTTTTACCCGTGTCAACTGCTCTCTCTGTGTTGATGCAAAGAAAACGCTTGCCGAGGTTCAGAAGATAAGACCATTTGAATATCGGGAGATAAACGTTATGGATCCTGAAAGCAAGGATTGGCGGGATATATATGAATTTGATACTCCGGTGGAGTGTGCAAAGCTCTCTTCTCACGCACAAAAGCTCATGCACCGATTTAAGTCCCAGGATGTTGTAGCCAAAATGGTCCTCGTCGAAACAAAAGCAGGATGAATTTCCCAGGATCATAATCAAAAAATTTCTATTCCAGA…	483	251-271	262	20	CTCCGGTGGAGTGTGCAAAG	CleaveLand-Bgh_sRNAs_Bgh_transcripts
Blumeria_SS_Cluster_29499-4	TTTGTAGACTTCACCGAGGGTT	3	1	0.000423	CCU75026	BGHDH14_bgh01105	putative importin subunit alpha-1	ATGGCCGAGCGCTATATTCCAGAGCATCGTCGAACCCAATTCAAGGCCAAAAATACTTTCAAGCCAGAAGAACTTAGGCGTCGCCGTGAAGAGCAGCAGGTTGAAATTCGAAAAGCTAAACGCGAGGAAAATCTAGCCAAAAGAAGAGGGATAACAAGTGGCGATGGAAGTCGCCCCGGGGCAGCCCTAGGTGCCGAGCCGGATAGCGATGATGATAATGCCCCGACAGAAAGTCAGTTGAACGAGGAACTTCCGCAGATGGTTGCCGGCGTCATTTCCGACCAAATTGACCTACAAATACAAGCTACGACAAAATTTCGGAAGCTACTTTCAAAGGAACGCAATCCGCCCATCGAAGAAGTGATAAAGACCGGTGTAGTAAGCCGGTTTGTTACGTTT…	2138	2072-2093	2082	21	ACAATCTGTAGAGTCTACAAA	Sparta-Bgh_sRNAs_Bgh_transcripts
Blumeria_SS_Cluster_29499-8	TTTGGCACCGGTCCGGACTTGCT	NA	1	0.000282527	CCU82316	BGHDH14_bgh06811	EKA-like_protein_	ATGCCTCCGATGAAAAGCAAGCGACCAAAGTCGACGATTTCTGTCGGCTTTGAACGGACACAAACGTGTTCTAAACCTAATGGCCTCGCGCAAAAATTATCAAGCCTATTTGCGAATGAGGCCTTCGTCCCAGAGAAGTCTTCCACCCTTCCCGATCAAGAGATGACTGATTCTGATCCGATCAGAGCAGAAACATATGGTCAACAGACCGCGAAACCCGCCGAGCTGGCCCCCGAGGCCAGCAGCTCCAGGAAAGGAAAGGAATTTGTTCGAGAAAAGACAACCGAAGGTGCAGAATCATCTGCAGGAAACAATGCTGTGCCAGCCTCTAAAGGCGCAGCATCGACATCAGCAATTGAATTTCCACTAGAGCTGCAATCTGTGATGGAGGCCGAAAAG…	1656	1465-1487	1478	22	GCAAGTCCGGACCGGTGCCAAA	CleaveLand-Bgh_sRNAs_Bgh_transcripts
Blumeria_SS_Cluster_29499-8	TTTGGCACCGGTCCGGACTTGCT	NA	0	0.00179374	CCU79643	BGHDH14_bgh06930	EKA-like_protein_	ATGCCTCCGATGAAAAGCAAGCGACCAAAGTCGACGATTTCTGTCGGCTTTGAACGGACACAAACGTGTTCTAAACCTACTGGCCTCGCGCAAAAATTATCAAGCCTATTTGCGAGTGAGGCCTTCGTCCCAGGGAAGTCTTCCACCCTTCCCGATCAAGAGATGACTGATTCTGATCTGATTAGAGCAGAAACATATGGTCAACAGACCGCGAAACCCGCCGAGCTGGCCCCCGAGGCCAGCAGCTCCAGGAAAGGAAAGGAAGTTGTTCGAGAAAAGACAATCGAAGGTGCAGAATCATCTGCAGGAAACAATGCTGTGCCAGCCTCTAAAGGCGCAGCATCGACATCAGCAATTGAATTTCCACCAGAGCTGCAATCTGTGATTAGTGTCGAAACA…	1473	1399-1421	1412	22	GCAAGTCCGGACCGGTGCCAAA	CleaveLand-Bgh_sRNAs_Bgh_transcripts
Blumeria_SS_Cluster_29499-8	TTTGGCACCGGTCCGGACTTGCT	NA	0	0.00774967	CCU81842	BGHDH14_bgh05542	putative_effector_protein_	ATGCCTCCGGTGAGAAAAAATCGCCCAAAGCCGACAACTCCAGTCGGCTTTGAACGGACGCCATTGTGTCCAAAACCTACTGGCCTCGCGCAAAAACTATCAAGCCTATTTGCGAGTGAGGCCTTCGTCCCAGGGAAGTCTACAAATCTTCCCGACAAAGAGATGACTGATTCTGAGCCCATCAGGACAGTTACAATTGGTCCTGAGACCACCAACCCCATCGAGCTGGCCCCAGTGGCAAGCAGCTCTAGGAAAGGAAAGGAGGTCGTCAGAGAAAAGACGACAGAACCTGCAGAAAACTCTGCAAGAAATATCGCTGTGCCGGCCTCCAAAGGCACAGCTTCGACAACAGCGATGGAATTTCCTCCTGAGCTGCAATCTGTGATGGAGGCCGAAAAG…	1656	1465-1487	1478	22	GCAAGTCTGGACCGGTGCCAAA	CleaveLand-Bgh_sRNAs_Bgh_transcripts
Blumeria_SS_Cluster_30236-1	TGCCGATGTCGTCAGCGTAGCT	NA	1	0.000282527	CCU79798	BGHDH14_bgh03255	integral_membrane_protein_	ATGCAAAGCCTTCTCGTCAGAGATGGTGATATTCTGGAAATAAACAGAGATTCACAACTCTCAGGAGTCACATATACCGCTCTAGTAATTCCGTGGATCGCTATTTCTCTGCGGGTCTACACCAGGTTAAAGATCCAAAAACTGTTTGGCACGGATGACTATCTCGCTGTGATATCTTTGTTTGTTCTTACGACCCTCTGTGCCATTTTAATTAAAACCGGCACGCATCTTGGTCTCGATACCCACCGGGTCGACATTACGCCGCACTATTTAGTAAAACTTTCATGTTACACCTTCACTTGTGAAATTCTCTACATAATTACCATTGCCCTTACCAAACTAAGCATCGGCTTCTTTTTTCTTCGACTCACGACCAGAAATTATCAAAAACATGTAATA…	1263	810-833	822	23	GCTGCGTTGGCGACAATGCGGCC	CleaveLand-Bgh_sRNAs_Bgh_transcripts
Blumeria_SS_Cluster_31207-1	TTTCTCGATTTGTGCGTTTGTT	NA	1	0.0219373	CCU83171	BGHDH14_bgh01933	U6 snRNA-associated Sm-like protein LSm3	AAGCATACGGCTCGCCATAATTAGCCCCGCTAGCAGCATGAGGAACTTAAGGCCAACACCTACCCCAGCACCTCCTTGAGAATCACCATAAGTTTGCCATAGATCTGCAGAAGAATACATGGCCGATAATGATGAAGACACGTTGGCACCCAATTCGGAGCCATTGGACCTAGTCCGTCTGTGTCTGGACGAAGTTGTCTTCGTCAAGCTACGCGGAGATCGGGAGCTCAAAGGCAGACTTCATGCCTACGACAGTCATTGTAATTTGGTTATGGGCGATGTTGAAGAGACAGTTTATGTGATGGACGATGACGATGACGATACTCTCAAGAAAGTTCACAAGAAGCTTGAAATGCTGTTCGTCAGAGGTGATAGCGTCGTCCTAATCTCGCCCAGAGG…	633	207-227	218	20	GCTACGCGGAGATCGGGAGC	CleaveLand-Bgh_sRNAs_Bgh_transcripts
Blumeria_SS_Cluster_31444-14	TGAAGACATTGTTGAGAGTTGT	3	0	0.00427	CCU75532	BGHDH14_bgh03772	short chain dehydrogenase/reductase	ATATAACGTTTCAATGTTGAAGTATGTTGTTAACTTGTCATTTTTGTTCAAATATTCCTATCTCTGATTCTTGAAATCGATAACTTCACCTCAATGTCTACCCCAAACCATCCTGAGGAGCTTCCTTGGGCCAAACCGTTCTCCATAGATCTCATCCTCAAGGTCTTTCATGCAACTATTCTACATCCTTTCGTGGCATGGATGATACCACTTTGCATGCGAGCACAAGCTACACCATGGACTCACATCTCCATTCAAATTTCAATTGGATACGCTTCTCTTCTAACGTTATTATACTTCGCGCAGATGCTCAACATAAAATTAGCGTACGCTAGGCCACGGAAAATCGATTTCTCAGAAGAAGTCATAGTGATTACTGGAGGGGCTAGTGGTCTTGGC…	1149	910-931	921	21	AAACACCCAACAGTTTCTTCG	Sparta-Bgh_sRNAs_Bgh_transcripts
Blumeria_SS_Cluster_3149-1	TGAATGGAAGGATTGAACTCTT	3	1	0.000203	CCU82440	BGHDH14_bgh01966	GTP-binding protein ypt1	CGACAACTTGGCTTCTAATTCAACCGTCTTCACCACGTACCTAAACATCCTGCAACCCATCCTCTGATATTCATCACTCCAAGTCACTTGGTTAAAATAGGCACCTGTCAATATGAATCCCGAATACGACTACCTCTTCAAGCTACTTCTCATCGGAGATTCTGGTGTGGGAAAGTCTTGTTTGCTCTTACGATTTGCCGATGACACATATACCGAAAGTTACATCTCGACCATCGGCGTAGACTTTAAAATTCGAACTATTGAGCTAGATGGCAAAACGGTGAAGTTACAAATCTGGGATACTGCGGGGCAAGAAAGATTTCGAACCATCACTTCATCATATTATAGAGGTGCACACGGCATTTGTGTCGTATACGATGTCACAGATATGGATTCATT…	1112	316-337	326	21	AGATTTCGAACCATCACTTCA	Sparta-Bgh_sRNAs_Bgh_transcripts
Blumeria_SS_Cluster_31588-1	TGTTTGCAATTGGAGTAACTTCT	3	1	0.000828	CCU82425	BGHDH14_bgh06158	NAD(+)-dependent glutamate synthase	ATGACCCATCGGGGTGCAGTCGGATCAGATGTACGGGATGGAGATGGAGCTGGTGTTATGACGTCCATTCCTCACAAATTCTTTATTAAAAACTTCGAACGCGAAACAGACGTCAAGTTACCCCCGCAAGGCCAGTACGCCGTTGGGAATCTATTCTTCAAACCAGATGAAGAAATACTGCAAACATCCAAAAAACAATTCTGTGATATAGCAGAATCTCTAGGTCTTAGAATCTTAGGTTGGCGAGTCCCACCAAAAGATTCAACACTGCTTGGACCTGCAGCTGCTTCTCGTGAACCAGTTATTTTACAGCCATTTGTTGTGCATGAGTCGAGCTACGGCAAAGGAAACGAACCTGAGATTACGGATCCCAACCTCTTTGATGAAAAGCACTTTGAA…	6787	4554-4576	4565	22	GAAGATACTGCAGTTGAAAAGA	Sparta-Bgh_sRNAs_Bgh_transcripts
Blumeria_SS_Cluster_31588-2	TTTGCAATTGGAGTAACTTCTTT	3	1	0.001104	CCU82425	BGHDH14_bgh06158	NAD(+)-dependent glutamate synthase	ATGACCCATCGGGGTGCAGTCGGATCAGATGTACGGGATGGAGATGGAGCTGGTGTTATGACGTCCATTCCTCACAAATTCTTTATTAAAAACTTCGAACGCGAAACAGACGTCAAGTTACCCCCGCAAGGCCAGTACGCCGTTGGGAATCTATTCTTCAAACCAGATGAAGAAATACTGCAAACATCCAAAAAACAATTCTGTGATATAGCAGAATCTCTAGGTCTTAGAATCTTAGGTTGGCGAGTCCCACCAAAAGATTCAACACTGCTTGGACCTGCAGCTGCTTCTCGTGAACCAGTTATTTTACAGCCATTTGTTGTGCATGAGTCGAGCTACGGCAAAGGAAACGAACCTGAGATTACGGATCCCAACCTCTTTGATGAAAAGCACTTTGAA…	6787	4552-4574	4565	22	TCGAAGATACTGCAGTTGAAAA	Sparta-Bgh_sRNAs_Bgh_transcripts
Blumeria_SS_Cluster_31954-1	TTTGTAGAATGTCCACCCCT	2	1	0.001931	CCU82570	BGHDH14_bgh05905	phytase	TTTGCTACTGATCTACCAGAACAATGTCAAATTACTACCGCCCAGATTCTTTCTCGCCACGGGGCTCGATATCCAACAAAGTCTGCAGCGGCCAGGTATCACAAATTACTTCACGATATCCATACCAACACTACCTCATACAGTTCCAATTTTGCCTTTATTCGCGAATACAAGGGTCAATATATCCCTGACCAGTTAACTGACTTTGGTCGGCAACAAATGTTTGATTCCGGCTTAAAGTCGTACAATCGCTACAAGCTTCTCGCACAAGATTCCGCTGCTCCTTTTGTTCGCTCCTCGGGTCAAGAAAGAGTCATGGAATCATCCCTAAAATGGATGCGTGGCTTCGACGAAGCTCGTCGACAAGATTCATCTTCAGCTCCAAAGCCTGATCCGGCC…	1227	61-80	70	19	GGGCTCGATATCCAACAAA	Sparta-Bgh_sRNAs_Bgh_transcripts
Blumeria_SS_Cluster_31954-2	TTGTAGAATGTCCACCCCT	2	1	0.003661	CCU82570	BGHDH14_bgh05905	phytase	TTTGCTACTGATCTACCAGAACAATGTCAAATTACTACCGCCCAGATTCTTTCTCGCCACGGGGCTCGATATCCAACAAAGTCTGCAGCGGCCAGGTATCACAAATTACTTCACGATATCCATACCAACACTACCTCATACAGTTCCAATTTTGCCTTTATTCGCGAATACAAGGGTCAATATATCCCTGACCAGTTAACTGACTTTGGTCGGCAACAAATGTTTGATTCCGGCTTAAAGTCGTACAATCGCTACAAGCTTCTCGCACAAGATTCCGCTGCTCCTTTTGTTCGCTCCTCGGGTCAAGAAAGAGTCATGGAATCATCCCTAAAATGGATGCGTGGCTTCGACGAAGCTCGTCGACAAGATTCATCTTCAGCTCCAAAGCCTGATCCGGCC…	1227	61-79	70	18	GGGCTCGATATCCAACAA	Sparta-Bgh_sRNAs_Bgh_transcripts
Blumeria_SS_Cluster_32067-2	TAAACCATGACCCAGCTTTGTAT	3	0	0.001156	CCU79034	BGHDH14_bghG004216000001001	CSEP0399 putative effector protein	GAATTCTAACCCTAAATCATCTGGTTTGGACCACGATTTCGAACTAGCTGGCAGCTCATTGAATTCAAATTTGTGAAGGAAACGTTAGACACGTCATATACTAAGACCACTTATCGATTGTTTGAAAATCAAAATGAAATTTCTCTCTCTCAGCATCATCACCGTGGTCATGGACCTGCTCTGTGTAGCACATTCACGAGATGGGGTTGAGGTTACTGTTCAGGGAATCAGTGAGCAAAGAATTGATGCCACAAATACGGCTACAGCACGGACTCATGAATTCGCCTGCATGAATAAAGTAATTAAAGGACAAGCAGCTATTGACGCAATACGTAGACGGCGTGCCACTGTTTATACAAGGATGGATAATGGTGTTCAGAAAAAGTTATTCTACATTAC…	974	354-376	367	22	TACAAGGATGGATAATGGTGTT	Sparta-Bgh_sRNAs_Bgh_transcripts
Blumeria_SS_Cluster_32158-1	TCGATGTAGGTGGCCGAGGAT	4	0	0.004978	CCU77988	BGHDH14_bghG003939000001001	Rab9 effector protein	ATGGACGATTCCTTAAGAACTCAAGGAATAAAACGGCCAGTACCGGTCACGCAACAAACATTCGACCAATCTCGACAGATAGTTTCGTTACCTCATCTAGATACTAAATCTTCAGAAATTGCCGAACTTCCCGCAATAATCCCAAGTCCTACCCAAAATCATGTATCGAGTCTTGCCTCTACAAGAATTCACGAATGGAACAGAAAAATCGAACTCGTTCTACCACAAAGATCACAATCATTTTCTCAAAATGAAGCTCTTATATCAGTTCTAAAGCTACCACTTTCAGAACTATCTCCAAAGTTTGGCAGCGATGAAAGAAAGGGATCTCACATTTTATCGCAATCTTTAACACCAGGCCAAATATCTACGATATCAGAATCTAATGGTACACAGAGC…	1440	1267-1287	1276	20	TCTACGGCCAGCTACCACAA	Sparta-Bgh_sRNAs_Bgh_transcripts
Blumeria_SS_Cluster_32239-1	TCGGAGGAGGTTTGGACGATTT	NA	0	0.00952951	CCU83070	BGHDH14_bgh04041	EKA-like_protein_	ATGAGCAAGGTCTCAACTAAAGGGAAGGAAAAAGCCCTCCCCGCCGTCACTGAGCCCGATACTGACATGATCGGGTCAGTTGAAATTGTTGAGGAAATTCCTCAACCATCCTCCGTCCCCCAAGGGATTGGAGAATCGTCCAAATCTCCTCCGACCGCGCCAAAATTAACGTCGCAGCCAAAAGCTGCCCCGAAAGCAGACTGTCCGCCCGAACTACGACCAATTTTCGAAGCCGAGCAACGACGCGTCGCCGAAACAGCGCCAAATCTGGCCCTCTACTCCGCCGCCATTTTTGGCGTCGAAGCCACCCTCCTCCCTTTGATCAACGGTTCAAATAGACAATTCGTAGACTCGATGAGAGTCTACTTACGCGCCGCCATAGCGCAATACATGGCCACG…	510	133-154	145	21	AATCGTCCAAATCTCCTCCGA	Sparta-Bgh_sRNAs_Bgh_transcripts
Blumeria_SS_Cluster_32980-1	TCGAGAGTGACTGTCGTGAAGG	10	0	0.001328	CCU77505	BGHDH14_bgh01291	putative MFS multidrug transporter	AAAAAGCTGAGTAGCCGGATTGGGTGAAGAATGCAGTCATCAAATTTCTTCACATGCAGTTCAATTGCGATTGAATGTAGCCGTACTCATGGGTACGTCAAATCTGGTAAAATCAACGAGTTACGGAATTGGGGTTGTGGGTTAAAGTGTCGCACTTGCGGACACACTGTGGTTATAGATGGTATTCCCTGTATATCTCAATCAAAAGGAACGTACGGCTAGCTTCCTAGGCCTAACCCCTTCGCCATATTCGAAGGTCCAACAGTGCATGCTAAGACAAGGATATTGATAGACATGCGCCTCCTTCGGCAACCACTGGTAAGATCGCGGCACCGCAACTACAAAGACCTCATCCTTTGCCAATTTTAGAATCTATTAAATATTACTTCCACTTTTACA…	2093	1720-1741	1731	21	CATCTCAGCAGTCTCTCACGA	Sparta-Bgh_sRNAs_Bgh_transcripts
Blumeria_SS_Cluster_33281-1	TATTTGGTGACGAGCTGAGGCT	4	0	0.000145	CCU79294	BGHDH14_bgh06737	Avra10-like protein	ATGACCACTCCTCTCATCAACTATTCTCTGGCCTCAGCTAGCCGCCAAATACACGCCCATGCCGATATTTACACCCGACGGAGGAAGCAAAGCGTGGCGCACAAATCTGGGAGGCAGTTCTTTGAGACGGACGTGAGAGGGATTGGGACAAGTTTACAAGATGATGCTGAAGATGGATATAATCTCAACGGGCGTGTAATTTTGAATTTTGGCAAGGAGTTTTACGAATTGAGCTTTTTACGCGCCAAGACTTCGGTTGCGAGAGTGCTGCGGACACTATAA	282	30-51	40	21	GCCTCAGCTAGCCGCCAAATA	Sparta-Bgh_sRNAs_Bgh_transcripts
Blumeria_SS_Cluster_3353-1	TGGATTGTTGGACTTTGTTTCT	6	1	0.00067	CCU74823	BGHDH14_bgh03900	40S ribosomal protein S28	GTTTGTGAAGGTCATCCGAGTTTTAGGCCGGACCGGATCTCGCGGAGGAGTTACTCAAGTTCGAGTTGAATTTATGGACGACACTTCTCGCAGCATAATCCGGAACGTAAAAGGCCCAGTTCGCGAGGATGATATACTCTGCTTACTTGAGTCTGAACGTGAAGCTCGAAGACTAAGATAATTTGTTATCACTGCTGTTTGGAGGACATCAATACGGAAGAGAAAGCGAATCCTTAGCATGCACTGTATATTTTTCACACCTTACATGACATGTTTCGCTAAGTTTATGGTCGTATACAAGTTGAAAACTAAGAGCTTGATATCCTATTTGACAAACTTTTCCAAAAAGTTTTGGAATTTGAAATTTGAAGGCTTGATGCAAAGGCTATTCCTGTTAAT…	544	446-467	457	21	GAAAGAAAATACAAGGATCCA	Sparta-Bgh_sRNAs_Bgh_transcripts
Blumeria_SS_Cluster_3376-1	TATTGTATTCAGCTATGGAGCT	4	1	0.000142	CCU82997	BGHDH14_bgh00558	acyl-CoA-binding protein	GCCGGAACTTCATTAATCCATAGCCCAGCCCCTCTCAACAACTATAGAGTGCATCTAGAAAGTTGACCTCTAACCATCATCCTTCTTCTACTTCATTTCAGCCAATTCATCCTCTAACAGTTGTCCAACATGGCAGAAACCAAAATGACCCCCTTTGAGATAGCTGCGAAAGAATCCAAGCAGTTGACCATTCCCCTCACCAACGATCAACTGCTCAACATGTACGGTTTATACAAGGTGGCTTCGGGTGAAGACATTGAAAAATCACCAGCCCCAGGTACCTTTGATATAAAGGGCAAGGCAAAAAGGAGGGCCTGGAAAGAAGTGTCGCACTACAGTCAGAAGGAAGCGGAAGAAAAGTATATCCAACTCATAGAGGAGTTAAAGGTTTCTAATGGC…	687	464-485	475	21	GCTTCATAGCTGAAAATATAA	Sparta-Bgh_sRNAs_Bgh_transcripts
Blumeria_SS_Cluster_33836-2	TAAGATTCACGATGTCAAATTG	NA	0	0.00537157	CCU81859	BGHDH14_bgh02242	hypothetical_protein_	ATGTCGTTATTTACTGCTCAGATTTATCCTGGACAGGCATTAGGGTTCCTAGTGCTCGGTTCTTCTCTTTACGGCATATTAACACGTCTTAAAGCTGAACCAAATCGCTTCAAAAAGATTGACTTGTTGTATGACCACGATTCGCCCGTTACAGAACCCGTCATCCTAAACCTCCCTACAAATGGACTTCGTCTCCGCTTCGATGGACCGGAGCAGCGACTGCGATTGATTGAAGTCCTAGACTTTACTAAAAGTCATCTCACTTACAAAGATAAGGATGTCTTACGACCTACTCATGTAAATCAGGCAATAGGACCATTACCAAGTGAAAATATATCCGGCCCAAATTTTCGACATATTTACAATCGTTTGTTCGGGCCCACATTTCCAGGTGAATTC…	1560	1240-1261	1252	21	GGCATGGCATCGTGAATTCTG	CleaveLand-Bgh_sRNAs_Bgh_transcripts
Blumeria_SS_Cluster_33899-1	TACTTGAGAAACCGGCCAAGAT	5	0	0.001589	CCU74214	BGHDH14_bgh04936	prenyl cysteine carboxyl methyltransferase	ATCCACGTCTTCGATTTTTGGATACGCCAGTCACTCCCATCAACGTCCATCATCCGCTCTTCCTTCTCCAAAGAGTTTTTATTCTTTACCATCAATTCATCGAGCCTGTTCCAACACCTCACACTCCGCCCTCAGTATGATGGAAATCGATCTCTCCCTCAACTCCGTCTCGCTGGTGGCTGCTCTTGGGGTGTCCGCATATCTTGTCGACCAATGTATTACTCCGCCAAATCCAGCACCTTCGGCTTCTATCGAGTATGGCAATGATTCCATGCAGGTCATTCACAAGCTAGAGCTTCTCCGTCCATGGGCGTTTCTTGTATGGTTTCTCCACTACGCTCTAATTCTCTTTCCCCACAACAGAGAAAGTATTTGCCTGAACCCAGATCTACTTAACGA…	829	315-336	327	21	TCTTGTATGGTTTCTCCACTA	Sparta-Bgh_sRNAs_Bgh_transcripts
Blumeria_SS_Cluster_34038-1	TTTGCAATTGGAGTAACTTCTTT	3	1	0.001104	CCU82425	BGHDH14_bgh06158	NAD(+)-dependent glutamate synthase	ATGACCCATCGGGGTGCAGTCGGATCAGATGTACGGGATGGAGATGGAGCTGGTGTTATGACGTCCATTCCTCACAAATTCTTTATTAAAAACTTCGAACGCGAAACAGACGTCAAGTTACCCCCGCAAGGCCAGTACGCCGTTGGGAATCTATTCTTCAAACCAGATGAAGAAATACTGCAAACATCCAAAAAACAATTCTGTGATATAGCAGAATCTCTAGGTCTTAGAATCTTAGGTTGGCGAGTCCCACCAAAAGATTCAACACTGCTTGGACCTGCAGCTGCTTCTCGTGAACCAGTTATTTTACAGCCATTTGTTGTGCATGAGTCGAGCTACGGCAAAGGAAACGAACCTGAGATTACGGATCCCAACCTCTTTGATGAAAAGCACTTTGAA…	6787	4552-4574	4565	22	TCGAAGATACTGCAGTTGAAAA	Sparta-Bgh_sRNAs_Bgh_transcripts
Blumeria_SS_Cluster_3412-2	TCAGAGATTGTGATAGTGACTT	3	0	0.001485	CCU74760	BGHDH14_bgh02944	CELP0021 Effector like protein	ATGTATACACGCTTCATAATTACCACGGGCATTGCTCTAATATCCACATTTTCTCACGCACAAAAGCACCGTCACGCACTCCTCGAGCCCGACCTGGAACTTGATCACTTTCAACATCCCTCACATTCAGATAACTCGCCGCTCGAATTTGAGCCAGCCCAGCTCGCTCCAGCGGATTGGGAGAAGCCTGAATGGCTCGAGAATCCTGATCAATGGGAGGCTCCCGACTCTCCCGAAGTAAATGCGCCCGCCGAGTCGCTCGAAGAGCCCCCTCTAGATATGCCCCAGTCGGCTGCTCCCGTCACTACCGAACCCCAAGAACCCCGCCCGAATCCTGTTGTCAGCCCTGGGAGGAACGAACCGGCTCCATCTGCTCCGCAAGGGCCAGAGGCCTCATGG…	3124	2297-2318	2309	21	TCTCCCTATCGGAATCGCTGA	Sparta-Bgh_sRNAs_Bgh_transcripts
Blumeria_SS_Cluster_34686-1	TGTCTCCCGAAGATCTTGCG	5	0	0.006006	CCU74337	BGHDH14_bgh02965	neuronal calcium sensor 1	ACATTCATCTCAGTCAATCACTCACTACTTAACACAATCCCGCTCACTCTTTCACACTTCCTTGCGCGCACACACACACACTCTCTATTTTATTTTCTGTTTTATCTCAAGTAGAGTAGCTGAGCTGCTGCTAGCTTTAGAATCCCGCCCTCATTAACCTCACTTCTGGACGCCAATAAGCACAAGAAAACGTTTATCTGCAGTAAAGTTTTATAGCGAATCAATAATCACTTAGATTAACCTGTGCCAAAGGTTAAAGACTACTATTTCTCTATCTTATAGCGTTCAACTAAACTGGGAATCTCGACGGTCACCAAGAAATTCTTTTATCCACAACGCATAGTATCTTGTTAAAACCTTTTATTGTTAAGATATAATTAAACCGACAAAATGGGCAAA…	1684	1532-1551	1540	19	TCAAGATTTCCGAGTGAAA	Sparta-Bgh_sRNAs_Bgh_transcripts
Blumeria_SS_Cluster_4151-1	TACACTTGTACTTGTAGCGCCT	NA	0	0.00239094	CCU81660	BGHDH14_bgh00438	acyl_synthase_	ATGAGACGCGTGGTTATTACGGGTATAGGCGCGATTACGCCACTTGGTGTCGGAATTCAAAATATCTGGCCTCGACTCGTTAATGGTGAGAGCGGCATTGTTAGTGTTGCACACTTACAACCTTCAAAGCAGTGGCGAGAGCTTCCAAGCCTGGTTGCAGGGCTCGTGCCTCAAGGACGTCGTATCCATGGTAAATGGTCTGCATCAGAATGGTTTTCCCCGAGCGAAGAGCGACGAATGGCCAGGTTTACTCAATATGCCCTAGCTGCCACTCAAATGGCCCTAGAAGATAGTAGATGGCGTCCTGAAGGGCAGGATGACAGGGAGCGCACAGGTGTTTGTCTAGGTAGTGGAATCGGAAACCTAGAACAACTTTACCAGACGAGTATTACATTTGAG…	1566	1077-1097	1089	20	GGCGCCGCAGGTGCGGTGGA	CleaveLand-Bgh_sRNAs_Bgh_transcripts
Blumeria_SS_Cluster_4268-1	TGTTGAACTTTGGAAAAAGGTT	13	0	0.003209	CCU75545	BGHDH14_bgh00110	hypothetical protein	AGACATCATTCATCATTAATCCATTCCATCATCTTACCTCAGACCACAACCTATCTAATTCACTCTCTTCTAAAAATTAAATCATGTCTGCTGTAACTTCAAACGGCGTTAAGTCGCACCACAACAGTGGAACCTTCCTTTTCACATCTGAATCCGTCGGAGAAGGACATCCTGACAAGATTGCCGACCAGGTTTCCGATGCAGTTCTCGACGCATGTTTAGCTGAAGACCCACTTTCAAAGGTTGCCTGTGAGACAGCCACGAAAACTGGAATGGTCATGGTATTTGGTGAAATTACAACAAAGACCAAGATTGACTACCAGAAAGTCATCCGAAACGCCATCAAAGACATTGGTTACGACGACTCGGCAAAGGGTTTTGACTACAAAACATGCAATG…	1678	936-957	947	21	AAGATTTTTCAAAGGTCGACA	Sparta-Bgh_sRNAs_Bgh_transcripts
Blumeria_SS_Cluster_4413-1	TAGTTAGGATACTATAGAACTT	2	1	0.000132	CCU74754	BGHDH14_bgh00001	Aquaporin 1	GCGCAGGCCATTACCCTATATAGACCAATACCTCCAGTCTCATGCTATATAAAACGTCAGCATCTGTAGCCACCTCATATTCAACTCTAAGAGTCACAATCTTGACAAAGATCCTCAACTCCTGTCATGCCTACTGATGGAATTCCACCCATGTTGGGACAATCTTCTCCACTAAAGCTTCGTAAATACGAAGGCCGACTTAGTGATGACAACTTCCGAAACCATGTCATAGCAGCCATCGGCGAGTTCCTCGGGACCACTTTGTTCCTCTTTTATGGATTCCTAGCAGCACAGATTATCAACAGCAAACCTGACAATCTTTCTGACGCTCCTAGTCTACTCCAGTTAATATTCGTTGCTTCAGCCTTTGGTGTCAGTGGAGCAGTCAACGTCTGGCTA…	1306	875-896	887	21	AGTTCTAAAGTTTCTTGCATA	Sparta-Bgh_sRNAs_Bgh_transcripts
Blumeria_SS_Cluster_4549-1	TGATGATGATAGGGTTTCTTTT	4	0	0.00451	CCU83250	BGHDH14_bghG009256000001001	serine/threonine-protein kinase Sgk2_ partial	ATCAATCAAGAAACCCGCCAGCAATAAAAAGATTTTGACAATCGTCATTAATATCGTCATTGAACTAAACAAAGAAGATATATCGATTCCTTTGGCGCTTCCTCAGCACTCCTCAGTCACTAAGTTGAAGAAGACTGAAGAAGCCTTAGGATACGATAAGACAACAGCCACTCTTACAGATGCGCTCAAATCCGAAACCTCGGGCAAGATATACAGAAATGTCGATGGATTCTGGGATATCAATTTTAAAAGAGGAAAGCCATGGTGTGGGCTAGTGAACCGTATCTGGAACAGCTATCGCAATAATGGGCAATGCGGAATCGAAAACGTTTTCTCATCAAACATGGATGAAGATGCTTCGAGAAGCTGGCTACACGCATTTCGAGATCGTTACCTGAT…	1950	1599-1620	1610	21	AAAGCAAACCTATCGTCATGA	Sparta-Bgh_sRNAs_Bgh_transcripts
Blumeria_SS_Cluster_4667-1	TGGGAGAATTGGTTAGAGCCT	2	0	0.009911	CCU81543	BGHDH14_bghG005160000001001	ornithine decarboxylase antizyme	CTCCATTATCAGTCAATCACCTCATCATCTGTCCAAAGCTGCAATCTTGCCCATCATCTTAAATTAAACCGATAACTTTTCAATTAACAAAAGAAGCAAACCTTGTTGACTTTTGTGAACAACATGGCTCCCTCAAAAACCCACAATAAAACGAGGACTCTAAATAATTTTACCAGCGTGCTCGCTTCAGCTTACTGTGTTGATAACTCGGGCCGTCTTACTGGGTTTCACTACTCTACTACCGGGGCCGGCGGTAATGAATTCTACCTGCCTTATAGGTGTAAGCTAACAACCAAGTAGGGGCCGAGTGGTATCCCTGAAGTCGAGGGGCTTAACATGGGGCTTCAGTCCCCGCCACATAGCCCCTCTCTCGCTGTCCAAGCCTCCAGTAATCAACTC…	1365	155-175	166	20	GACTCTAAATAATTTTACCA	Sparta-Bgh_sRNAs_Bgh_transcripts
Blumeria_SS_Cluster_4873-9	TTTTTGAGGAACTTTCGAAATCT	2	0	0.000125	CCU81238	BGHDH14_bgh02950	peroxin 26	ATGCTTTCGCAGTTTGATACCTATTCTCCACTCCTTTCTGCTGTACCAACTACCAAACGTTTCACACCTCAAATTTCGAAAGTTTATCGCCAAGCTTCGGCTCTCTTTCTTACTCGACGCTTGCCTGAATCGCTCTCCACACTTCTCCCTATACTCATTTCACCATCCGATTCCCCGGATCCATCACTCATTTTCGGAGCTAGCAAAGTTACTCGTGTCAAAGTTTGGTCCTTATACTTGACCATATTAAATGCCATCTGTGAACTATCGTCTGATGAAGGCAAACAGGTGTTTGGGCTCTCGGAATTTCGCACACTGGTTACCAAAGTACGAGAAGGATTTGTGTGGGATGAAGTTGTCAAACATGGGTATGGAGGCTTAGAAGGTGCCGTTGATACA…	1272	71-93	82	22	AATTTCGAAAGTTTATCGCCAA	Sparta-Bgh_sRNAs_Bgh_transcripts
Blumeria_SS_Cluster_4883-1	TAAAAGAATGTCTGATTCCCCTT	3	0	0.000374	CCU74490	BGHDH14_bghG000389000001001	CSEP0285 putative effector protein	CCACTTTTACAGGATATGATTGTTGTATTTTTGGCTGAGTTGTAAACGATTCTTCATCCTTTAAAAGGACCTGACCTGCTCTCTCGTCATAAGAACATCAGTTCCCTCACACCATTCAAGATATTAAGCACAAGTTATCACGATTAACCTCTTTGACTTATCAACTCGAGTGACCGTGACACTTAAAGAGCCTTGTAGGTCGATTCAGAAAACAGTCCTATCTAGGTTAAATTAACAACTATGCAGATAACTTACTTTACAATGAAAAATTTTCTTCATCTCGCTATTGCGCTCATGAGCGTTGTGATGCCAGCACTTGCTGTGAAATTTAACTGTTCCGGGTTCATGATTGATAAGGCTGTTGTGGAGGGAGAAATGAATAAACGGATCAGACAAGGC…	797	701-723	711	22	AGGGTACTCAGATAGTTTTTTC	Sparta-Bgh_sRNAs_Bgh_transcripts
Blumeria_SS_Cluster_5139-1	TATCCCTCCATCTCTGGATTGAT	3	1	0.00027	CCU78998	BGHDH14_bgh00181	3-hydroxyanthranilate 3_4-dioxygenase	ATCTTTAATTCCTCAGTATCGCTGGTTTAGGATGCTTTCGATCCCTTTGAACCTACCTAAGTGGCTTGAGGAAAACGCGCATCTACTTCGTCCCCCCGTAAACAACTACTGTGTCTATAATGAGGATTTCACGGTTATGATCGTCGGCGGTCCTAACTCGCGCACCGATTATCACATTAATGAAACGGCTGAATGGTTTTACCAATGGCGAGGGGCTATGCTTCTCAAGGTAGTTGATGAGGGCGTATTCAAAGATATAATTATCTCAGAGGGCTGTATGTTTCTCTTGCCTCCGAATATCCCGCATAACCCTGTTCGCTTCGCCAATACCGTCGGTATCGTATTAGAACAAAAGAGACCCGAAGGAAGCCTCGACAGATTAAGGTGGTATTGCGTTGG…	632	560-582	570	22	TCACTCCAGAGATTTTGGCATA	Sparta-Bgh_sRNAs_Bgh_transcripts
Blumeria_SS_Cluster_5314-1	TGAGACGTAGCGTTGTGCCTT	6	0	0.003766	CCU81337	BGHDH14_bgh06966	CBF/Mak21 family protein	ATGCTCTCAAGCGCGAGAATCGAAAGTAGACCTATCAAGAGAAAAAGACCATCTGCAGACCAAAGATTATCAAAACGTGTCCGATCGGATAGTAGTGAAATCCAAACCGAAAATGAGCAGGATCGTATACTACTATTGGAGAAAGATATACTCGCATCCAAAAAAAATTATAACAGCATAGCAACATTGATCCAAATCTTCGGATCAACAGAAAGAGACCTTGACTCTGCACTACTAGCTGGGGTCTCATTATGTAGAATCTTTACGCGACTTTTGGTAACTGGAAGCATGTCCAAACAACAGAAGGCATCAGAGAAAGCAATAGTTGTAGTTAAATGGCTCAAAGATCAATATCTAAAATACAAGAAAATCCTCACTCAACTACTTTCCGATGACGAT…	1593	803-823	814	20	AGCCACATGGCTGGCTCTCA	Sparta-Bgh_sRNAs_Bgh_transcripts
Blumeria_SS_Cluster_5336-1	TGCTTCTTCGACGTCATGGACT	9	0	0.007731	CCU82505	BGHDH14_bgh01068	putative fungal protein	AAGGTCCTCCTCGGCCACTTTCAATTGACATCAAACCATCTTCTTACCCCTCATCTCGACTCTTCCATCATTAATTTACAAAGTATTCTTTCAATCTTTTATCACTATCAATATGGCAGCCCCTGCATCTGTTACTATCAAGGATCTTACAGGAAAATGGACCATGGATAAAAAGTTATCTACACCACCAGAGCCCTCCCTCACTCTTCAGGGAGTCGGCTGGGTTAAGCGCAAGGCAATCACTAACGCCACTATTGCTTTGGATATAAAACATTACCTCGATGCATCTAACCTAACCCACATTGATATCAAACAAACCGCAAGCGGTATCCCAGGAACAACCGAAACAAGAGTGCTCGACTTCGAAAAAGTAAAACACTCTGATCACGTATTCGGTGA…	900	352-373	362	21	GTGCTCGACTTCGAAAAAGTA	Sparta-Bgh_sRNAs_Bgh_transcripts
Blumeria_SS_Cluster_5725-1	TTGAGAGGAGACATAGTTACTT	3	0	0.002863	CCU76007	BGHDH14_bgh00080	Nitrogen permease regulator 2 (NPR2) family	ATGTGCTGGATTCAATTCAAATATCGCAAGAAGTTATCTTGATGTTAGTACTGCCCAAAACTTATTGCAAATCAACTGCAGTATTTTAAACTTGTAGGATAAATTAGATAAAATAGGCACTAGAAGGGCTCTCGAACGGGGCCAGAGAATACACATCATGATCCAAGGCATTTTTTTTGCCGTGTTTCTTCCTCAAAAAGGTACGAAAGTTGTCTATCAGAGTCCTGCATGCTCAATTACTACTGAGATCGGTGTTGAAAAGGCCTGCCTGCTAGACTTTGAAGCGATTGCCGAGTTTGTCATTCCGAGGCAAGTGTTTTGTAATCGATACATCACTGTTTGCGATCCAAATAATAAGTATCGCATACTCGGCCATCCCGTCTGCATTCAGAATCAAAA…	1402	997-1018	1009	21	AGTAACTATGTCTGCATTAAC	Sparta-Bgh_sRNAs_Bgh_transcripts
Blumeria_SS_Cluster_5786-1	TGGGAGAATTGGTTAGAGCCT	2	0	0.009911	CCU81543	BGHDH14_bghG005160000001001	ornithine decarboxylase antizyme	CTCCATTATCAGTCAATCACCTCATCATCTGTCCAAAGCTGCAATCTTGCCCATCATCTTAAATTAAACCGATAACTTTTCAATTAACAAAAGAAGCAAACCTTGTTGACTTTTGTGAACAACATGGCTCCCTCAAAAACCCACAATAAAACGAGGACTCTAAATAATTTTACCAGCGTGCTCGCTTCAGCTTACTGTGTTGATAACTCGGGCCGTCTTACTGGGTTTCACTACTCTACTACCGGGGCCGGCGGTAATGAATTCTACCTGCCTTATAGGTGTAAGCTAACAACCAAGTAGGGGCCGAGTGGTATCCCTGAAGTCGAGGGGCTTAACATGGGGCTTCAGTCCCCGCCACATAGCCCCTCTCTCGCTGTCCAAGCCTCCAGTAATCAACTC…	1365	155-175	166	20	GACTCTAAATAATTTTACCA	Sparta-Bgh_sRNAs_Bgh_transcripts
Blumeria_SS_Cluster_5805-2	TGGGAGAATTGGTTAGAGCCTT	2	0	0.004968	CCU81543	BGHDH14_bghG005160000001001	ornithine decarboxylase antizyme	CTCCATTATCAGTCAATCACCTCATCATCTGTCCAAAGCTGCAATCTTGCCCATCATCTTAAATTAAACCGATAACTTTTCAATTAACAAAAGAAGCAAACCTTGTTGACTTTTGTGAACAACATGGCTCCCTCAAAAACCCACAATAAAACGAGGACTCTAAATAATTTTACCAGCGTGCTCGCTTCAGCTTACTGTGTTGATAACTCGGGCCGTCTTACTGGGTTTCACTACTCTACTACCGGGGCCGGCGGTAATGAATTCTACCTGCCTTATAGGTGTAAGCTAACAACCAAGTAGGGGCCGAGTGGTATCCCTGAAGTCGAGGGGCTTAACATGGGGCTTCAGTCCCCGCCACATAGCCCCTCTCTCGCTGTCCAAGCCTCCAGTAATCAACTC…	1365	154-175	166	21	GGACTCTAAATAATTTTACCA	Sparta-Bgh_sRNAs_Bgh_transcripts
Blumeria_SS_Cluster_5805-3	TGGGAGAATTGGTTAGAGCCT	2	0	0.009911	CCU81543	BGHDH14_bghG005160000001001	ornithine decarboxylase antizyme	CTCCATTATCAGTCAATCACCTCATCATCTGTCCAAAGCTGCAATCTTGCCCATCATCTTAAATTAAACCGATAACTTTTCAATTAACAAAAGAAGCAAACCTTGTTGACTTTTGTGAACAACATGGCTCCCTCAAAAACCCACAATAAAACGAGGACTCTAAATAATTTTACCAGCGTGCTCGCTTCAGCTTACTGTGTTGATAACTCGGGCCGTCTTACTGGGTTTCACTACTCTACTACCGGGGCCGGCGGTAATGAATTCTACCTGCCTTATAGGTGTAAGCTAACAACCAAGTAGGGGCCGAGTGGTATCCCTGAAGTCGAGGGGCTTAACATGGGGCTTCAGTCCCCGCCACATAGCCCCTCTCTCGCTGTCCAAGCCTCCAGTAATCAACTC…	1365	155-175	166	20	GACTCTAAATAATTTTACCA	Sparta-Bgh_sRNAs_Bgh_transcripts
Blumeria_SS_Cluster_5851-2	TGAACTGAGGATCTCTGGAGGT	12	0	0.002161	CCU77214	BGHDH14_bgh05031	60S ribosomal protein L3	GCATCAAATAGTTTCGTCGACAAACTTGCGCAGTCCGCCGCGCCACGACAAACCGCCAATTTCCTCATGTTAGTCTACCCGAAATTATTTGCGAATCAAAAATATGTAACAATCAGCATTGCTAATATCTATTAGCATGTCTCATCGCAAGTTCGAAGCCCCACGTCACGGTTCTTTGGCATTTTTGCCTCGGAAGCGAGCTGCTCGCCACAGAGGAAAGGTCAAGTCATTCCCAAAAGATGACCCTAAGAAGCCTGTTCATTTAACTGCTACTCTTGGTTACAAGGCTGGCATGACAACCATTGTCAGAGACTTAGATCGACCAGGAGCAAAGACCCATAAAAAGGAAGTTGTCGAGGCTGTGACTGTTATTGAGACGCCACCAGTGATCGTTGTTGG…	1388	954-975	965	21	CCATCACAGAACCTCTGTTAA	Sparta-Bgh_sRNAs_Bgh_transcripts
Blumeria_SS_Cluster_5863-5	TGGCGGAGAATTTTGAATTATT	2	0	0.001618	CCU81904	BGHDH14_bgh00029	CSEP0008 putative effector protein	AAACTCACCTACACCTGCCTGAACTACTTTGCACGTCGGATTTTCAAAATGAAATTTTATCACTCATCATTTGTTTCAAACTTGACAATACTATCTTTGTTCTTGAACATTAATGGCGCTTTTTCACGAACGTGGCAATGCCCAAGCGGTGACATACTTTATGAAGAAGATGTTTATTCACATACAAATATGAATTCCTTTGAACACTTTCCGTTTAAAACTATAGAGGATGAAGTCTATGAAAACACTAGTTTGAGTCGCGGTGTCGTTTACAAGGTATTGGATGTGCATCCTTCGTCATCTAGCGCAACAACTTTTGCTGTCTTTACTTCAAATAAACGAGTGGCAGTAGTATACCAACAGGGCTATCGAAATAACCGAAAATTCATTGAAGAATGC…	687	419-440	430	21	TTGATTCCAAATACTACGCCC	Sparta-Bgh_sRNAs_Bgh_transcripts
Blumeria_SS_Cluster_5863-5	TGGCGGAGAATTTTGAATTATT	9	1	0.00242	CCU81904	BGHDH14_bgh00029	CSEP0008 putative effector protein	AAACTCACCTACACCTGCCTGAACTACTTTGCACGTCGGATTTTCAAAATGAAATTTTATCACTCATCATTTGTTTCAAACTTGACAATACTATCTTTGTTCTTGAACATTAATGGCGCTTTTTCACGAACGTGGCAATGCCCAAGCGGTGACATACTTTATGAAGAAGATGTTTATTCACATACAAATATGAATTCCTTTGAACACTTTCCGTTTAAAACTATAGAGGATGAAGTCTATGAAAACACTAGTTTGAGTCGCGGTGTCGTTTACAAGGTATTGGATGTGCATCCTTCGTCATCTAGCGCAACAACTTTTGCTGTCTTTACTTCAAATAAACGAGTGGCAGTAGTATACCAACAGGGCTATCGAAATAACCGAAAATTCATTGAAGAATGC…	687	419-440	430	21	TTGATTCCAAATACTACGCCC	Sparta-Bgh_sRNAs_Bgh_transcripts
Blumeria_SS_Cluster_639-1	TGAGTTCTTTTCGGGTTTCTTT	3	1	0.001616	CCU76786	BGHDH14_bgh05284	Eukaryotic translation initiation factor 3 subunit M (eIF3m)	AAACAATCTTAAACATTATTACTTCTGTAGTTGAAGTAGATATCATACTTGTTACTAGTCAAAACCTCTTGCCATGGCACCGCTAAATCAGCAAGTTTTTATCGAAGGTAAATTTCATGATTTAGCTAACGAACTGGGTGAATACCTGCAGATTGGCGATGAGATTAAGACACTGCTCGACTCAAATCTAAAGGATGACGCTCTTAAAAAGCTGGTTACTTCTAGTATCTCACTCAATTCGACGCCCGAGAAAGAATTTACCGCAGCATACAACCTACTGGTGTATCTTGTTCTACAGTCTCCAAACGTCAATAAATTTTTACCTAAAATCTGCGAAAATTTATCTAAGCCTATTAGTTCTTCCCCTACCAACGGTCCCGGTCTTGCTTTAAACGTGCT…	1781	860-881	870	21	ATGAATTCCGAGAAGAACACA	Sparta-Bgh_sRNAs_Bgh_transcripts
Blumeria_SS_Cluster_643-1 (Fig 2; 643-1)	TACCGGAGAACACCACCAGGA	2	1	0.000117	CCU82511	BGHDH14_bgh02635	hypothetical protein similar to transcription activator CRG1 protein/C6 transcription factor	CGCGTCGGGCTTTGACAAGCACAATTTTATTCCATGATCCAGCCTCTTCATACTCACGGGGTCTAAATTCTCATCGTGTCACATATTAAGGCAAACATATTTTTTTTGGCAGGGCAGGACCTTTACAAGCTCCGAATTTCCGATTGCGACGGCATCTGTACGCTCCGTTTCGGCGACAATGTCTAACTCTGACGCCTCGATAGATCCCTTGCTCCGAAGCATTGCATCTGCATCACCGTTTAAGTCCTGCTCCCCTATTGCCACTCCAGAAAATCTGCCATCTCGTGCGTCTGAATACAACTCTCCTTCACCCTTCTTGCAGCAAATAAACTTGCATCAATTACAAACCAGCTCTCTAACTGCTCTAGAGAGCCCTCAAGATGAGGAAAATCTTGACGA…	3749	3636-3656	3646	20	CCTGGTGGTGTTCTCCGGTA	Sparta-Bgh_sRNAs_Bgh_transcripts
Blumeria_SS_Cluster_643-19 (Fig 2; 643-3)	TTTGACGTGGCGGAGAATTTTGAATT	NA	0	0.00119618	CCU75437	BGHDH14_bgh04465	EKA-like_protein_	ATGATCGGGTCAGTCGAAACTGTTGAGGAAATTCCTCAACCATTCTCCGTCCCCCACTGGATTGGAGAATCGTCCAAATCTTCTCCGACCACGTCAAAACCGTCGGAAAACGCTGCATCTAAATCAGCACCAAAATTATCGTCGCAGCCTAAAGCTGCTACAAAAGCAGAATGCCCGCCCGAACTACGACCAATTTTCGAAGCCGAGCAACGACGTGCCGCCGAAACAGCGGCAAATCTGGCCCTCTGCTCCGCCGCCATCTCTGGCGTTAATGCCACCCTCCTCTCTTTGACCAACGGGTCAAATAGACAATTCGTAGAATCGATGAGGGTCTATTTACGCGCCGCCATTGCGCAATACATGGCCACGGGTCCGGCCCCTACGCCACCCGTACTCCCT…	591	71-98	89	27	GTCCAAATCTTCTCCGACCACGTCAAA	CleaveLand-Bgh_sRNAs_Bgh_transcripts
Blumeria_SS_Cluster_643-23 (Fig 2; 643-4)	TGGCGGAGAATTTTGAATTAT	2	0	0.004771	CCU81904	BGHDH14_bgh00029	CSEP0008 putative effector protein	AAACTCACCTACACCTGCCTGAACTACTTTGCACGTCGGATTTTCAAAATGAAATTTTATCACTCATCATTTGTTTCAAACTTGACAATACTATCTTTGTTCTTGAACATTAATGGCGCTTTTTCACGAACGTGGCAATGCCCAAGCGGTGACATACTTTATGAAGAAGATGTTTATTCACATACAAATATGAATTCCTTTGAACACTTTCCGTTTAAAACTATAGAGGATGAAGTCTATGAAAACACTAGTTTGAGTCGCGGTGTCGTTTACAAGGTATTGGATGTGCATCCTTCGTCATCTAGCGCAACAACTTTTGCTGTCTTTACTTCAAATAAACGAGTGGCAGTAGTATACCAACAGGGCTATCGAAATAACCGAAAATTCATTGAAGAATGC…	687	420-440	430	20	TGATTCCAAATACTACGCCC	Sparta-Bgh_sRNAs_Bgh_transcripts
Blumeria_SS_Cluster_643-23 (Fig 2; 643-4)	TGGCGGAGAATTTTGAATTAT	9	1	0.007137	CCU81904	BGHDH14_bgh00029	CSEP0008 putative effector protein	AAACTCACCTACACCTGCCTGAACTACTTTGCACGTCGGATTTTCAAAATGAAATTTTATCACTCATCATTTGTTTCAAACTTGACAATACTATCTTTGTTCTTGAACATTAATGGCGCTTTTTCACGAACGTGGCAATGCCCAAGCGGTGACATACTTTATGAAGAAGATGTTTATTCACATACAAATATGAATTCCTTTGAACACTTTCCGTTTAAAACTATAGAGGATGAAGTCTATGAAAACACTAGTTTGAGTCGCGGTGTCGTTTACAAGGTATTGGATGTGCATCCTTCGTCATCTAGCGCAACAACTTTTGCTGTCTTTACTTCAAATAAACGAGTGGCAGTAGTATACCAACAGGGCTATCGAAATAACCGAAAATTCATTGAAGAATGC…	687	420-440	430	20	TGATTCCAAATACTACGCCC	Sparta-Bgh_sRNAs_Bgh_transcripts
Blumeria_SS_Cluster_643-24 (Fig 2; 643-5)	TGGCGGAGAATTTTGAATT	4	1	0.006643	CCU78191	BGHDH14_bgh03276	methionyl-tRNA synthetase 2C cytoplasmic	ATGACTGAAGCTAATGTAATTCTCCCAGAGGAGGGAAAGAATAACATTCTCATCACCAGTGCGTTGCCTTACGTCAACAATGTCCCGCATCTCGGTAATGTTATCGGCAGCGTTCTTAGCGCCGACGTCTTCTCAAGATACAGCAAATTGAGAAATCGTCCGACCCTATTTATCTGTGGAACTGACGAATACGGAACTGCCACTGAAACTCGTGCACTCGAGCTTGGTAAGACACCTCAGGAATTGTGCGATGAATTTCACAAGAAGCATAAAGATATCTACGACTGGTTCGACATCTCCTTTGACTACTTTGGTCGCACGACAACTAAACAGCAAACGATCATTGCGCAAGAAATTTACCGGAAACTAGATTCAAATGGCTATCTAGAAGAACGAACC…	2028	1604-1622	1611	18	TTTTAAAATTCTCGGTGG	Sparta-Bgh_sRNAs_Bgh_transcripts
Blumeria_SS_Cluster_643-24 (Fig 2; 643-5)	TGGCGGAGAATTTTGAATT	2	0	0.007428	CCU81904	BGHDH14_bgh00029	CSEP0008 putative effector protein	AAACTCACCTACACCTGCCTGAACTACTTTGCACGTCGGATTTTCAAAATGAAATTTTATCACTCATCATTTGTTTCAAACTTGACAATACTATCTTTGTTCTTGAACATTAATGGCGCTTTTTCACGAACGTGGCAATGCCCAAGCGGTGACATACTTTATGAAGAAGATGTTTATTCACATACAAATATGAATTCCTTTGAACACTTTCCGTTTAAAACTATAGAGGATGAAGTCTATGAAAACACTAGTTTGAGTCGCGGTGTCGTTTACAAGGTATTGGATGTGCATCCTTCGTCATCTAGCGCAACAACTTTTGCTGTCTTTACTTCAAATAAACGAGTGGCAGTAGTATACCAACAGGGCTATCGAAATAACCGAAAATTCATTGAAGAATGC…	687	422-440	430	18	ATTCCAAATACTACGCCC	Sparta-Bgh_sRNAs_Bgh_transcripts
Blumeria_SS_Cluster_643-24 (Fig 2; 643-5)	TGGCGGAGAATTTTGAATT	5	1	0.009483	CCU80312	BGHDH14_bgh01538	Patatin-like serine hydrolase	ATGGCGGACCTGAAGTGCACTAATGATGAACTCGACCTTGATACGACTGAAGGATTTGATATTCAACAATTGCCGGACTACGACCGCGAACTTCTTTCTGATGAGCATACAAACGCATTTGTAGCTGCATTAGGAGCACCTGAGATAGTTTTGTCACCGGGAGGTGACGAGCTAGGCGACAAAGTAGGTCCCAACCACGCCGAGCATGCGATTAATGATTGTCGGACCGAAAAAAGCGATTATCGTTCAAATAAAGACAGTTTGATCACGAACCAGAAAAATTTATTCATTACGGCGCAGAATGATTGGGCACCAGTTGCTCCGACCAAAGTTTCAGCTCGTGGTAATAAGAAAAGCACAGGAAGACGAAGAGCTAAAAAAAACCGTACAAGTGATGAG…	2184	1607-1625	1614	18	CTTTAGTATTGTCAGCCA	Sparta-Bgh_sRNAs_Bgh_transcripts
Blumeria_SS_Cluster_643-26 (Fig 2; 643-6)	TGGCGGAGAATTTTGAATTATT	2	0	0.001618	CCU81904	BGHDH14_bgh00029	CSEP0008 putative effector protein	AAACTCACCTACACCTGCCTGAACTACTTTGCACGTCGGATTTTCAAAATGAAATTTTATCACTCATCATTTGTTTCAAACTTGACAATACTATCTTTGTTCTTGAACATTAATGGCGCTTTTTCACGAACGTGGCAATGCCCAAGCGGTGACATACTTTATGAAGAAGATGTTTATTCACATACAAATATGAATTCCTTTGAACACTTTCCGTTTAAAACTATAGAGGATGAAGTCTATGAAAACACTAGTTTGAGTCGCGGTGTCGTTTACAAGGTATTGGATGTGCATCCTTCGTCATCTAGCGCAACAACTTTTGCTGTCTTTACTTCAAATAAACGAGTGGCAGTAGTATACCAACAGGGCTATCGAAATAACCGAAAATTCATTGAAGAATGC…	687	419-440	430	21	TTGATTCCAAATACTACGCCC	Sparta-Bgh_sRNAs_Bgh_transcripts
Blumeria_SS_Cluster_643-26 (Fig 2; 643-6)	TGGCGGAGAATTTTGAATTATT	9	1	0.00242	CCU81904	BGHDH14_bgh00029	CSEP0008 putative effector protein	AAACTCACCTACACCTGCCTGAACTACTTTGCACGTCGGATTTTCAAAATGAAATTTTATCACTCATCATTTGTTTCAAACTTGACAATACTATCTTTGTTCTTGAACATTAATGGCGCTTTTTCACGAACGTGGCAATGCCCAAGCGGTGACATACTTTATGAAGAAGATGTTTATTCACATACAAATATGAATTCCTTTGAACACTTTCCGTTTAAAACTATAGAGGATGAAGTCTATGAAAACACTAGTTTGAGTCGCGGTGTCGTTTACAAGGTATTGGATGTGCATCCTTCGTCATCTAGCGCAACAACTTTTGCTGTCTTTACTTCAAATAAACGAGTGGCAGTAGTATACCAACAGGGCTATCGAAATAACCGAAAATTCATTGAAGAATGC…	687	419-440	430	21	TTGATTCCAAATACTACGCCC	Sparta-Bgh_sRNAs_Bgh_transcripts
Blumeria_SS_Cluster_643-27 (Fig 2; 643-7)	TTTTGAATTATTGCCTCGT	6	1	5.3e-05	CCU82223	BGHDH14_bgh06242	hypothetical protein	ATGGCATCATACTACCAGTATAACAATTATCAGCACTCGGTGCCTCACAACCAATCCACCTTGTCGCCCCATGCCACTAGTCGTAGTCGTCGCGCTCCTCGTCCCTCGCAAAACTCTCAAAAGCAGTCATACCGCTCTGCACGCAAGGAAGAAGAGCCCATCATCGTAACCAGCTTTCGCCAACGTTTTGAGGCGGGCCGCTCATTCGACCTTGACGACGACTTGGAATTCTGCCCCAGTCTGGTTACCGACATTGACATGTTTTCCATCAACTCAGCCTCGTCGGATCGTTCATCCCTTTCGAGCGAATCGCCCGGCTCTTCTCCTCAATCTCACCAAGTCTCCCCCTCTACCTTTCACCTGAATCCATCGCCAACCCCATACATTCCTGCGCCATAC…	1235	853-871	860	18	CGAGGCAATATTTAAAAA	Sparta-Bgh_sRNAs_Bgh_transcripts
Blumeria_SS_Cluster_643-27 (Fig 2; 643-7)	TTTTGAATTATTGCCTCGT	3	0	0.008399	CCU81583	BGHDH14_bgh00632	C1-tetrahydrofolate synthase/MIS1	ATGGCAGCCACAATTATTGACGGGAATGCTATTGCGATGAAAATCCGCGAAAAAATTCACGCCGAAATACAAGCAACAAGGGACACCAACCCTAGATTTAATCCATCTTTAAAAATTATTCAAGCAACCTATGTTCGAATGAAATTGAAAGCAGCTGAAGAGGCATCCATAGAGTGTGAAATTATTCGATTTCCCGTCACCACCACTGAAACTGAACTATTGAACAAGATTTCACAACTCAACAACGACTTCTCAGTCCATGGAATCCTCGTTCAATTACCTGTTCCAGAACATATATCTGAATATGCTGTCACATCAGCCGTATCCGAAGATAAAGATGTCGACGGTTTTGGCGCTAATAACATTGGAGAACTAGCTAAACGTGGTGGTAAACCTCTT…	3005	2548-2566	2555	18	CGAGTCAAGGATTCGGAA	Sparta-Bgh_sRNAs_Bgh_transcripts
Blumeria_SS_Cluster_643-6 (Fig 2; 643-2)	TAAAACTCCTTGCCAAAATTCAAAAT	NA	0	0.000598271	CCU79294	BGHDH14_bgh06737	Avra10-like protein	ATGACCACTCCTCTCATCAACTATTCTCTGGCCTCAGCTAGCCGCCAAATACACGCCCATGCCGATATTTACACCCGACGGAGGAAGCAAAGCGTGGCGCACAAATCTGGGAGGCAGTTCTTTGAGACGGACGTGAGAGGGATTGGGACAAGTTTACAAGATGATGCTGAAGATGGATATAATCTCAACGGGCGTGTAATTTTGAATTTTGGCAAGGAGTTTTACGAATTGAGCTTTTTACGCGCCAAGACTTCGGTTGCGAGAGTGCTGCGGACACTATAA	282	199-224	215	25	TTTTGAATTTTGGCAAGGAGTTTTA	Sparta-Bgh_sRNAs_Bgh_transcripts
Blumeria_SS_Cluster_7440-1	TACGACACTTTGTGAGGGCCTT	NA	1	0.000564974	CCU82345	BGHDH14_bgh03346	putative_effector_protein_	ATGCCACCTGTTCGAAAAAAGCGTCCCAACGCCAAGTTGGACAACACGAGAGTCCACCCGAGGGCTCTCGAACAATTACCTGGCCTTGCCCAGTCTCTGAAATGCGCGGAGATAAGCAAGGTCTCAATCAAAGGGAAGGAAAAAGCCCTACCCGCCGTCACTGAGCCCGATACTGACATGATCGGGTCAGTTGAAACTATTGAGAAAATCTCTCAACCGCCCTCCGTCCCCCACGGGATTGGAGAATCGTCAAAATCTCCTCCGACCGCGCCCAAACTGTCGGAAAACGCTGCGCCCATAGCAGCGTCAAATTCAACGTCGCAGCCAAAAGCTGCTACAAAAGCAGAATGCCCGCCCGAACTACGACCAATTTTCGAAGCCGAGCAACGACGTGCCGCC…	1614	1351-1372	1363	21	AGGCCCTCACAAAGTGTCGTA	CleaveLand-Bgh_sRNAs_Bgh_transcripts
Blumeria_SS_Cluster_7440-1	TACGACACTTTGTGAGGGCCTT	NA	0	0.00298778	CCU78249	BGHDH14_bgh05806	EKA-like_protein_	ATGCCACCAGTTCGAAAAAAGCTCCCCAACGCAATGTTGGACAACACGAGAGTCCACCCGAGGGCTCTCGAACAATTACCTGGCCTTGCCCAGTCTCTGAAATGCGCGGAGATGAGCAAGGTCTCAATCAAAGGGAAGGAAAAAGCCCTATCCGCCGTCACTGAGCCCGATTCTGACATGATCGGGTCAGTTGAGACTATTGAGAAAATCTCTCAACCGCCCTCCGTCCCCCACCGGATTGGAGAATCGTCAAAATCTCCTCAGACCGCGCCAAAACTGTCGGAGAACGCTGCGCCCATAGCAGCGTCAAATTCAACGTCGCAGCCAAAAGCTGCTACAAAAGCAGAATGCCCGCCCGAACTACGACCAATTTTCGAAGCCGAGCAACGACGTGCCGCC…	1644	1381-1402	1393	21	AGGCCCTCACAAAGTGTCGTA	CleaveLand-Bgh_sRNAs_Bgh_transcripts
Blumeria_SS_Cluster_7440-1	TACGACACTTTGTGAGGGCCTT	NA	0	0.00537157	CCU79608	BGHDH14_bgh00652	EKA-like_protein_	ATGCCTTCAGTTCGAAAAAAGCGTCCCAACGCCAAGTTGGACAACACGAGAGTCCGCCCGAGGGCTCTCGAAAAATTACCTGGCCTTGCCCAGTCTTCGAAATGCGCGGAGATGGGTCAGGCCGTTTCGAAAGGGAAGGAAAAAGCCCTTCCCACCGTTACTGTGCCCGATACTGACATGATCGGGTCAGTTGAAATTGTTGAGGAAATCCCTCAACGAGTCTCCATCCCCCACGGGATTGGAGAATCGTCCAAACCTCCTCCGACCTCGTCAATTCCTTCGGAGAACGCTGCACCCAAAGCAGCGTCAAAATTAACGTCGCAGCCCAAAGCTGCCACGAAAGCAGACTGCCCTCCGGAACTTCGACCTATTGTCGAAGCCGAACGACGACGCGCCGCC…	1644	1381-1402	1393	21	AGGCCCTCACCAAGTGTCGTA	CleaveLand-Bgh_sRNAs_Bgh_transcripts
Blumeria_SS_Cluster_7440-1	TACGACACTTTGTGAGGGCCTT	NA	0	0.00596663	CCU76612	BGHDH14_bgh00654	putative_effector_protein_	ATGCCTTCAGTTCGAAAAAAGCGTCCCAACGCCAAGTTGGACAACACGAGAGTCCGCCCGAGGGCTCTCGAAAAATTACCTGGCCTTGCCCAGTCTTCGAAATGCGCGGAGATGGGTCAGGCCGTTTCGAAAGGGAAGGAAAAAGCCCTTCCCACCGTTACTGTGCCCGATACTGACATGATCGGGTCAGTTGAAATTGTTGAGGAAATCCCTCAACGAGTCTCCATCCCCCACGGGATTGGAGAATCGTCCAAACCTCCTCCGACCTCGTCAATTCCTTCGGAGAACGCTGCACCCAAAGCAGCGTCAAAATTAACGTCGCAGCCCAAAGCTGCCACGAAAGCAGACTGCCCTCCGGAACTTCGACCTATTGTCGAAGCCGAACGACGACGCGCCGCC…	1644	1381-1402	1393	21	AGGCCCTCACCAAGTGTCGTA	CleaveLand-Bgh_sRNAs_Bgh_transcripts
Blumeria_SS_Cluster_7440-1	TACGACACTTTGTGAGGGCCTT	NA	0	0.00656133	CCU77131	BGHDH14_bgh00652	putative_effector_protein_	ATGCCTTCAGTTCGAAAAAAGCGTCCCAACGCCAAGTTGGACAACACGAGAGTCCGCCCGAGGGCTCTCGAAAAATTACCTGGCCTTGCCCAGTCTTCGAAATGCGCGGAGATGGGTCAGGCCGTTTCGAAAGGGAAGGAAAAAGCCCTTCCCACCGTTACTGTGCCCGATACTGACATGATCGGGTCAGTTGAAATTGTTGAGGAAATCCCTCAACGAGTCTCCATCCCCCACGGGATTGGAGAATCGTCCAAACCTCCTCCGACCTCGTCAATTCCTTCGGAGAACGCTGCACCCAAAGCAGCGTCAAAATTAACGTCGCAGCCCAAAGCTGCCACGAAAGCAGACTGCCCTCCGGAACTTCGACCTATTGTCGAAGCCGAACGACGACGCGCCGCC…	1644	1381-1402	1393	21	AGGCCCTCACCAAGTGTCGTA	CleaveLand-Bgh_sRNAs_Bgh_transcripts
Blumeria_SS_Cluster_7440-1	TACGACACTTTGTGAGGGCCTT	NA	0	0.00715568	CCU74339	BGHDH14_bgh00646	putative_effector_protein_	ATGCCTTCAGTTCGAAAAAAGCGTCCCAACGCCAAGTTGGACAACACGAGAGTCCGCCAGAGGGCTCTCGAAAAATTACCTGGCCTTGCCCAGTCTTCGAAATGCGCGGAGATGGGTCAGGCCGTTTCGAAAGGGAAGGAAAAAGCCCTTCCCACCGTTACTGTGCCCGATACTGACATGATCGGGTCAGTTGAAATTGTTGAGGAAATCCCTCAACGAGTCTCCATCCCCCACGGGATTGGAGAATCGTCCAAACCTCCTCCGACCTCGTCAATTCCTTCGGAGAACGCTGCACCCAAAGCAGCGTCAAAATTAACGTCGCAGCCCAAAGCTGCCACGAAAGCAGACTGCCCTCCGGAACTTCGACCTATTGTCGAAGCCGAACGACGACGCGCCGCC…	1644	1381-1402	1393	21	AGGCCCTCACCAAGTGTCGTA	CleaveLand-Bgh_sRNAs_Bgh_transcripts
Blumeria_SS_Cluster_7440-1	TACGACACTTTGTGAGGGCCTT	NA	0	0.00774967	CCU75004	BGHDH14_bgh00656	EKA-like_protein_	ATGCCTTCAGTTCGAAAAAAGCGTCCCAACGCCAAGTTGGACAACACGAGAGTCCGCCCGAGGGCTCTCGAAAAATTACCTGGCCTTGCCCAGTCTTCGAAATGCGCGGAGATGGGTCAGGCCGTTTCGAAAGGGAAGGAAAAAGCCCTTCCCACCGTTACTGTGCCCGATACTGACATGATCGGGTCAGTTGAAATTGTTGAGGAAATCCCTCAACGAGTCTCCATCCCCCACGGGATTGGAGAATCGTCCAAACCTCCTCCGACCTCGTCAATTCCTTCGGAGAACGCTGCACCCAAAGCAGCGTCAAAATTAACGTCGCAGCCCAAAGCTGCCACGAAAGCAGACTGCCCTCCGGAACTTCGACCTATTGTCGAAGCCGAACGACGACGCGCCGCC…	1644	1381-1402	1393	21	AGGCCCTCACCAAGTGTCGTA	CleaveLand-Bgh_sRNAs_Bgh_transcripts
Blumeria_SS_Cluster_7500-1	TAGAAGAAGGACTCTAGGTCAT	5	0	0.000249	CCU74485	BGHDH14_bghG000385000001001	serine/threonine protein kinase domain protein	ATGTCTCTCACTTCCGAAATGGAGACATACCTTGCAAAACATCCATTGGAACAAATTTTAGACACTTTTCACGATGTATATCACGCAAATTTTTACAAACCTTGCGACACGGTCTTCGCCAAACCCAAGAACTCGAATAAATACCTCAATCCTGTGAGATGCTTGATGGACGGCTTTTTAAATTATGTCAACCGCTCACCACTTATCCCAGAGGTTACGAATAACATTCAGTCCCGACTCACTGTGATAGCTTTTCGGATTGCGTCAACCTCATTTGACTTGGCACCATTCGAACCCTTGGCATCACTAATCCTGACGGATGCGACAGACATCGAGGTGTGGAAATCCCTTTTGCAGCTTGCTGATACGCTTGAGTCAATTTTCGCATCCCAAGAAATA…	2811	2408-2429	2420	21	TGACCTAGAGTCCTTCTTCTA	Sparta-Bgh_sRNAs_Bgh_transcripts
Blumeria_SS_Cluster_7500-10	TATCACGGTGTAATATTTTCGCT	9	0	0.000372	CCU76931	BGHDH14_bghG003171000001001	serine/threonine-protein kinase Sgk2	ATGTCTCAATTCCCGGAAATTTATGCTTATCTAAATAAGAATCCAATCGAAGCCATTCTTACAAGTTTTCGAAAGAATTACACGGAGGACACCGCTCAAAATGATGTCTGCAACCTATTGTTAACATTATCTCATCATACAATACATAACACTCTTAACGAAGAACTGATTAAACTTCAAGACGATTTCCTTAGCATCAGGGCGAAGATCAGAAAACATAAAAGTTATCTTACAAATATTAAGTCTCTTGTCCAAGCTGTCTTGCAAAACCAAGATGAAGCCGAAGTATTCAAAATTGCGATTGATCTTGTCCAAAAACTTTCAGATGAGCCAAGTGATAATCAACCCAGTGGTCGAAAAGTCTTGACACCTACTAACGGTCCATTTTCATTCACCCGA…	2664	2094-2116	2107	22	AAGAAAATACTTCATGGTGATA	Sparta-Bgh_sRNAs_Bgh_transcripts
Blumeria_SS_Cluster_7735-1	TGTGGCAGCCCGCACTCTAGGT	4	0	0.000249	CCU76603	BGHDH14_bgh01112	putative GTPase-activating protein GYP5/putative pathogenesis-related leaf protein 4	ATGTTCAAACTTTCCAGCCTTGTTCAAAAGGCTCAATCTTTCATTGATCCAACTCAAGCGCTTAATATCTCACCTTGTGACTGGAATCCTGCCAAGGCTACCCTATTCCGTCATCAATTCCGCCTCCCAGATTCTCAAACGCCCCTCCAGGAGATTGCAGCGGAGCTCACTATTTCTCCTCCAGTTGTATATAAACCTAACGCTACACAAGGTGAAAAGGATCGAGATCGAAATAGGGGCTATCGGTACTCTGGGAGGTTGCACCTAAGTGAGGGATATCTTTGTTTTTCCACACAATCAACTAGCTTCCTTCAGACTGCAAGTACAAGCAACTCCTCTAGCTTTACTGGACAGACATACGGTGCTGGGCCCAGTGGAAATGGGTTTACTCTGCCACTT…	3396	2628-2649	2640	21	TCTAGAGTACCGACTCCCACA	Sparta-Bgh_sRNAs_Bgh_transcripts
Blumeria_SS_Cluster_8015-10	TTGTCCAGCTGTACAATAACCT	4	1	0.000295	CCU76533	BGHDH14_bgh02043	peptidyl-prolyl cis-trans isomerase B	TATGCCACCCTCTTCGTCCGTACAACCCAAGCATCCAAACACTTCACAAAACGAGCTCAGGATGTTTATAAACTACCGATCACCGCTATCAATTATATTAGCCCTTGCAATTGGGCTAGTATTCTGGTCCCGATCTGTTAACGCACTCAAAGGACCCAAAATTACTAGCAAAGTATATTTTGATATTCTCCATGGGGAAAAAGAGCTAGGACGCATAGTTATTGGCCTCTACGGCGGTACTGTCCCGATTACAGCAGAGAACTTTCGAGCTTTGGCAACCGGCGAAAAAGGAGGAGACTTAACATTTGAAGGATCAACCTTTCACCGTGTAATCAAGAACTTCATGATACAAGGAGGAGATTTTACAAAGGGTGATGGTACAGGTGGAAAGTCAATATA…	965	370-391	382	21	GGTGATGGTACAGGTGGAAAG	Sparta-Bgh_sRNAs_Bgh_transcripts
Blumeria_SS_Cluster_8262-1	TCGGAGTTCTTTCTTTGGCCTT	4	1	0.00037	CCU74223	BGHDH14_bgh01952	signal recognition particle 68 kDa protein	AGGTTAATTCCAATCCACCAATGGATTCCAAATCCATAATTCGGAATATGGATATCACAAATTTCGTGTTTTCTGGGCGGGCGCAAGCAAAACTTTATGGAGATTGGGCAAGTTACAGGACACAGCTGTCCAATAAAATACAAAAATTGCGGAAAAAACTAGGAATAGCTACAAGACCCCGCGCAAAGTTCGACAGCAGGGCAGCAATCACTTCAAGTGATATAGGACGCGATCATGGATTCTGCCATCTGTTACTTCTCACGTCTGAGCGGGCTTGGGCGCATGCTATGTTGATGCGGGAAAACAATTCATCAGATAAAACTAGCATAACTGGCCCCACAAGATCACACATCATATCTCGACTAAGGAAATCTACTCTCCATGCTAAAAGCCTGTATG…	1898	514-535	526	21	ATGTCTAAGAGAATACTCCGA	Sparta-Bgh_sRNAs_Bgh_transcripts
Blumeria_SS_Cluster_8262-1	TCGGAGTTCTTTCTTTGGCCTT	2	1	0.000676	CCU81336	BGHDH14_bgh01879	ATP synthase subunit 4%2C mitochondrial precursor	ATGACTTTCCGCTTAGCTAGAAGTCTTGTAGGCGCTGCCCGTCTGCGACCAGCGCTCTCTGCACAAAGTTTACCAGCGCTCAATATATCACTCGCAAGTCACAGGCCCTTTTCGAGCGTCCCTTCGGAAGATCCAAAGAAGAAGGCTCAATCGATTCTGGATACATTACCTGGAAATTCGTTAATCTCCAAGACAGCAATTCTCTCAACAACTGCAGGTGCCGCAATTTATGCGCTTAGTAATGAGTACTACGTTGCTAATGAAGAGACTGTTGTTGCATTTTGCCTATTGAGTATCTGGACTGCTGTCTTCAAGTTCGGAGGACCCATGTACAAGGAATGGGCAGAAAGTCAAATTGACAAGGTCAAGAATATTCTAAACTCCGCTCGGGCTGACCAT…	1114	636-657	648	21	AATGTAAAGAAAGAGCTCCAA	Sparta-Bgh_sRNAs_Bgh_transcripts
Blumeria_SS_Cluster_8262-1	TCGGAGTTCTTTCTTTGGCCTT	8	0	0.008296	CCU83248	BGHDH14_bgh05803	CSEP0257 putative effector protein	ATGCGCTCCAATCGTTTGCTCAACTCTCTTGGAATTTGGCTCGTATCTACCATAGCTGCAGTGCAGTGTTTTGGTGACTACAGCTGTTCCAATGATATGGTAATTTCGCGGAGAGAGATTGACGCGGCCCATAATAAGGCCAACTCGTACATCAATAATGCTGCTTCACAGAGGATGTACCTAAGTAAAATCGTGTACAACGGAAATTTAAACAGCGAATCTGATTCCATGTATTATTGGTTCATAACACAGTTTAAGGCCGACCAAAGAAATGTGACGACTACGTACTATTTGCTGACTTCAACGACTGGCGAATTTTTGGGGGTAATAAGCACTGGCGACTACCAGGACATTGGAACATCCGACACCTGGTGTAGCCCGTATTAG	387	256-277	266	21	AGGCCGACCAAAGAAATGTGA	Sparta-Bgh_sRNAs_Bgh_transcripts
Blumeria_SS_Cluster_889-1	TTTGTCTTGTCACTGGGAGAT	NA	0	0.0358472	CCU77250	BGHDH14_bghG003462000001001	CSEP0383_putative_effector_protein_	ATGGAATTTTTCTACCAGTTTGGATTGCTTATCGGTATATATTCTCTTATTAACCAAGGCTCTGCATCTTCAATTTTTCCAAAGCCTGGAGATCCTGGAGCGATATACAATGACTTTATTTGTGTTGGAAATCACTTCAGTATCAGCGCTGTGATGAAGAATCACCGAATAGCTTGCGATAGCTTGCACAATGCAGAACCTGACCAAGTCTTTCCAGCCCACTTAAAAGACACTCAATTATTTGGTCCCAACCTCAATCCGCTATTTACGTGGCCCATTATCTCTGAAGATAAAATTTTCAGATCTAGTAGTTTTTTTGAGGGTAGTTTATTCCCCCGCTATAAAGGTCGACCAGAGAATGCTAATGATGTCTTCTCAAGGGCAACCAGGAAATTTGCG…	1212	423-444	434	21	TTTCCTAGTGAAAAAGATAGA	CleaveLand-Bgh_sRNAs_Bgh_transcripts
Blumeria_SS_Cluster_8985-5	TCGAGATTGTATCCATCCTT	7	0	0.009071	CCU83046	BGHDH14_bgh01136	GPI-anchored cell wall organization protein Ecm33	ATGTTCACCAATCTTATTCCCCTGGCCGCATTCGCTACTCAGTCTCCCTCGGTATGCTCGCAGCCAACAGCAACGATAAATTCTCAAGCCGATGCATCTGCTCTCGCATCCTGCTCAACCTTCCAAGGTAACATCGTTGTCGGACCTGGTGCCTCTGGCATAATTTCAATTGATGGCCCACAGCAGATCACTGGAAATCTGGTCTGCGAGGATGCTGGTGGTCTAACAAGTCTTGGGTCCACAACAATCGGCTCTATTGGTGGGGCCTTCAACTTGAACAATTTGACCCTACTCTCAACACTATCAATGGGAGCGCTCAAGTCAGCTAGTACCATAAACTGGGTTGCTCTACCTGCATTGTCTCAACTCAACTTTCCCGCTACAGTTACCAGATCTAAG…	1497	544-563	552	19	CGAATGGTAACAATCTTGA	Sparta-Bgh_sRNAs_Bgh_transcripts
Blumeria_SS_Cluster_9003-1	TCGGATGCGATTCTTCTTGGCT	NA	0	0.0154393	CCU75789	BGHDH14_bgh06067	NADH-ubiquinone_oxidoreductase_subunit_GRIM-19_	GAGCTCCTCAAGTCCGCCGAAGATTCCTGTTTTCCAGCACGAGAACCTACCAAATAAAACCGCTTGGACTTGAGGAATTAGCATCTTCCTGTTCTTTTACCGAAGATTTAAGCTATACACATTAGACGCCCTACTACTAAACTTCATGGTAAAAAGAGTTGTTATGGTATTTTCCCACAATCTAAGACTCGTTATGAACGGCTAAAAATATAAATTTGCTCCTCATTACTGGAACGATTCTATCGAGCCAACGAGTGAAATATCACGTGACCGCCCAATTGAATTCCATCTCTATACTTGCACGAACGCACAGCAACATCCGACTCCAGCATCCCACTTTCAAACGAAGAAGAAATTGAAATCGGCAAAATTACAGATAAATTTGGTCCCGAATAATAT…	1162	625-647	637	22	GCCGAGGAGGATCGAGATCTTG	CleaveLand-Bgh_sRNAs_Bgh_transcripts
Blumeria_SS_Cluster_9024-1	TAAACCATGACCCAGCTTTGTAT	3	0	0.001156	CCU79034	BGHDH14_bghG004216000001001	CSEP0399 putative effector protein	GAATTCTAACCCTAAATCATCTGGTTTGGACCACGATTTCGAACTAGCTGGCAGCTCATTGAATTCAAATTTGTGAAGGAAACGTTAGACACGTCATATACTAAGACCACTTATCGATTGTTTGAAAATCAAAATGAAATTTCTCTCTCTCAGCATCATCACCGTGGTCATGGACCTGCTCTGTGTAGCACATTCACGAGATGGGGTTGAGGTTACTGTTCAGGGAATCAGTGAGCAAAGAATTGATGCCACAAATACGGCTACAGCACGGACTCATGAATTCGCCTGCATGAATAAAGTAATTAAAGGACAAGCAGCTATTGACGCAATACGTAGACGGCGTGCCACTGTTTATACAAGGATGGATAATGGTGTTCAGAAAAAGTTATTCTACATTAC…	974	354-376	367	22	TACAAGGATGGATAATGGTGTT	Sparta-Bgh_sRNAs_Bgh_transcripts
Blumeria_SS_Cluster_9024-4	TGTTTGCAATTGGAGTAACTTCT	3	1	0.000828	CCU82425	BGHDH14_bgh06158	NAD(+)-dependent glutamate synthase	ATGACCCATCGGGGTGCAGTCGGATCAGATGTACGGGATGGAGATGGAGCTGGTGTTATGACGTCCATTCCTCACAAATTCTTTATTAAAAACTTCGAACGCGAAACAGACGTCAAGTTACCCCCGCAAGGCCAGTACGCCGTTGGGAATCTATTCTTCAAACCAGATGAAGAAATACTGCAAACATCCAAAAAACAATTCTGTGATATAGCAGAATCTCTAGGTCTTAGAATCTTAGGTTGGCGAGTCCCACCAAAAGATTCAACACTGCTTGGACCTGCAGCTGCTTCTCGTGAACCAGTTATTTTACAGCCATTTGTTGTGCATGAGTCGAGCTACGGCAAAGGAAACGAACCTGAGATTACGGATCCCAACCTCTTTGATGAAAAGCACTTTGAA…	6787	4554-4576	4565	22	GAAGATACTGCAGTTGAAAAGA	Sparta-Bgh_sRNAs_Bgh_transcripts
Blumeria_SS_Cluster_9024-5	TTTGCAATTGGAGTAACTTCTTT	3	1	0.001104	CCU82425	BGHDH14_bgh06158	NAD(+)-dependent glutamate synthase	ATGACCCATCGGGGTGCAGTCGGATCAGATGTACGGGATGGAGATGGAGCTGGTGTTATGACGTCCATTCCTCACAAATTCTTTATTAAAAACTTCGAACGCGAAACAGACGTCAAGTTACCCCCGCAAGGCCAGTACGCCGTTGGGAATCTATTCTTCAAACCAGATGAAGAAATACTGCAAACATCCAAAAAACAATTCTGTGATATAGCAGAATCTCTAGGTCTTAGAATCTTAGGTTGGCGAGTCCCACCAAAAGATTCAACACTGCTTGGACCTGCAGCTGCTTCTCGTGAACCAGTTATTTTACAGCCATTTGTTGTGCATGAGTCGAGCTACGGCAAAGGAAACGAACCTGAGATTACGGATCCCAACCTCTTTGATGAAAAGCACTTTGAA…	6787	4552-4574	4565	22	TCGAAGATACTGCAGTTGAAAA	Sparta-Bgh_sRNAs_Bgh_transcripts
Blumeria_SS_Cluster_9239-1	TTTCCAATTTCTGTACGGCGCT	2	0	0.00299	CCU81898	BGHDH14_bgh02187	hypothetical protein	CTCTACATATTATCTTCAAAATACTAACAATGACCGAGGAATCATATTTGAGATTACACATCACACCGCTAACGCCTGAACTCCTAGGAACTATTTTGCCTTCTCAAGTCTTGCCTAATGCCCGCAACCTCTCATATCACACAATCCAGACCTTTCCAGAAAAAAGCTATGGATTTGTAGATTTGCCATATATAGACGCTGAGAGCATCAAGAAAAAGCTACACGGGTCTATTGTTAAAGGGACAAAAATGCGCATTCAGGCTGCGCGGCCGAAATCAGAGCGAGCTGGAGAGGAAGACTCACGATCAGTATCACAGCCAAAACTCAAAAATAAAAAGAGATCTAGAAATGAGCTACCTGCAATAGAAATAGGTCAAAGGAAGGTCAAAAGGGGATGGA…	1745	1262-1283	1274	21	GCGCTTTACAAAAAATCTAAA	Sparta-Bgh_sRNAs_Bgh_transcripts
Blumeria_SS_Cluster_9239-3	TGCGGCATCTAGGAGCTCTTCCCT	4	0	0.000374	CCU75119	BGHDH14_bgh05349	elongation factor Tu	AAAAGCTTTCAGCTTGCTAGAATGTCTATGCTCACACGATCAATCAAGCCATATCTTAAAACTACATTTCTCAACTCAAGGCGAGATCTTTTGGTTAGCCCTGTATACACCCTCCTTCGAGGACGCAATGGGCCAAATATATTTGGGTCTCGCACATACGCGGATAAATTCGAGCGGACGAAACCTCATGTAAACATAGGTACTATTGGTCATGTTGATCACGGAAAGACCACACTAACTGCCGCCATTACTAAAAGACAGGCCGAAAAAGGCATGGCCAGCTTTCTTGAATACGGAGCGATTGATAAAGCCCCTGAAGAGCGAAAACGAGGAATTACAATTTCGACTGCGCACATTGAATACTCCACGGAGGCTAGACATTACTCACACGTCGACTGT…	1362	724-747	738	23	TTGATGAGCTCCTAGCTGCTGTA	Sparta-Bgh_sRNAs_Bgh_transcripts
Blumeria_SS_Cluster_957-1	TGGAGATTTTGAGTTTGGGCTT	3	1	0.000878	CCU77351	BGHDH14_bgh03477	elongation factor 1-gamma	ACCTTACAACCTCCATCTCTAAGTTCTCTCAGAATCCCAAACTCAAGATGGTCTTCGGAAAACTTTACACCATGCGGGACAATCCCCGGTCCATACCTATCATCGCGATCGCTAAGGCCAACAACATTGAGCTTGAGATCGTCGATACCAAACCTGGTTCAGAATGTCCAGAGTATCGCAAAATAAATAAATTAGGCAAAGTTCCAACCTTCGTTGGATCTAATGGCTTTGTTCTTCGCGAAACTATCGCAATCTCTATGTACATGACCAGCCAAAATCCAAAGACAGAACTCTTGGGTAAAACGAAAGAAGAATACGTTTCAATCCTACAATGGATGTCTTACACTAATGGAGAGATTGCCACTGCTTTCGGTGGGTGGCTTCTCCCAATATATGGAC…	1424	33-54	45	21	ATCCCAAACTCAAGATGGTCT	Sparta-Bgh_sRNAs_Bgh_transcripts
Blumeria_SS_Cluster_957-1	TGGAGATTTTGAGTTTGGGCTT	11	0	0.001485	CCU77207	BGHDH14_bgh01098	putative cytochrome c oxidase family protein	CACTTGGACGACGACAGTATAACCCCGAAATCCAAAACTTCACAAAATCATAGAAAATGGCAATTGCACCTATCACTGGAATGCTCCGCCGGGGCCTCATTCTAGACCTAAGTATTGCGTTTGGTGTTGGGACATCAGTCGGATACCTTTATTGGTACGGTTTTCACATTCCAAACGTCCGCAAACGAGATCTATACTACACCAAATTGGAGGAGCAGAGGGCAGCAAACGCATCTGGGTAGGGTCCGTGTAGAATGTGAGAAAATTAGTGCTGTCGTAGTGCAAAATATCTTCTTTTTAAAATAATCTTGCAATTGGGGTTTAGAATAATTTTGCGGGTCGAGGTGACCACTATTGCCCAAAAGTGTTCTCCTGTGAT	379	21-42	31	21	ACCCCGAAATCCAAAACTTCA	Sparta-Bgh_sRNAs_Bgh_transcripts
Blumeria_SS_Cluster_9701-1	TACCGGAGAACACCACCAGGA	2	1	0.000117	CCU82511	BGHDH14_bgh02635	hypothetical protein similar to transcription activator CRG1 protein/C6 transcription factor	CGCGTCGGGCTTTGACAAGCACAATTTTATTCCATGATCCAGCCTCTTCATACTCACGGGGTCTAAATTCTCATCGTGTCACATATTAAGGCAAACATATTTTTTTTGGCAGGGCAGGACCTTTACAAGCTCCGAATTTCCGATTGCGACGGCATCTGTACGCTCCGTTTCGGCGACAATGTCTAACTCTGACGCCTCGATAGATCCCTTGCTCCGAAGCATTGCATCTGCATCACCGTTTAAGTCCTGCTCCCCTATTGCCACTCCAGAAAATCTGCCATCTCGTGCGTCTGAATACAACTCTCCTTCACCCTTCTTGCAGCAAATAAACTTGCATCAATTACAAACCAGCTCTCTAACTGCTCTAGAGAGCCCTCAAGATGAGGAAAATCTTGACGA…	3749	3636-3656	3646	20	CCTGGTGGTGTTCTCCGGTA	Sparta-Bgh_sRNAs_Bgh_transcripts
