# Supplementary material for: Small RNA discovery in the interaction between barley and the powdery mildew pathogen
Source: BMC Genomics. 2019 Jul 25;20:610. doi: 10.1186/s12864-019-5947-z (PMC6657096; doi:10.1186/s12864-019-5947-z)
Supplement: Supplementary file 5 — Table S3. PARE validated Bgh transcript target annotations. Annotation information for each predicted Bgh transcript including ensembl, blastx, interproscan, and literature based categories. (XLSX 28 kb) [file 12864_2019_5947_MOESM5_ESM.xlsx]

## Sheet: Cover Sheet
Small RNA discovery in the interaction between barley and the powdery mildew pathogen
Matt Hunt, Sagnik Banerjee, Priyanka Surana, Meiling Liu, Greg Fuerst, Sandra Mathioni, Blake C. Meyers, Daniel Nettleton, and Roger P. Wise
Additional Table 3 PARE validated Bgh transcript target annotations. Annotation information for each predicted Bgh transcript including ensembl, blastx, interproscan, and literature based categories.
Column	Details
Bgh CCU number	Transcript CCU designation
Bgh BGH number	Transcript BGHDH14 designation
Ensembl_annotation	Ensembl official
BLASTx_annotation	Manually chosen top BLASTx annotation
InterPro annotations accession	Manually chosen top Interproscan accession number
InterPro annotations description	Manually chosen top Interproscan description
GO annotations	GO functional annotation
Function	Literature based functional description
Pathology-related	Effector candidate?
Category	Functional category

## Sheet: 6-14-2018_PARE_validated_Bgh_vs
Bgh CCU number	Bgh BGH number	ensembl_annotation	blastx_annotation	InterPro annotations accession	InterPro annotations description	GO annotations	function	Pathology-related	category
CCU74214	bgh04936	prenyl cysteine carboxyl methyltransferase description	putative isoprenylcysteine carboxyl methyltransferase [Erysiphe necator]	IPR007269	Isoprenylcysteine carboxyl methyltransferase	GO:0004671|GO:0006481|GO:0016021	isoprenylation protein secondary modification	no	post translational modification
CCU74223	bgh01952	signal recognition particle 68 kDa protein description	signal recognition particle protein [Marssonina brunnea f. sp. 'multigermtubi' MB_m1]	IPR026258	Signal recognition particle subunit SRP68	GO:0005047|GO:0005786|GO:0006614|GO:0008312|GO:0030942	Membrane Co-translational translocation related	no	translation-related
CCU74253	bgh04826	Hsp90 binding co-chaperone (Sba1) description	Co-chaperone regulates Hsp90 [Blumeria graminis f. sp. tritici 96224]	IPR008978	HSP20-like chaperone	none	chaperone activation co-factor	no	protein folding
CCU74302	bgh01816	CLIP-associated_protein_description	ARM repeat-containing protein [Phialocephala scopiformis]	IPR024395 IPR016024	CLASP N-terminal domain and Armadillo-type fold	GO:0005488	Microtubule-associated protein	no	cellular structure and function
CCU74309	bgh04754	hypothetical_protein_description	DNA-directed RNA polymerase III complex subunit Rpc37 [Marssonina brunnea f. sp. 'multigermtubi' MB_m1]	IPR006886	DNA-directed RNA polymerase III subunit Rpc5	GO:0003899|GO:0005634|GO:0006351	tRNA and rRNA transcription	no	transcriptional regulation
CCU74337	bgh02965	neuronal calcium sensor 1 description	EF-hand [Phialocephala scopiformis]	IPR011992	EF-hand domain pair	GO:0005509	calcium level sensor related to signaling	no	signaling
CCU74339	bgh00646	putative_effector_protein_description	putative eka-like protein [Erysiphe necator]	none	none	none	effector	yes	effector
CCU74421	bghG000312000002001	methionine aminopeptidase 2A description	methionine aminopeptidase 2-like protein [Phialocephala scopiformis]	IPR002468	Peptidase M24A, methionine aminopeptidase, subfamily 2	GO:0004177|GO:0006508|GO:0008235	cotranslational cleavage of methionine	no	translation-related
CCU74464	bgh03090	calcium/calmodulin-dependent protein kinase kinase 2/serine/threonine-protein kinase ssp1	serine/threonine-protein kinase [Marssonina brunnea f. sp. 'multigermtubi' MB_m1]	IPR002290	Serine/threonine/dual specificity protein kinase, catalytic domain	GO:0004672|GO:0005524|GO:0006468	calcium dependent kinase signaling	no	signaling
CCU74485	bghG000385000001001	serine/threonine protein kinase domain protein	serine threonine- kinase Sgk2 protein [Rutstroemia sp. NJR-2017a BBW]	IPR008266	Tyrosine-protein kinase, active site	GO:0004672|GO:0006468	Sgk2/Ypk1 homolog and kinase	no	signaling
CCU74490	bghG000389000001001	CSEP0285 putative effector protein description	putative secreted effector protein [Blumeria graminis f. sp. tritici 96224]	none	none	none	effector	yes	effector
CCU74676	bgh00489	Isopentenyl diphosphatedimethylallyl diphosphate isomerase/IDI1	Isopentenyldiphosphate isomerase [Phialocephala scopiformis]	IPR015797 IPR011876	NUDIX hydrolase domain-like and Isopentenyl-diphosphate delta-isomerase, type 1	GO:0016787 GO:0004452|GO:0008299	isoprenoid biosynthesis	no	metabolism
CCU74724	bgh02753	RHO_protein_GDP_dissociation_inhibitor_description	putative Rho GDP-dissociation inhibitor [Phialocephala scopiformis]	IPR000406	Rho protein GDP-dissociation inhibitor	GO:0005094|GO:0005737	cellular signaling	no	signaling
CCU74754	bgh00001	Aquaporin 1 description	Spore-specific water channel [Blumeria graminis f. sp. tritici 96224]	IPR023271 IPR000425	Aquaporin-like and Major intrinsic protein	GO:0005215|GO:0006810|GO:0016020	water transport	no	transporter
CCU74760	bgh02944	CELP0021 Effector like protein description	putative basic proline-rich protein [Erysiphe necator]	none	none	none	effector	yes	effector
CCU74790	bghG000619000001001	integral membrane protein description	putative integral membrane protein [Erysiphe necator]	IPR008427	Extracellular membrane protein, CFEM domain	none	unclear	no	hypothetical or unknown
CCU74823	bgh03900	40S ribosomal protein S28 description	putative 40s ribosomal protein s28 [Erysiphe necator]	IPR000289 IPR012340	Ribosomal protein S28e and Nucleic acid-binding, OB-fold	GO:0003735|GO:0005622|GO:0005840|GO:0006412	ribosome component	no	translation-related
CCU74842	bgh06076	hypothetical protein	3-methyl-2-oxobutanoate hydroxymethyltransferase [Aspergillus terreus NIH2624]	IPR015813 IPR003700	Pyruvate Phosphoenolpyruvate kinase-like domain and Ketopantoate hydroxymethyltransferase	GO:0003824 GO:0003864|GO:0015940	Coenzyme A biosynthetic enzyme	no	metabolism
CCU75004	bgh00656	EKA-like_protein_description	putative eka-like protein [Erysiphe necator]	none	none	none	EKA TE family member	yes	EKA family
CCU75026	bgh01105	putative importin subunit alpha-1 description	karyopherin alpha-1-like protein [Marssonina brunnea f. sp. 'multigermtubi' MB_m1]	IPR000225 IPR002652	Armadillo and Importin-alpha, importin-beta-binding domain	GO:0005515 GO:0005634|GO:0005737|GO:0006606|GO:0008565	nuclear import protein	no	cellular structure and function
CCU75119	bgh05349	elongation factor Tu description	translation elongation factor Tu [Phialocephala scopiformis]	IPR000795 IPR004161	Transcription factor, GTP-binding domain and Translation elongation factor EFTu/EF1A, domain 2	GO:0003924|GO:0005525 GO:0005525	translation promotion factor (ribosome co-factor)	no	translation-related
CCU75186	bgh04647	hypothetical protein description	CSEP0039 effector protein [Rutstroemia sp. NJR-2017a BVV2]	none	none	none	effector homolog	yes	effector
CCU75214	bgh04337	NADH-ubiquinone oxidoreductase 14 kDa subunit description	putative nadh-ubiquinone oxidoreductase 14 kda [Erysiphe necator]	none	none	none	mitochondrial electron transport	no	Energy-related
CCU75274	bghG001154000001001	Hsp70-like_protein_description	Hsp70-like protein [Marssonina brunnea f. sp. 'multigermtubi' MB_m1]	IPR013126	Heat shock protein 70 family	none	protein folding	no	protein folding
CCU75276	bghG001155000002001	Set1_complex_component_spp1_description	related to SPP1 Subunit of the COMPASS complex, which methylates histone H3 on lysine 4 [Phialocephala subalpina]	IPR001965	Zinc finger, PHD-type	GO:0005515|GO:0008270	meiotic recombination	no	cellular structure and function
CCU75321	bgh05577	putative tRNA (guanine-N(7)-)-methyltransferase description	tRNA methyltransferase [Phialocephala scopiformis]	IPR003358	tRNA (guanine-N-7) methyltransferase, Trmb type	GO:0006400|GO:0008176	tRNA modification	no	translation-related
CCU75328	bgh04006	Protein disulfide-isomerase/PDI related protein A prpA	thioredoxin-domain-containing protein [Phialocephala scopiformis]	IPR013766	Thioredoxin domain	GO:0045454	ER protein folding	no	protein folding
CCU75359	bgh03700	class I peptide chain release factor/hypothetical protein	no good blast match	none	none	none	hypothetical	no	hypothetical or unknown
CCU75437	bgh04465	EKA-like_protein_description	putative virulence effector, partial [Blumeria graminis f. sp. tritici]	none	none	none	EKA TE family member	yes	EKA family
CCU75459	bgh04392	DUF221_domain_protein_description	DUF221-domain-containing protein [Phialocephala scopiformis]	IPR003864 IPR027815	Calcium-dependent channel, 7TM region, putative phosphate and 10TM putative phosphate transporter, cytosolic domain	GO:0016020	hypothetical	no	hypothetical or unknown
CCU75464	bgh00840	putative cAMP-dependent protein kinase catalytic subunit description	cAMP-dependent protein kinase catalytic subunit [Marssonina brunnea f. sp. 'multigermtubi' MB_m1]	IPR002290	Serine/threonine/dual specificity protein kinase, catalytic domain	GO:0004672|GO:0005524|GO:0006468	cAMP-dependent kinase	no	signaling
CCU75532	bgh03772	short chain dehydrogenase/reductase	short chain dehydrogenase [Marssonina brunnea f. sp. 'multigermtubi' MB_m1]	IPR002198	Short-chain dehydrogenase/reductase SDR	GO:0008152|GO:0016491	multiple possible functions	no	metabolism
CCU75545	bgh00110	hypothetical protein description	S-adenosylmethionine synthetase [Botrytis cinerea B05.10]	IPR022628	S-adenosylmethionine synthetase, N-terminal	GO:0004478|GO:0006556	polyamine biosynthesis	no	metabolism
CCU75599	bgh02958	DDHD domain-containing protein description	DDHD domain-containing protein [Marssonina brunnea f. sp. 'multigermtubi' MB_m1]	IPR004177	DDHD domain	GO:0046872	unclear	no	hypothetical or unknown
CCU75630	bgh04701	hypothetical protein description	PIF1 helicase-like protein [Cordyceps brongniartii RCEF 3172]	none	none	none	DNA helicase	no	cellular structure and function
CCU75789	bgh06067	NADH-ubiquinone_oxidoreductase_subunit_GRIM-19_description	putative nadh-ubiquinone oxidoreductase subunit grim-19 [Erysiphe necator]	IPR009346	GRIM-19	none	mitochondrial electron transport	no	Energy-related
CCU75814	bgh04191	translation repressor/antiviral protein Ski3	TPR-like protein [Cadophora sp. DSE1049]	IPR013026	Tetratricopeptide repeat-containing domain	GO:0005515	viral defense	no	translation-related
CCU75820	bgh05780	uccinyl-CoA3-ketoacid-coenzyme A transferase subunit A description	coenzyme A transferase [Marssonina brunnea f. sp. 'multigermtubi' MB_m1]	IPR014388	3-oxoacid CoA-transferase	GO:0008410|GO:0046952	3 carbon metabolism	no	metabolism
CCU75958	bgh00962	putative secretory pathway Rab GDP dissociation inhibitor description	secretory pathway Rab GDP dissociation inhibitor [Marssonina brunnea f. sp. 'multigermtubi' MB_m1]	IPR000806	Rab GDI protein	GO:0005093|GO:0015031	vesicle transport	no	vesicle transport
CCU75994	bgh02778	CSEP0059 putative effector protein description	putative secreted effector protein [Blumeria graminis f. sp. tritici 96224]	none	none	none	effector	yes	effector
CCU76007	bgh00080	Nitrogen permease regulator 2 (NPR2) family description	nitrogen permease regulator 2 [Phialocephala scopiformis]	IPR009348	Nitrogen permease regulator 2	none	nitrogen transporter	no	transporter
CCU76115	bgh01454	sucrose transporter description	MFS sugar transporter-like protein [Phialocephala scopiformis]	IPR020846	Major facilitator superfamily domain	none	sucrose transport	no	transporter
CCU76331	bgh03804	iron_sulfur_assembly_protein_description	related to iron sulfur assembly protein 1 [Rhynchosporium commune]	IPR016092	FeS cluster insertion protein	GO:0005198|GO:0016226|GO:0051536	mitochondrial electron transport	no	Energy-related
CCU76421	bgh02922	CSEP0070 putative effector protein description	putative secreted effector protein [Blumeria graminis f. sp. tritici 96224]	none	none	none	effector	yes	effector
CCU74214	bgh04936	prenyl cysteine carboxyl methyltransferase description	isoprenylcysteine carboxyl methyltransferase [Marssonina brunnea f. sp. 'multigermtubi' MB_m1]	IPR007269	Isoprenylcysteine carboxyl methyltransferase (ICMT) family	GO:0004671|GO:0006481|GO:0016021	isoprenylation protein secondary modification	no	post translational modification
CCU76485	bghG002628000001001	serine/threonine-protein kinase Sgk2	serine/threonine-protein kinase Sgk2 [Blastomyces gilchristii SLH14081]	none	none	none	Sgk2/Ypk1 homolog and kinase	no	signaling
CCU76533	bgh02043	peptidyl-prolyl cis-trans isomerase B description	peptidyl-prolyl cis-trans isomerase B [Diplocarpon rosae]	IPR002130	Cyclophilin-type peptidyl-prolyl cis-trans isomerase domain	GO:0000413|GO:0003755|GO:0006457	protein folding	no	protein folding
CCU76544	bgh02044	rhomboid_protein_2_description	Rhomboid-like protein [Glarea lozoyensis ATCC 20868]	IPR022764	Peptidase S54, rhomboid domain	GO:0004252|GO:0016021	peptidase	no	protein turnover
CCU76603	bgh01112	putative GTPase-activating protein GYP5/putative pathogenesis-related leaf protein 4	TBC-domain-containing protein [Phialocephala scopiformis]	IPR011992 IPR000195	EF-hand domain pair and Rab-GTPase-TBC domain	none	vesicle transport	no	vesicle transport
CCU76612	bgh00654	putative_effector_protein_description	putative eka-like protein [Erysiphe necator]	none	none	none	effector	yes	effector
CCU76730	bgh00954	putative_nucleoporin_p54_description	putative nucleoporin nup44 protein [Erysiphe necator]	IPR025712	Nucleoporin Nup54, alpha-helical domain	none	nuclear transport	no	transporter
CCU76743	bgh04254	transcriptional regulator (Cti6) description	putative fyve phd zinc finger [Erysiphe necator]	IPR019787	Zinc finger, PHD-finger	GO:0005515	PHD transcription factor	no	transcriptional regulation
CCU76762	bgh04531	glutaredoxin_domain-containing_protein_description	glutaredoxin domain containing protein [Diplocarpon rosae]	IPR012336	Thioredoxin-like fold	none	redox control	no	redox control
CCU76786	bgh05284	Eukaryotic translation initiation factor 3 subunit M (eIF3m) description	PCI-domain-containing protein [Phialocephala scopiformis]	IPR000717 IPR027528	Proteasome component (PCI) domain and Eukaryotic translation initiation factor 3 subunit M	GO:0005515	Translation-related	no	Translation-related
CCU76816	bgh00317	14-3-3 family protein description	14-3-3 protein [Glarea lozoyensis ATCC 20868]	IPR000308	14-3-3 protein	GO:0019904	multiple possible functions	no	metabolism
CCU76868	bgh01609	putative polyadenylate-binding protein description	polyadenylate binding protein [Phialocephala scopiformis]	IPR002004 IPR000504	Polyadenylate-binding protein/Hyperplastic disc protein and RNA recognition motif domain	GO:0003723 GO:0003676	translation initiation factor	no	Translation-related
CCU76874	bgh01612	hypothetical protein description	YTH-domain-containing protein [Cadophora sp. DSE1049]	none	none	none	unclear	no	hypothetical or unknown
CCU76931	bghG003171000001001	serine/threonine-protein kinase Sgk2	serine/threonine protein kinase Sgk2 [Histoplasma capsulatum H143]	IPR011009	Protein kinase-like domain	none	Sgk2/Ypk1 homolog and kinase	no	signaling
CCU76966	bgh06160	putative 60S ribosomal protein L40/ubiquitin/ribosomal fusion protein	Ubiquitin-60S ribosomal protein L40 [Hirsutella minnesotensis 3608]	IPR000626 IPR001975	Ubiquitin domain and Ribosomal protein L40e	GO:0005515 GO:0003735|GO:0005840|GO:0006412	ribosome component	no	Translation-related
CCU77059	bghG003293000001001	hypothetical protein description	putative urb2 npa2 family protein [Erysiphe necator]	IPR018849	Nucleolar 27S pre-rRNA processing, Urb2/Npa2, C-terminal	none	unclear	no	hypothetical or unknown
CCU77073	bghG003307000001001	EKA-like protein description	putative eka-like protein [Erysiphe necator]	IPR021476	Protein of unknown function DUF3129	none	EKA TE family member	yes	EKA family
CCU77131	bgh00652	EKA-like protein	putative eka-like protein [Erysiphe necator]	none	none	none	effector	yes	EKA family
CCU77207	bgh01098	putative cytochrome c oxidase family protein description	cytochrome c oxidase family protein [Rutstroemia sp. NJR-2017a WRK4]	IPR014368	Cytochrome c oxidase, subunit VIIa, fungal	GO:0004129|GO:0005746|GO:0022904|GO:0055114	mitochondrial electron transport	no	Energy-related
CCU77214	bgh05031	60S ribosomal protein L3 description	60S ribosomal protein L3 [Phialocephala scopiformis]	IPR000597	Ribosomal protein L3	GO:0003735|GO:0005622|GO:0005840|GO:0006412	ribosome component	no	Translation-related
CCU77249	bgh00136	homocitrate synthase	homocitrate synthase [Marssonina brunnea f. sp. 'multigermtubi' MB_m1]	IPR000891 IPR002034 IPR013785	Pyruvate carboxyltransferase and Alpha-isopropylmalate/homocitrate synthase conserved site and Aldolase-type TIM barrel	GO:0003824 GO:0019752|GO:0046912 GO:0003824	homocitrate synthase	no	metabolism
CCU77250	bghG003462000001001	CSEP0383_putative_effector_protein_description	putative secreted effector protein [Blumeria graminis f. sp. tritici 96224]	none	none	none	effector	yes	effector
CCU77271	bghG003477000001001	hypothetical_protein_description	Histone acetyltransferase protein [Rutstroemia sp. NJR-2017a BBW]	none	none	none	histone acetylase	no	transcriptional regulation
CCU77351	bgh03477	elongation factor 1-gamma description	eEF1-gamma [Glarea lozoyensis ATCC 20868]	IPR004045 IPR001662	Glutathione S-transferase, N-terminal and Translation elongation factor EF1B, gamma chain, conserved	GO:0005515 GO:0003746|GO:0006414	Translation-related	no	Translation-related
CCU77431	bgh05633	origin recognition complex subunit 2/Orc2	origin recognition complex subunit 2 [Marssonina brunnea f. sp. 'multigermtubi' MB_m1]	IPR007220	Origin recognition complex, subunit 2	GO:0000808|GO:0005634|GO:0006260	DNA replication	no	cellular structure and function
CCU77441	bgh02443	Nucleosome assembly protein 1-like 1 description	nucleosome assembly protein [Marssonina brunnea f. sp. 'multigermtubi' MB_m1]	IPR002164	Nucleosome assembly protein (NAP)	GO:0005634|GO:0006334	chromatin regulation	no	cellular structure and function
CCU77505	bgh01291	putative MFS multidrug transporter description	MFS multidrug transporter-like protein [Phialocephala scopiformis]	IPR011701	Major facilitator superfamily	GO:0016021|GO:0055085	transporter	no	transporter
CCU77512	bgh05871	hypothetical protein description	putative rheb small monomeric gtpase protein [Erysiphe necator]	IPR022771	Wings apart-like protein	none	unclear	no	hypothetical or unknown
CCU77536	bghG003813000001001	CSEP0390 putative effector protein description	putative secreted effector protein [Blumeria graminis f. sp. tritici 96224]	none	none	none	effector	yes	effector
CCU77682	bgh02439	serine/threonine-protein kinase	serine/threonine-protein kinase Sgk2 [Periconia macrospinosa]	IPR000719	Protein kinase domain	GO:0004672|GO:0005524|GO:0006468	kinase	no	signaling
CCU77988	bghG003939000001001	Rab9 effector protein description	probable host cell factor 2 [Rhynchosporium commune]	IPR015915	Kelch-type beta propeller	GO:0005515	vesicle transport	no	vesicle transport
CCU78105	bghG003954000001001	CSEP0395_putative_effector_protein_description	putative secreted effector protein [Blumeria graminis f. sp. tritici 96224]	none	none	none	effector	yes	effector
CCU78165	bgh03592	hypothetical protein description	cut8 proteasome-binding domain-containing protein [Rutstroemia sp. NJR-2017a BVV2]	IPR024526	Protein of unknown function DUF3807	none	unclear	no	hypothetical or unknown
CCU78191	bgh03276	methionyl-tRNA synthetase%2C cytoplasmic description	methionyl-tRNA synthetase [Marssonina brunnea f. sp. 'multigermtubi' MB_m1]	IPR014758	Methionyl-tRNA synthetase	GO:0000166|GO:0004825|GO:0005524|GO:0005737|GO:0006431	rRNA synthetase	no	Translation-related
CCU78249	bgh05806	EKA-like_protein_description	putative eka-like protein [Erysiphe necator]	none	none	none	EKA TE family member	yes	EKA family
CCU78416	bgh06556	peptide-N4-(N-acetyl-beta-glucosaminyl)asparagine amidase A description	Peptide-N4-(N-acetyl-beta-glucosaminyl)asparagine amidase A protein [Rutstroemia sp. NJR-2017a BVV2]	IPR021102	Peptide-N4-(N-acetyl-beta-glucosaminyl)asparagine amidase A	none	glycoprotein synthesis	no	metabolism
CCU78774	bgh02196	pre-rRNA-processing protein pno1 description	pre-rRNA-processing protein PNO1 [Trichophyton rubrum CBS 118892]	IPR004088	K Homology domain, type 1	GO:0003723	ribosome biogenesis	no	Translation-related
CCU78880	bgh01364	calcium P-type ATPase description	calcium ATPase [Phialocephala scopiformis]	none	none	none	transporter	no	transporter
CCU78998	bgh00181	3-hydroxyanthranilate 3,4-dioxygenase	3-hydroxyanthranilate 34-dioxygenase protein [Rutstroemia sp. NJR-2017a BVV2]	IPR010329	3-hydroxyanthranilic acid dioxygenase	GO:0000334|GO:0005506|GO:0055114	amino acid biosynthesis	no	metabolism
CCU79034	bghG004216000001001	CSEP0399 putative effector protein description	no good blast match	none	none	none	effector	yes	effector
CCU79101	bgh03976	myosin regulatory light chain/Calmodulin	EF-hand [Cadophora sp. DSE1049]	IPR002048	EF-hand domain	GO:0005509	calcium binding signaling protein	no	signaling
CCU79294	bgh06737	Avra10-like protein description	no good blast match	none	none	none	EKA TE family member	yes	EKA family
CCU79601	bgh00055	EKA-like_protein_description	putative eka-like protein [Erysiphe necator]	none	none	none	EKA TE family member	yes	EKA family
CCU79608	bgh06930	EKA-like_protein_description	putative eka-like protein [Erysiphe necator]	none	none	none	EKA TE family member	yes	EKA family
CCU79643	bgh06903	EKA-like_protein_description	putative eka-like protein [Erysiphe necator]	none	none	none	EKA TE family member	yes	EKA family
CCU79777	bgh04669	nucleolar targeting protein description	66S preribosome component MAK16 [Botrytis cinerea B05.10]	IPR029004	Ribosomal L28e/Mak16	none	ribosome related	no	Translation-related
CCU79792	bgh01516	putative 60S ribosomal protein L10a description	60S ribosomal protein L1 [Botrytis cinerea B05.10]	IPR002143	Ribosomal protein L1	GO:0003723|GO:0003735|GO:0006412|GO:0015934	ribosomal protein	no	Translation-related
CCU79798	bgh03255	integral_membrane_protein_description	putative integral membrane protein [Erysiphe necator]	none	none	none	unclear	no	hypothetical or unknown
CCU79861	bgh01521	putative lysine decarboxylase protein description	putative lysine decarboxylase-like protein [Erysiphe necator]	IPR031100 IPR005269	LOG family and Cytokinin riboside 5'-monophosphate phosphoribohydrolase LOG	none	polyamine biosynthesis	no	metabolism
CCU80014	bgh01390	hypothetical_protein_description	putative cyclin-like f-box protein [Erysiphe necator]	IPR029058	Alpha/Beta hydrolase fold	none	hypothetical	no	hypothetical or unknown
CCU80166	bgh01276	ubiquitination_network_signaling_protein_description	ubiquitination network signaling protein [Marssonina brunnea f. sp. 'multigermtubi' MB_m1]	none	none	none	protein turnover	no	protein turnover
CCU80312	bgh01538	Patatin-like serine hydrolase description	patatin-domain-containing protein [Phialocephala scopiformis]	IPR002641 IPR016035	Patatin/Phospholipase A2-related and Acyl transferase/acyl hydrolase/lysophospholipase	GO:0006629 GO:0008152	lipid signaling	no	signaling
CCU80569	bgh06685	vacuolar aspartic protease/Aspartic protease/Pepsin like protease	Acid protease [Glarea lozoyensis ATCC 20868]	IPR001461	Aspartic peptidase	GO:0004190|GO:0006508	vacuolar protease	no	protein turnover
CCU81166	bgh05080	DNA directed RNA polymerase III subunit Rpc82 description	DNA directed RNA polymeras-like protein III subunit Rpc82 [Phialocephala scopiformis]	IPR008806	RNA polymerase III Rpc82, C -terminal	GO:0003677|GO:0003899|GO:0006351	tRNA and rRNA transcription	no	transcriptional regulation
CCU81238	bgh02950	peroxin 26 description	peroxin 26 [Marssonina brunnea f. sp. 'multigermtubi' MB_m1]	IPR003864	Calcium-dependent channel, 7TM region, putative phosphate	GO:0016020	peroxisome biosynthesis	no	cellular structure and function
CCU81307	bgh03635	26S protease regulatory subunit 7 description	26S protease regulatory subunit 7 [Pseudogymnoascus destructans 20631-21]	IPR003959 IPR005937	ATPase, AAA-type, core and 26S proteasome subunit P45	GO:0005524 GO:0005737|GO:0016787|GO:0030163	protein turnover	no	protein turnover
CCU81336	bgh01879	ATP synthase subunit 4%2C mitochondrial precursor description	ATP synthase subunit 4 mitochondrial precursor [Phialocephala scopiformis]	IPR008688	ATPase, F0 complex, B chain/subunit B/MI25	GO:0015078|GO:0015986	mitochondrial electron transport	no	Energy-related
CCU81337	bgh06966	CBF/Mak21 family protein	nucleolar complex protein-like protein [Phialocephala scopiformis]	IPR016024 IPR005612	Armadillo-type fold and CCAAT-binding factor	GO:0005488	unclear	no	hypothetical or unknown
CCU81390	bghG004983000004001	putative_effector_protein_description	CSEP0431 putative effector protein [Blumeria graminis f. sp. hordei DH14]	none	none	none	effector	yes	effector
CCU81402	bgh02743	alpha-1,6-mannosyltransferase/galactosyltransferase	galactosyl transferase GMA12/MNN10 family protein [Marssonina brunnea f. sp. 'multigermtubi' MB_m1]	IPR008630	Glycosyltransferase 34	GO:0016021|GO:0016757	glycoprotein synthesis	no	post translational modification
CCU81408	bgh03009	T-complex_protein_1_subunit_zeta_description	T-complex protein 1 zeta subunit [Phialocephala scopiformis]	IPR002194 IPR012722	Chaperonin TCP-1, conserved site and T-complex protein 1, zeta subunit	GO:0005524|GO:0006457|GO:0051082 GO:0005524|GO:0006457|GO:0051082	protein folding	no	protein folding
CCU81543	bghG005160000001001	ornithine decarboxylase antizyme description	ornithine decarboxylase antizyme protein [Rutstroemia sp. NJR-2017a WRK4]	IPR002993	Ornithine decarboxylase antizyme	GO:0004857|GO:0008073	polyamine biosynthesis	no	metabolism
CCU81583	bgh00632	C1-tetrahydrofolate synthase/MIS1	putative c1 tetrahydrofolate protein [Neofusicoccum parvum UCRNP2]	IPR000672	Tetrahydrofolate dehydrogenase/cyclohydrolase	GO:0003824|GO:0004488|GO:0009396|GO:0055114	one carbon metabolism	no	metabolism
CCU81660	bgh00438	acyl_synthase_description	3-oxoacyl-synth [Phialocephala scopiformis]	IPR016039 IPR017568	Thiolase-like and 3-oxoacyl-[acyl-carrier-protein] synthase 2	GO:0003824|GO:0008152 GO:0006633|GO:0016747	fatty acid biosynthesis	no	metabolism
CCU81831	bgh06046	ABCG2 ATP-binding cassette, sub-family G (WHITE), member 2	ABC-2 type transporter [Marssonina brunnea f. sp. 'multigermtubi' MB_m1]	IPR011633	Protein of unknown function DUF1602	none	transporter	no	transporter
CCU81842	bgh05542	EKA-like protein [Blumeria graminis f. sp. hordei DH14]	putative eka-like protein [Erysiphe necator]	none	none	none	EKA TE family member	yes	EKA family
CCU81859	bgh02242	hypothetical_protein_description	upf0183 domain containing protein [Colletotrichum gloeosporioides Nara gc5]	IPR005373	Uncharacterised protein family UPF0183	none	hypothetical	no	hypothetical or unknown
CCU81863	bgh06218	threonine ammonia-lyase precursor description	threonine dehydratase-like protein [Phialocephala scopiformis]	IPR005787	Threonine dehydratase, biosynthetic	GO:0004794|GO:0009097	amino acid biosynthesis	no	metabolism
CCU81898	bgh02187	hypothetical protein description	Nucleotide- alpha-beta plait protein [Rutstroemia sp. NJR-2017a WRK4]	IPR012677	Nucleotide-binding alpha-beta plait domain	GO:0000166	unclear	no	hypothetical or unknown
CCU81904	bgh00029	CSEP0008 putative effector protein description	putative secreted effector protein, partial [Blumeria graminis f. sp. tritici 96224]	none	none	none	effector	yes	effector
CCU82060	bgh04255	CSEP0196 putative effector protein description	putative secreted effector protein [Blumeria graminis f. sp. tritici 96224]	none	none	none	effector	yes	effector
CCU82141	bgh03543	hypothetical protein description	Cytochrome c oxidase subunit 7A2 mitochondrial protein [Rutstroemia sp. NJR-2017a BBW]	none	none	none	mitochondrial electron transport	no	Energy-related
CCU82149	bgh01179	Ribosomal L2 protein description	probable 54S ribosomal protein L12, mitochondrial precursor [Phialocephala subalpina]	IPR008932	Ribosomal protein L7/L12, oligomerisation	GO:0003735|GO:0005622|GO:0005840|GO:0006412	ribosomal protein	no	Translation-related
CCU82223	bgh06242	hypothetical protein description	hypothetical protein BGT96224_372 [Blumeria graminis f. sp. tritici 96224]	IPR027915	Protein of unknown function DUF4452	none	hypothetical	no	hypothetical or unknown
CCU82316	bgh06811	EKA-like_protein_description	putative eka-like protein [Erysiphe necator]	none	none	none	EKA TE family member	yes	EKA family
CCU82345	bgh03346	putative_effector_protein_description	putative eka-like protein [Erysiphe necator]	none	none	none	EKA TE family member	yes	EKA family
CCU82350	bgh01893	monothiol glutaredoxin-5, mitochondrial precursor	glutathione-dependent oxidoreductase [Blumeria graminis f. sp. tritici 96224]	IPR002109	Glutaredoxin	GO:0009055|GO:0015035|GO:0045454	redox control	no	redox control
CCU82425	bgh06158	NAD(+)-dependent glutamate synthase	glutamate synthase [Phialocephala scopiformis]	IPR012220	Glutamate synthase, eukaryotic	GO:0005506|GO:0006537|GO:0010181|GO:0016040|GO:0045181|GO:0050660|GO:0055114	nitrogen assimilation	no	metabolism
CCU82440	bgh01966	GTP-binding protein ypt1 description	GTP-binding protein ypt1 [Pseudogymnoascus destructans 20631-21]	IPR003578	Small GTPase superfamily, Rho type	GO:0005525|GO:0005622|GO:0007264	vesicle transport	no	vesicle transport
CCU82456	bgh05434	EKA-like_protein_description	putative virulence effector, partial [Blumeria graminis f. sp. tritici]	none	none	none	EKA TE family member	yes	EKA family
CCU82467	bgh00851	URA4-dihydroorotase CDS	Dihydroorotase [Phialocephala scopiformis]	IPR004721	Dihydroorotase homodimeric type	GO:0004151|GO:0019856	nucleic acid biosynthesis	no	metabolism
CCU82505	bgh01068	putative fungal protein description	lccl domain-containing protein [Rutstroemia sp. NJR-2017a BBW]	IPR012674	Calycin	none	unclear	no	hypothetical or unknown
CCU82511	bgh02635	hypothetical protein similar to transcription activator CRG1 protein/C6 transcription factor	Zn2/Cys6 DNA-binding protein [Glarea lozoyensis ATCC 20868]	IPR001138	Zn(2)-C6 fungal-type DNA-binding domain	GO:0000981|GO:0005634|GO:0006355|GO:0008270	transcription factor	no	transcriptional regulation
CCU82570	bgh05905	phytase description	phosphoglycerate mutase-like protein [Phialocephala scopiformis]	IPR000560	Histidine phosphatase superfamily, clade-2	GO:0003993	phosphate metabolism	no	metabolism
CCU82584	bgh02724	small nuclear ribonucleoprotein complex protein Nhp2 description	L30e-like protein [Meliniomyces variabilis F]	IPR004037	Ribosomal protein L7Ae conserved site	GO:0030529|GO:0042254	ribosomal protein	no	Translation-related
CCU82587	bgh01210	PHB1-Prohibitin CDS	prohibitin [Phialocephala scopiformis]	IPR000163	Prohibitin	GO:0016020	mitochondrial morphagenesis	no	cellular structure and function
CCU82597	bgh01213	PDCD2/Programmed cell death protein 2	putative 20S rRNA accumulation protein 4 [Cercospora beticola]	IPR007320	Programmed cell death protein 2, C-terminal	GO:0005737	cell death regulation	no	cellular structure and function
CCU82657	bgh02366	Putative_chaperone_protein_clpB_description	putative heat shock protein hsp98 [Phialocephala scopiformis]	IPR004176	Clp, N-terminal	GO:0019538	protein folding	no	protein folding
CCU82681	bgh03724	C2H2_finger_domain-containing_protein_description	C2H2 and C2HC zinc finger [Glarea lozoyensis ATCC 20868]	IPR013087	Zinc finger C2H2-type/integrase DNA-binding domain	GO:0003676	transcription factor	no	transcriptional regulation
CCU82743	bgh01254	succinyl-CoA ligase alpha-chain description	Succinyl-CoA synthetase [Glarea lozoyensis ATCC 20868]	IPR005810	Succinyl-CoA ligase, alpha subunit	GO:0003824|GO:0008152	carbon metabolism	no	metabolism
CCU82745	bgh06500	sucrose transporter description	MFS general substrate transporter [Phialocephala scopiformis]	IPR020846	Major facilitator superfamily domain	none	sucrose transport	no	transporter
CCU82760	bghG006911000001001	hypothetical protein description	hypothetical protein BGT96224_5118 [Blumeria graminis f. sp. tritici 96224]	none	none	none	hypothetical	no	hypothetical or unknown
CCU82799	bgh00560	peroxisomal coenzyme A synthetase description	acetyl-CoA synthetase-like protein [Phialocephala scopiformis]	IPR000873	AMP-dependent synthetase/ligase	GO:0003824|GO:0008152	Coenzyme A biosynthetic enzyme	no	metabolism
CCU82845	bgh06162	glucose repressible protein description	Putative Glucose-repressible protein [Aspergillus calidoustus]	IPR020100	Glucose-repressible protein Grg1	none	metabolic regulation	no	metabolism
CCU82970	bgh06370	plasma membrane channel protein Ist2 description	plasma membrane stress response protein-like protein [Phialocephala scopiformis]	IPR007632	Anoctamin	none	transporter	no	transporter
CCU82989	bghG007361000001001	hypothetical protein description	hypothetical protein EV44_g4484 [Erysiphe necator]	none	none	none	hypothetical	no	hypothetical or unknown
CCU82997	bgh00558	acyl-CoA-binding protein description	Acyl CoA binding protein [Blumeria graminis f. sp. tritici 96224]	IPR000582	Acyl-CoA-binding protein, ACBP	GO:0000062	fatty acid metabolism	no	metabolism
CCU83046	bgh01136	GPI-anchored cell wall organization protein Ecm33 description	GPI-anchored cell wall organization protein ecm33 [Marssonina brunnea f. sp. 'multigermtubi' MB_m1]	none	none	none	cell wall function	no	cellular structure and function
CCU83048	bgh04589	PQ loop repeat protein description	PQ-loop-domain-containing protein [Diplocarpon rosae]	IPR006603	PQ-loop repeat	none	vesicle transport	no	vesicle transport
CCU83070	bgh04041	EKA-like_protein_description	putative virulence effector, partial [Blumeria graminis f. sp. tritici]	none	none	none	EKA TE family member	yes	EKA family
CCU83078	bgh04909	hypothetical_protein_description	hypothetical protein BGT96224_4391 [Blumeria graminis f. sp. tritici 96224]	none	none	none	hypothetical	no	hypothetical or unknown
CCU83161	bgh06419	EKA-like_protein_description	putative eka-like protein [Erysiphe necator]	none	none	none	EKA TE family member	yes	EKA family
CCU83171	bgh01933	U6 snRNA-associated Sm-like protein LSm3 description	Sm-like ribonucleo protein [Cadophora sp. DSE1049]	IPR001163	LSM domain, eukaryotic/archaea-type	none	intron splicing factor	no	transcriptional regulation
CCU83248	bgh05803	CSEP0257 putative effector protein description	putative secreted effector protein [Blumeria graminis f. sp. tritici 96224]	none	none	none	effector	yes	effector
CCU83250	bghG009256000001001	serine/threonine-protein kinase Sgk2, partial	serine/threonine protein kinase Sgk2 [Histoplasma capsulatum H143]	IPR011009	Protein kinase-like domain	none	Sgk2/Ypk1 homolog and kinase	no	signaling
