# Supplementary material for: Small RNA discovery in the interaction between barley and the powdery mildew pathogen
Source: BMC Genomics. 2019 Jul 25;20:610. doi: 10.1186/s12864-019-5947-z (PMC6657096; doi:10.1186/s12864-019-5947-z)
Supplement: Supplementary file 6 — Table S4. EKA homolog/hairpin overlap details. Mapping locations, direction of transcript and hairpins, as well as information on overlap type. (XLSX 12 kb) [file 12864_2019_5947_MOESM6_ESM.xlsx]

## Sheet: Cover Sheet
Small RNA discovery in the interaction between barley and the powdery mildew pathogen
Matt Hunt, Sagnik Banerjee, Priyanka Surana, Meiling Liu, Greg Fuerst, Sandra Mathioni, Blake C. Meyers, Daniel Nettleton, and Roger P. Wise
Additional Table 4 EKA homolog/hairpin overlap details. Mapping locations, direction of transcript and hairpins, as well as information on overlap type.
Column	Details
Supercontig	Bgh Ensembl (v32) supercontig number
Transcript start	EKA transcript start
Transcript stop	EKA transcript stop
Transcript size	EKA transcript size
Transcript direction	EKA transcript genome orientation
Hairpin start	Hairpin start
Hairpin stop	Hairpin stop
Hairpin size	Hairpin size
Hairpin direction	Hairpin genome orientation
Overlap range	EKA transcript and hairpin overlap genomic range
Overlap length	EKA transcirpt and hairpin overlap length
Overlap code	Overlap code: where eq is equal, tr is transcript, hp is hairpin. As an example eq-hp means equal overlap start, hairpin is longer at 3' end

## Sheet: Chapter 2 supplemental table 3
Supercontig	transcript start	transcript stop	transcript size	transcript direction	hairpin start	hairpin stop	hairpin size	hairpin direction	overlap range	overlap length	overlap code
HF943528	413642	413925	283	reverse	413642	414057	415	forward	413642-414057	415	eq-hp
HF943533	944961	945223	262	reverse	944961	945355	394	forward	944961-945355	394	eq-hp
HF943546	6287768	6288047	279	reverse	6287768	6288179	411	forward	6287768-6288179	411	eq-hp
HF943546	1387789	1388043	254	forward	1387789	1388100	311	reverse	1387789-1388100	311	eq-hp
HF943546	6238413	6238683	270	reverse	6238413	6238815	402	forward	6238413-6238815	402	eq-hp
HF941093	807	1079	272	reverse	750	1077	327	forward	750-1079	329	hp-tr
HF943535	1988417	1988681	264	reverse	1988417	1988810	393	forward	1988417-1988810	393	eq-hp
HF943549	665816	666074	258	reverse	665759	666074	315	forward	665759-666074	315	hp-hp
HF943549	4847090	4847334	244	reverse	4847090	4847466	376	forward	4847090-4847466	376	eq-hp
HF943549	9274151	9274398	247	reverse	9274151	9274532	381	forward	9274151-9274532	381	eq-hp
HF943517	464603	464870	267	forward	464471	464870	399	reverse	464471-464870	399	hp-eq
HF943561	170275	170555	280	reverse	170275	170687	412	forward	170275-170687	412	eq-hp
HF943523	627497	627775	278	forward	627365	627775	410	reverse	627365-627775	410	hp-eq
HF943530	2027309	2027586	277	forward	2027177	2027586	409	reverse	2027177-2027586	409	hp-eq
HF943520	216843	217119	276	reverse	216843	217251	408	forward	216843-217251	408	eq-hp
HF943513	763520	763802	282	forward	763400	763802	402	reverse	763400-763802	402	hp-eq
HF943527	169453	169723	270	forward	169455	169780	325	reverse	169453-169780	327	tr-hp
HF943554	348663	348910	247	forward	348531	348910	379	reverse	348531-348910	379	hp-eq
HF943704	825	1091	266	reverse	768	1091	323	forward	768-1091	323	hp-eq
HF938563	257	535	278	forward	125	535	410	reverse	125-535	410	hp-eq
