# Supplementary material for: Small RNA discovery in the interaction between barley and the powdery mildew pathogen
Source: BMC Genomics. 2019 Jul 25;20:610. doi: 10.1186/s12864-019-5947-z (PMC6657096; doi:10.1186/s12864-019-5947-z)
Supplement: Supplementary file 7 — Table S5. Details of DE barley mapped reads. Differentially expressed barley genome mapped sRNAs details including name, sequence, size, condition DE, and matches to predicted miRNAs and Rfam motifs. (XLSX 287 kb) [file 12864_2019_5947_MOESM7_ESM.xlsx]

## Sheet: Cover sheet
Small RNA discovery in the interaction between barley and the powdery mildew pathogen
Matt Hunt, Sagnik Banerjee, Priyanka Surana, Meiling Liu, Greg Fuerst, Sandra Mathioni, Blake C. Meyers, Daniel Nettleton, and Roger P. Wise
Additional Table 5 Expression details of DE barley mapped reads. Differentially expressed barley genome mapped sRNAs details including name, sequence, size, condition DE, and matches to predicted miRNAs and Rfam motifs.
Column	Details
DE_comparison	Timepoint and genotype differentially expressed
Read_name	Full read name
log2FC	Log based 2 fold change
Read_sequence	Full read sequence
Read_length	Read length (nucleotides)
Rfam_annotation	Any associated Rfam annotation
Barley_predicted_sRNA_match	Match of read sequence to predicted barley miRNA

## Sheet: 12-28-2016_DESeq2_AllBarleyRead
DE_comparison	Read_name	log2FC	Read_sequence	Read_length	Rfam_annotation	barley_predicted_sRNA_match
t0_bln1	20239_barley_mapped_read_103024-1395	2.83128	ACGAGGGCTATTAGATTAAGATCTT	25	none	no_match
t0_bln1	20239_barley_mapped_read_105589-1353	-3.31895	TGACCCAGAGGTTGTCTGACAGACT	25	none	no_match
t0_bln1	20239_barley_mapped_read_109194-1295	2.42375	TTTTCCTCTCTCGATTCTTGATAAGTTGGCGGCTACCATGCCGTCATCT	49	none	no_match
t0_bln1	20239_barley_mapped_read_118914-1158	-2.57279	AGATTAGTACGTACAAACTCGCCTT	25	none	no_match
t0_bln1	20239_barley_mapped_read_125785-1077	-2.36201	CGGGACGAGATGCAGGGTCTGATCT	25	none	no_match
t0_bln1	20239_barley_mapped_read_134546-984	-2.51205	AGAACCGGGACTAAAGGGCTTGCCT	25	none	no_match
t0_bln1	20239_barley_mapped_read_149881-854	-2.85398	GTGACCCAGAGGTTGTCTGACAGACT	26	none	no_match
t0_bln1	20239_barley_mapped_read_155960-810	2.90635	ATGGATCGGGCCAGCGTTTGATGCT	25	none	no_match
t0_bln1	20239_barley_mapped_read_156094-809	-2.21116	ATGAATCGGGCCAGCGTTTGATGCT	25	none	no_match
t0_bln1	20239_barley_mapped_read_160966-776	-2.87148	GGTGACCCAGAGGTTGTCTGACAGACT	27	none	no_match
t0_bln1	20239_barley_mapped_read_162551-766	-3.36496	TTGAGACCTGCAGGCCATTCCT	22	none	no_match
t0_bln1	20239_barley_mapped_read_164206-756	-2.57014	GAAAGACAAGTGACTCAACTGGCTT	25	none	no_match
t0_bln1	20239_barley_mapped_read_167643-735	-2.48301	AGAGACCAGGAGAGACCAGAGAT	23	none	no_match
t0_bln1	20239_barley_mapped_read_169914-722	2.44209	GAGAACCGATGGTCGGATGAACATT	25	none	no_match
t0_bln1	20239_barley_mapped_read_173880-700	2.49456	ACGAGATGTAGGGTCTGATCGGGCT	25	none	no_match
t0_bln1	20239_barley_mapped_read_17939-9753	-1.69171	CACGGACCAAGGAGTCTGACATGCG	25	none	no_match
t0_bln1	20239_barley_mapped_read_198834-583	-2.51055	GACCCAGAGGTTGTCTGACAGACT	24	none	no_match
t0_bln1	20239_barley_mapped_read_199575-580	-2.35272	GCAGGGTGACCCAGAGGTTGTCTGACAGACT	31	none	no_match
t0_bln1	20239_barley_mapped_read_210045-541	-2.37092	AGGGTGACCCAGAGGTTGTCTGACAGACT	29	none	no_match
t0_bln1	20239_barley_mapped_read_228026-484	-2.51309	CCAGGAGAGACCAGAGATATCT	22	none	no_match
t0_bln1	20239_barley_mapped_read_22888-7708	3.32455	AAAATGATATCACCGCCCTACT	22	none	no_match
t0_bln1	20239_barley_mapped_read_248459-430	-2.57339	TAGGCGCAACAGAGATCTGGAT	22	none	no_match
t0_bln1	20239_barley_mapped_read_29626-5955	-4.58671	ATTGATGAGAAGATATTTCATACTCTGAGCT	31	none	no_match
t0_bln1	20239_barley_mapped_read_58272-2820	-3.60813	ACCCAGAGGTTGTCTGACAGACT	23	none	no_match
t0_bln1	20239_barley_mapped_read_64082-2524	-2.77019	ATGGATTGACAAGTTGAGCGCGCTT	25	none	no_match
t0_bln1	20239_barley_mapped_read_6479-24991	4.26196	AAATGATATCACCGCCCTACAT	22	none	no_match
t0_bln1	20239_barley_mapped_read_69212-2299	-1.87466	ATTGCAGAATCCCGCGAA	18	none	no_match
t0_bln1	20239_barley_mapped_read_80704-1898	-3.06148	GAGGATCTGTAGGGTTTCTGGCCCT	25	none	no_match
t0_bln1	20239_barley_mapped_read_88590-1691	2.4646	ATCGACCCGTTCCTCTGAAATGGAT	25	none	no_match
t0_bln1	20239_barley_mapped_read_90536-1645	-3.0507	ACGAGATGCAGGGTCTGATCGGGCT	25	none	no_match
t0_dm	20239_barley_mapped_read_101238-1427	2.14032	AGGCAGATCATAATAGCTGAGCT	23	none	no_match
t0_dm	20239_barley_mapped_read_103024-1395	3.44543	ACGAGGGCTATTAGATTAAGATCTT	25	none	no_match
t0_dm	20239_barley_mapped_read_103786-1383	2.11846	CGATGAGTAGGAGGGCGCGGCGGCCGCTGCAAAACCCGGGGCGCGAGCC	49	none	no_match
t0_dm	20239_barley_mapped_read_105589-1353	-3.35374	TGACCCAGAGGTTGTCTGACAGACT	25	none	no_match
t0_dm	20239_barley_mapped_read_108220-1310	2.85589	AGACTGTGACAGATCGGATCGCCTT	25	none	no_match
t0_dm	20239_barley_mapped_read_109194-1295	2.38734	TTTTCCTCTCTCGATTCTTGATAAGTTGGCGGCTACCATGCCGTCATCT	49	none	no_match
t0_dm	20239_barley_mapped_read_111012-1267	2.07556	ATTTATGAAAGACGAACAACTGCGAAAGCATTTGCCAAGGATGTTTTCA	49	SSU_rRNA_eukarya	no_match
t0_dm	20239_barley_mapped_read_112650-1242	-2.32695	TTTTTTGGACGCAGCGCGAAGCGCT	25	none	no_match
t0_dm	20239_barley_mapped_read_117449-1177	-2.19565	ATGCGGAACGGCTCTTGCTGGTCCGCCGCTCGGCTCGGGGTGTGGACTGT	50	none	no_match
t0_dm	20239_barley_mapped_read_118914-1158	-2.41846	AGATTAGTACGTACAAACTCGCCTT	25	none	no_match
t0_dm	20239_barley_mapped_read_120889-1132	-2.1877	TATGCGGAACGGCTCTTGCTGGTCCGCCGCTCGGCTCGGGGTGTGGACTG	50	none	no_match
t0_dm	20239_barley_mapped_read_122688-1111	2.22842	GATAGAAGACACCAAGATAGAACTT	25	none	no_match
t0_dm	20239_barley_mapped_read_127983-1052	-2.14748	TGCGACCGACCGAGTTTTTGAATTT	25	none	no_match
t0_dm	20239_barley_mapped_read_130114-1029	2.12048	AGGAGTAGACTAGAAAACCTAGAACTTAAAAAGTCACTATCAATGAATT	49	none	no_match
t0_dm	20239_barley_mapped_read_134546-984	-2.00199	AGAACCGGGACTAAAGGGCTTGCCT	25	none	no_match
t0_dm	20239_barley_mapped_read_149881-854	-2.88896	GTGACCCAGAGGTTGTCTGACAGACT	26	none	no_match
t0_dm	20239_barley_mapped_read_151344-843	2.05447	TCAACTGTTATGATTTGCTTCT	22	none	no_match
t0_dm	20239_barley_mapped_read_155960-810	3.0298	ATGGATCGGGCCAGCGTTTGATGCT	25	none	no_match
t0_dm	20239_barley_mapped_read_156094-809	-2.039	ATGAATCGGGCCAGCGTTTGATGCT	25	none	no_match
t0_dm	20239_barley_mapped_read_160966-776	-2.90778	GGTGACCCAGAGGTTGTCTGACAGACT	27	none	no_match
t0_dm	20239_barley_mapped_read_161634-772	2.14304	TACCCTGCATCTCCACCAT	19	none	no_match
t0_dm	20239_barley_mapped_read_162551-766	-3.53066	TTGAGACCTGCAGGCCATTCCT	22	none	no_match
t0_dm	20239_barley_mapped_read_164206-756	-2.30499	GAAAGACAAGTGACTCAACTGGCTT	25	none	no_match
t0_dm	20239_barley_mapped_read_167643-735	-2.5162	AGAGACCAGGAGAGACCAGAGAT	23	none	no_match
t0_dm	20239_barley_mapped_read_169914-722	2.14907	GAGAACCGATGGTCGGATGAACATT	25	none	no_match
t0_dm	20239_barley_mapped_read_169986-722	2.1894	GGCGCAGCAGTTGACTGGACATCTAGGGGTAAAGCACTGTTTCGGTGCG	49	none	no_match
t0_dm	20239_barley_mapped_read_170739-717	-2.31567	GGGATTGTAGGTCAATTGGTCAGAGCACCGCCCTGTCAAGGCGGAAGCTG	50	tRNA	no_match
t0_dm	20239_barley_mapped_read_173759-701	2.4795	TAGGGTGGCCCAGAGGTTGTCTGACAGACT	30	Plant_U3	no_match
t0_dm	20239_barley_mapped_read_173880-700	2.8414	ACGAGATGTAGGGTCTGATCGGGCT	25	none	no_match
t0_dm	20239_barley_mapped_read_178596-675	2.07305	TCTACTATAGATGCTCTTAGGCCTT	25	none	no_match
t0_dm	20239_barley_mapped_read_179213-672	2.1945	AACGGACAAAATGGCCATCCATTTT	25	none	no_match
t0_dm	20239_barley_mapped_read_179959-668	2.44125	AAATGATATCACCGCCCTACACT	23	none	no_match
t0_dm	20239_barley_mapped_read_184012-649	2.15743	TGAGCAGTAATATCCTTCTTT	21	none	no_match
t0_dm	20239_barley_mapped_read_184257-648	-2.21718	TGCGGAACGGCTCTTGCTGGTCCGCCGCTCGGCTCGGGGTGTGGACTGTT	50	none	no_match
t0_dm	20239_barley_mapped_read_185542-642	2.20484	ACCTGGTTGGGCCCTCCAT	19	none	no_match
t0_dm	20239_barley_mapped_read_191726-613	2.06415	AATGGGCGAAAGCCTGACGGAGCAATGCCGCGTGGAGGTGGAAGGCCTA	49	SSU_rRNA_bacteria	no_match
t0_dm	20239_barley_mapped_read_192808-609	-2.21784	TTCAAGTGATGAAGTGAAACTGCAACAATATGACAGGAGTTACACTCCCG	50	snoZ199	no_match
t0_dm	20239_barley_mapped_read_198834-583	-2.54437	GACCCAGAGGTTGTCTGACAGACT	24	none	no_match
t0_dm	20239_barley_mapped_read_199575-580	-2.3874	GCAGGGTGACCCAGAGGTTGTCTGACAGACT	31	none	no_match
t0_dm	20239_barley_mapped_read_201071-574	-2.14145	CTTGGGACTCCAACGATGAACGGTT	25	none	no_match
t0_dm	20239_barley_mapped_read_209257-544	-2.17016	AATACGGGATCTGGTCGGACAGGCT	25	none	no_match
t0_dm	20239_barley_mapped_read_210045-541	-2.52642	AGGGTGACCCAGAGGTTGTCTGACAGACT	29	none	no_match
t0_dm	20239_barley_mapped_read_210428-540	-2.06164	AAGGCATAGAGCTTTCACTCGAAAT	25	none	no_match
t0_dm	20239_barley_mapped_read_213638-529	2.12971	AGAATGAATCTGCGCGTTGGGCATT	25	none	no_match
t0_dm	20239_barley_mapped_read_218575-513	2.24171	AGGGCTATAGCTCAGTTCGGTAGAGCAACTCAT	33	none	no_match
t0_dm	20239_barley_mapped_read_222283-501	2.07696	AGTGCATGTTGGATCCCTTCAAGTT	25	none	no_match
t0_dm	20239_barley_mapped_read_225424-492	-1.98236	ATATGGACCACAAGTAAAATCTCTT	25	none	no_match
t0_dm	20239_barley_mapped_read_228026-484	-2.54698	CCAGGAGAGACCAGAGATATCT	22	none	no_match
t0_dm	20239_barley_mapped_read_22888-7708	3.89527	AAAATGATATCACCGCCCTACT	22	none	no_match
t0_dm	20239_barley_mapped_read_236572-460	2.23825	ATAACGAACCGGGACTAAAGGACCT	25	none	no_match
t0_dm	20239_barley_mapped_read_236783-459	-2.10443	ATCGGAAAACCCAGGTGCGCCGCCT	25	none	no_match
t0_dm	20239_barley_mapped_read_248459-430	-2.60469	TAGGCGCAACAGAGATCTGGAT	22	none	no_match
t0_dm	20239_barley_mapped_read_255473-413	2.16178	GGGATTGTAGTTCAATTGGGCAGAGCACCGCCCTGTC	37	none	no_match
t0_dm	20239_barley_mapped_read_260711-401	2.21859	GGGATTGTAGTTCAATTGGTCAGAGCACCGCGCTGTCAAGG	41	none	no_match
t0_dm	20239_barley_mapped_read_263429-396	2.23798	GCGAGCGTAGTTCAATGGTGAAACATCTCCTTGCCAA	37	none	no_match
t0_dm	20239_barley_mapped_read_280932-362	2.26408	ATTGATGAGAAGATATATCATACTCTGAGCT	31	none	no_match
t0_dm	20239_barley_mapped_read_283251-358	2.25906	GGGATAGTAGTTCAATTGGTCA	22	none	no_match
t0_dm	20239_barley_mapped_read_287555-350	-2.08033	CACCGACTGCAGGCAGAACGAGCCT	25	none	no_match
t0_dm	20239_barley_mapped_read_293754-340	2.19657	GCCCAGTCACTGATCAGTCGTGTCT	25	none	no_match
t0_dm	20239_barley_mapped_read_294245-339	2.16805	GAGACCATCGTCCTCCCCGCCTT	23	none	no_match
t0_dm	20239_barley_mapped_read_29626-5955	-4.19025	ATTGATGAGAAGATATTTCATACTCTGAGCT	31	none	no_match
t0_dm	20239_barley_mapped_read_319323-302	2.12223	ACGGACCAGGACGAGATGTAGGGTT	25	none	no_match
t0_dm	20239_barley_mapped_read_320607-300	-2.0735	ATCGCAACGGAAGACAAAAGAATTT	25	none	no_match
t0_dm	20239_barley_mapped_read_330217-288	2.15445	GTTGCCCGGGTAGATCGTCTGATCT	25	none	no_match
t0_dm	20239_barley_mapped_read_37081-4683	2.67794	GGGATTGTAGTTCAATTGGGC	21	none	no_match
t0_dm	20239_barley_mapped_read_434632-194	2.10185	ATTCATGACTGAAAAGCCTGTTATACCGATCT	32	none	no_match
t0_dm	20239_barley_mapped_read_434807-194	2.33829	TCTAAGGAACTCGGCAAAATAGCCCCGTAACATCGGGAGAAGGGGTGCC	49	LSU_rRNA_eukarya	no_match
t0_dm	20239_barley_mapped_read_47026-3603	2.81095	AAATGATATCACCGCCCTACT	21	none	no_match
t0_dm	20239_barley_mapped_read_50662-3308	2.0732	TACTGAATATACTGAATATACTT	23	none	no_match
t0_dm	20239_barley_mapped_read_58272-2820	-3.74104	ACCCAGAGGTTGTCTGACAGACT	23	none	no_match
t0_dm	20239_barley_mapped_read_64082-2524	-2.21418	ATGGATTGACAAGTTGAGCGCGCTT	25	none	no_match
t0_dm	20239_barley_mapped_read_6479-24991	4.67335	AAATGATATCACCGCCCTACAT	22	none	no_match
t0_dm	20239_barley_mapped_read_80704-1898	-2.5324	GAGGATCTGTAGGGTTTCTGGCCCT	25	none	no_match
t0_dm	20239_barley_mapped_read_85267-1772	2.23541	GAGGAGTAGACTAGAAAACCTAGAACTTAAAAAGTCACTATCAATGAAT	49	none	no_match
t0_dm	20239_barley_mapped_read_88590-1691	3.05303	ATCGACCCGTTCCTCTGAAATGGAT	25	none	no_match
t0_dm	20239_barley_mapped_read_88982-1682	2.01446	TAGAACAAAGGCCAGACAACCTT	23	none	no_match
t0_dm	20239_barley_mapped_read_90536-1645	-2.89713	ACGAGATGCAGGGTCTGATCGGGCT	25	none	no_match
t0_dm	20239_barley_mapped_read_93328-1583	2.16798	TTCGGTAGAACGCGGGTCTCCAAAACCCGAT	31	none	no_match
t0_mla6	20239_barley_mapped_read_100463-1441	2.23158	CTAGGATAGCGACCTGAGCCTT	22	none	no_match
t0_mla6	20239_barley_mapped_read_100894-1433	-2.66086	AAGTAGAACCGGGACTTACGAACCT	25	none	no_match
t0_mla6	20239_barley_mapped_read_101055-1430	3.19646	CTGATGATTCATGATAACTCGACGGATCGCATGGCCTTTGTGCCGGCGA	49	none	no_match
t0_mla6	20239_barley_mapped_read_101238-1427	2.18854	AGGCAGATCATAATAGCTGAGCT	23	none	no_match
t0_mla6	20239_barley_mapped_read_101589-1421	-2.01713	AAAAGAGAATGAAACCGTATGAACT	25	none	no_match
t0_mla6	20239_barley_mapped_read_102299-1409	-2.02704	AGAACCGGGACAAAAGACAGACCTT	25	none	no_match
t0_mla6	20239_barley_mapped_read_102833-1399	2.58572	AAAAGGCTGACGTGGGCTCTGCTCGCTGATCTGATGATTCATGATAACT	49	none	no_match
t0_mla6	20239_barley_mapped_read_103760-1383	2.31734	TCTAAGGAACTCGGCCAAATAGCCCCGTAACTTCGGGAGAAGGGGTGCC	49	LSU_rRNA_eukarya	no_match
t0_mla6	20239_barley_mapped_read_103900-1381	2.59585	ATAAAAGGCTGACGTGGGCTCTGCTCGCTGATCTGATGATTCATGATAAC	50	none	no_match
t0_mla6	20239_barley_mapped_read_104374-1373	1.91865	TATGATTGGATATTTATTGCCT	22	none	no_match
t0_mla6	20239_barley_mapped_read_105497-1355	2.57853	GCGCATTTATTAGATAAAAGGCTGACGTGGGCTCTGCTCGCTGATCTGAT	50	none	no_match
t0_mla6	20239_barley_mapped_read_105589-1353	-3.36063	TGACCCAGAGGTTGTCTGACAGACT	25	none	no_match
t0_mla6	20239_barley_mapped_read_106880-1331	-2.00781	TAAAATAGGCAAACAGGTCGGTCCT	25	none	no_match
t0_mla6	20239_barley_mapped_read_107470-1321	2.27737	GATAAAAGGCTGACGTGGGCTCTGCTCGCTGATCTGATGATTCATGATA	49	none	no_match
t0_mla6	20239_barley_mapped_read_107501-1321	2.65814	GCATTTATTAGATAAAAGGCTGACGTGGGCTCTGCTCGCTGATCTGATGA	50	none	no_match
t0_mla6	20239_barley_mapped_read_108220-1310	2.89569	AGACTGTGACAGATCGGATCGCCTT	25	none	no_match
t0_mla6	20239_barley_mapped_read_108547-1305	2.59904	TATTAGATAAAAGGCTGACGTGGGCTCTGCTCGCTGATCTGATGATTCA	49	none	no_match
t0_mla6	20239_barley_mapped_read_109612-1289	2.37594	TAAAATGACTCTTTTGCCCTTT	22	none	no_match
t0_mla6	20239_barley_mapped_read_110263-1278	-2.42741	CGAGCCAGACTGTAGTAAAGAAGCT	25	none	no_match
t0_mla6	20239_barley_mapped_read_112049-1251	2.56015	TTAGATAAAAGGCTGACGTGGGCTCTGCTCGCTGATCTGATGATTCATGA	50	none	no_match
t0_mla6	20239_barley_mapped_read_112743-1241	2.5017	TAAAAGGCTGACGTGGGCTCTGCTCGCTGATCTGATGATTCATGATAACT	50	none	no_match
t0_mla6	20239_barley_mapped_read_114266-1219	4.05561	AACCAGCCCTGAATGCCTTGGCT	23	none	no_match
t0_mla6	20239_barley_mapped_read_115191-1207	3.92935	AGAACCCTCAAACCCAACCCTTT	23	none	no_match
t0_mla6	20239_barley_mapped_read_117449-1177	-2.06725	ATGCGGAACGGCTCTTGCTGGTCCGCCGCTCGGCTCGGGGTGTGGACTGT	50	none	no_match
t0_mla6	20239_barley_mapped_read_117610-1175	2.24142	TTGAAGACGAGTTTACTAAGCT	22	none	no_match
t0_mla6	20239_barley_mapped_read_117657-1174	1.98985	CAAGCTACTTCCATAACAGACCACCATCTTT	31	none	no_match
t0_mla6	20239_barley_mapped_read_117942-1170	2.07417	CACACGACTCTCGGCCACGGAT	22	none	no_match
t0_mla6	20239_barley_mapped_read_118012-1169	3.36964	CCACTGAGAATTTCTGAAAGGGCTCCCTTTCCTCCGGGAGAGGGGAAAG	49	none	no_match
t0_mla6	20239_barley_mapped_read_118602-1161	2.54615	AGATAAAAGGCTGACGTGGGCTCTGCTCGCTGATCTGATGATTCATGATA	50	none	no_match
t0_mla6	20239_barley_mapped_read_118669-1161	2.65432	CGCATTTATTAGATAAAAGGCTGACGTGGGCTCTGCTCGCTGATCTGATG	50	none	no_match
t0_mla6	20239_barley_mapped_read_118864-1158	-2.0493	AGTTCTACGGACTGCTCTTTCTCCT	25	none	no_match
t0_mla6	20239_barley_mapped_read_119672-1148	2.43592	TTCTCCAATGAACCACCATTTTT	23	none	no_match
t0_mla6	20239_barley_mapped_read_120889-1132	-2.07639	TATGCGGAACGGCTCTTGCTGGTCCGCCGCTCGGCTCGGGGTGTGGACTG	50	none	no_match
t0_mla6	20239_barley_mapped_read_123230-1105	-2.02459	ACACGTTGTGATAAGTGGGGCGCTT	25	none	no_match
t0_mla6	20239_barley_mapped_read_124204-1094	2.05472	GGGATTGTAGTTCAATTGGTCAGTG	25	none	no_match
t0_mla6	20239_barley_mapped_read_125803-1076	2.05648	GAATATCCAGTACACCGTATGGACT	25	none	no_match
t0_mla6	20239_barley_mapped_read_126146-1073	2.32647	ACGGAGCGAGAGACGAAAGAAGGTT	25	none	no_match
t0_mla6	20239_barley_mapped_read_126150-1073	3.57391	TAGAACCCTCAAACCCAACCCTT	23	none	no_match
t0_mla6	20239_barley_mapped_read_126471-1069	2.10045	CGCAGCCTTCTCCAATGAACCACCATTTTTT	31	none	20239_mirdeep_p_chrom6_124_105940_x1348
t0_mla6	20239_barley_mapped_read_127027-1063	-2.29981	ACGCACGTGGGAATGAGTAGTACTT	25	none	no_match
t0_mla6	20239_barley_mapped_read_127223-1061	2.56786	CTGATGATTCATGATAACTCGACGGATCGCATGGCCTTTGTGCCGGCGAC	50	none	no_match
t0_mla6	20239_barley_mapped_read_127373-1059	1.74312	TGCGGAGAGGATAACTGCTGAAA	23	none	no_match
t0_mla6	20239_barley_mapped_read_129479-1036	4.16284	TTAGTAACTACTCCCTTCATTTT	23	none	no_match
t0_mla6	20239_barley_mapped_read_129640-1034	3.06448	TCTGATGATTCATGATAACTCGACGGATCGCATGGCCTTTGTGCCGGCG	49	none	no_match
t0_mla6	20239_barley_mapped_read_129824-1032	3.46287	GATCTGATGATTCATGATAACTCGACGGATCGCATGGCCTTTGTGCCGG	49	none	no_match
t0_mla6	20239_barley_mapped_read_130099-1029	3.33489	CTGATCTGATGATTCATGATAACTT	25	none	no_match
t0_mla6	20239_barley_mapped_read_132073-1008	-2.20673	CGAACCGGGACTAGTGAGATGAACT	25	none	no_match
t0_mla6	20239_barley_mapped_read_133011-999	3.24464	CTGAGAATTTCTGAAAGGGCTCCCTTTCCTCCGGGAGAGGGGAAAGCCC	49	none	no_match
t0_mla6	20239_barley_mapped_read_133462-994	2.62825	ATTAGATAAAAGGCTGACGTGGGCTCTGCTCGCTGATCTGATGATTCATG	50	none	no_match
t0_mla6	20239_barley_mapped_read_134087-988	1.92916	GACAAAGGGTCGCGATCTCGCGAGGGTG	28	none	no_match
t0_mla6	20239_barley_mapped_read_134240-987	2.54949	ATCTGATGATTCATGATAACTCGACGGATCGCATGGCCTTTGTGCCGGC	49	none	no_match
t0_mla6	20239_barley_mapped_read_134307-986	1.88074	TAATTGTAGTTCATTTGGTCTT	22	none	no_match
t0_mla6	20239_barley_mapped_read_134546-984	-1.93551	AGAACCGGGACTAAAGGGCTTGCCT	25	none	no_match
t0_mla6	20239_barley_mapped_read_134968-980	1.94938	ACAACCGACTTAGAACTGGTT	21	none	no_match
t0_mla6	20239_barley_mapped_read_138585-946	1.91068	TTTCATTTGCAAGTACCACTT	21	none	no_match
t0_mla6	20239_barley_mapped_read_141493-920	2.78932	GGGGCCACTGAGAATTTCTGAAAGGGCTCCCTTTCCTCCGGGAGAGGGG	49	none	no_match
t0_mla6	20239_barley_mapped_read_141524-920	2.16136	CTCCAATGAACCACCATTTTTT	22	none	no_match
t0_mla6	20239_barley_mapped_read_142003-916	2.04417	TCGGTAGAACGCGGGTCTCCAAAACCCGAT	30	none	no_match
t0_mla6	20239_barley_mapped_read_142150-915	2.58729	GATAAAAGGCTGACGTGGGCTCTGCTCGCTGATCTGATGATTCATGATAA	50	none	no_match
t0_mla6	20239_barley_mapped_read_142254-914	3.21711	GCTGATCTGATGATTCATGATAACTT	26	none	no_match
t0_mla6	20239_barley_mapped_read_142329-913	2.53759	TTTATAGGCCAGTTCTGAAAAGTCT	25	none	no_match
t0_mla6	20239_barley_mapped_read_142370-913	2.55703	CAGCCTTCTCCAATGAACCACCATTTTTT	29	none	no_match
t0_mla6	20239_barley_mapped_read_142574-911	2.30637	ATGTAGAGCCAGGACCGTCGTACCT	25	none	no_match
t0_mla6	20239_barley_mapped_read_143557-903	-2.21634	GAACCGGGACTGAAGGCTGATCTTT	25	none	no_match
t0_mla6	20239_barley_mapped_read_144000-900	1.99453	CAAGGCGTAGCATTGGAACTGCTATGT	27	none	no_match
t0_mla6	20239_barley_mapped_read_145279-890	2.15198	GAGGGCGGCGATAACATTTTCT	22	none	no_match
t0_mla6	20239_barley_mapped_read_146439-880	-1.95793	CGGACAACACGGTTCTGTATCGGTT	25	none	no_match
t0_mla6	20239_barley_mapped_read_148812-862	4.05097	CAGGGGCAAAGAGTAGAACCCT	22	none	no_match
t0_mla6	20239_barley_mapped_read_149501-856	2.44564	TGATGATTCATGATAACTCGACGGATCGCATGGCCTTTGTGCCGGCGACG	50	none	no_match
t0_mla6	20239_barley_mapped_read_149881-854	-2.67513	GTGACCCAGAGGTTGTCTGACAGACT	26	none	no_match
t0_mla6	20239_barley_mapped_read_151344-843	1.99033	TCAACTGTTATGATTTGCTTCT	22	none	no_match
t0_mla6	20239_barley_mapped_read_151557-842	1.81866	AAATCCAATAGTAGGTACCAT	21	none	no_match
t0_mla6	20239_barley_mapped_read_152637-834	3.69197	ATAGATTGAGAAGTGACCAGCTT	23	none	no_match
t0_mla6	20239_barley_mapped_read_153250-829	2.66094	CTTCTCCAATGAACCACCATTTTT	24	none	no_match
t0_mla6	20239_barley_mapped_read_153631-826	2.54973	TCTGATGATTCATGATAACTCGACGGATCGCATGGCCTTTGTGCCGGCGA	50	none	no_match
t0_mla6	20239_barley_mapped_read_154589-820	2.37476	TGCACGGAATGAACTCGGATTGAAT	25	none	no_match
t0_mla6	20239_barley_mapped_read_155786-811	3.70334	ATCTGATGATTCATGATAACTCGACGGATCT	31	none	no_match
t0_mla6	20239_barley_mapped_read_156543-806	2.11553	ATTGTATCCTTAACCCTTTCTTTTT	25	none	no_match
t0_mla6	20239_barley_mapped_read_157444-800	2.01218	GAATTCTATCGTATTGGACTAGAT	24	none	no_match
t0_mla6	20239_barley_mapped_read_1595383-30	2.09162	ATATGTAAATTCTAGCACGGCCTT	24	none	no_match
t0_mla6	20239_barley_mapped_read_159554-785	2.46091	CCAATGAACCACCATTTTT	19	none	no_match
t0_mla6	20239_barley_mapped_read_160966-776	-2.79471	GGTGACCCAGAGGTTGTCTGACAGACT	27	none	no_match
t0_mla6	20239_barley_mapped_read_161634-772	2.66245	TACCCTGCATCTCCACCAT	19	none	no_match
t0_mla6	20239_barley_mapped_read_162075-769	3.12156	TGAGAATTTCTGAAAGGGCTCCCTTTCCTCCGGGAGAGGGGAAAGCCCA	49	none	no_match
t0_mla6	20239_barley_mapped_read_162083-769	2.37241	AGAGCAGCAGCCCGTTAGGACAGCT	25	none	no_match
t0_mla6	20239_barley_mapped_read_162306-768	3.15138	TGATCTGATGATTCATGATAACTT	24	none	no_match
t0_mla6	20239_barley_mapped_read_162551-766	-3.28491	TTGAGACCTGCAGGCCATTCCT	22	none	no_match
t0_mla6	20239_barley_mapped_read_162947-764	2.40209	TTAATTTTGTAATCTTTTGGAT	22	none	no_match
t0_mla6	20239_barley_mapped_read_164206-756	-2.40108	GAAAGACAAGTGACTCAACTGGCTT	25	none	no_match
t0_mla6	20239_barley_mapped_read_165285-749	2.53383	TATTAGATAAAAGGCTGACGTGGGCTCTGCTCGCTGATCTGATGATTCAT	50	none	no_match
t0_mla6	20239_barley_mapped_read_165980-745	-1.90217	GGCCCGATGATGATGGATAGGTAGAT	26	none	no_match
t0_mla6	20239_barley_mapped_read_167084-739	3.10182	AACAGGGGCAAAGAGTAGAACCT	23	none	no_match
t0_mla6	20239_barley_mapped_read_167643-735	-2.40105	AGAGACCAGGAGAGACCAGAGAT	23	none	no_match
t0_mla6	20239_barley_mapped_read_168669-729	-1.82788	TTTATGAAGTCACCGTAGACGCCTT	25	none	no_match
t0_mla6	20239_barley_mapped_read_170036-721	-1.9333	AGACTGGCAGAGAGCAGAGATGGCT	25	none	no_match
t0_mla6	20239_barley_mapped_read_170739-717	-2.10016	GGGATTGTAGGTCAATTGGTCAGAGCACCGCCCTGTCAAGGCGGAAGCTG	50	tRNA	no_match
t0_mla6	20239_barley_mapped_read_171241-714	1.93029	AGCTTGAGAATCGGGCGGCTGTGCCGTCCGAATTGTAGTCTGGA	44	none	no_match
t0_mla6	20239_barley_mapped_read_172128-709	-2.06464	GAGGAGAAAGAAAAGAAGCGGGCTT	25	none	no_match
t0_mla6	20239_barley_mapped_read_172342-708	3.32646	GGGGACGTAGCTCAGATGGTAGAT	24	none	no_match
t0_mla6	20239_barley_mapped_read_172502-707	-2.18365	CCGTATGCGGAACGGCTCTTGCTGGTCCGCCGCTCGGCTCGGGGTGTGGA	50	none	no_match
t0_mla6	20239_barley_mapped_read_172707-706	2.10142	AATTGGGCAGACACCTGATGCGGGT	25	none	no_match
t0_mla6	20239_barley_mapped_read_172745-706	1.98827	TTGAACGCAAGTTGCGCCCGAGGCCACTCGGCCGAGGGCACGCCTGCC	48	5_8S_rRNA	no_match
t0_mla6	20239_barley_mapped_read_173284-703	2.17041	AGGTCTGGCCCTTGCGAA	18	none	no_match
t0_mla6	20239_barley_mapped_read_173759-701	2.15826	TAGGGTGGCCCAGAGGTTGTCTGACAGACT	30	Plant_U3	no_match
t0_mla6	20239_barley_mapped_read_174660-696	2.23855	TCGCAGCCTTCTCCAATGAACCACCATTTTTT	32	none	no_match
t0_mla6	20239_barley_mapped_read_176357-687	-2.02244	AGATACCAACCCGGACTAAAGGATT	25	none	no_match
t0_mla6	20239_barley_mapped_read_176737-685	3.50093	GATCTGATGATTCATGATAACTCGACGGATT	31	none	no_match
t0_mla6	20239_barley_mapped_read_176953-684	2.1031	CCAGCCCCATGTCGCCCGGATTCGTT	26	none	no_match
t0_mla6	20239_barley_mapped_read_177002-683	3.42643	CGCTGATCTGATGATTCATGATAACTT	27	none	no_match
t0_mla6	20239_barley_mapped_read_177197-682	3.02019	CACTGAGAATTTCTGAAAGGGCTCCCTTTCCTCCGGGAGAGGGGAAAGC	49	none	no_match
t0_mla6	20239_barley_mapped_read_177261-682	2.44982	TGATCTGATGATTCATGATAACTCGACGGATCGCATGGCCTTTGTGCCG	49	none	no_match
t0_mla6	20239_barley_mapped_read_177391-681	2.51797	ATCTGATGATTCATGATAACTCGACGGATCGCATGGCCTTTGTGCCGGCG	50	none	no_match
t0_mla6	20239_barley_mapped_read_177690-680	2.2058	GCTTCCAACGGTGGAAGGATAACGGGCCTT	30	Plant_SRP	no_match
t0_mla6	20239_barley_mapped_read_178593-675	3.37921	TTACCAAGACCCTCAAACACTT	22	none	no_match
t0_mla6	20239_barley_mapped_read_179170-672	3.24433	TCGCTGATCTGATGATTCATGATAACTT	28	none	no_match
t0_mla6	20239_barley_mapped_read_179212-672	-1.99882	AGCGCCTTGAGATACATCTGAATCT	25	none	no_match
t0_mla6	20239_barley_mapped_read_179213-672	2.02614	AACGGACAAAATGGCCATCCATTTT	25	none	no_match
t0_mla6	20239_barley_mapped_read_179959-668	2.05328	AAATGATATCACCGCCCTACACT	23	none	no_match
t0_mla6	20239_barley_mapped_read_180508-666	3.36752	CTGATGATTCATGATAACTCGACGGATCT	29	none	no_match
t0_mla6	20239_barley_mapped_read_180822-664	3.48693	TGATGATTCATGATAACTCGACGGATT	27	none	no_match
t0_mla6	20239_barley_mapped_read_181196-662	-1.88643	ATTTCAACTCTGATCGATACAAGTT	25	none	no_match
t0_mla6	20239_barley_mapped_read_181867-659	2.07497	TTGGGCAGACACCTGATGCGGT	22	none	no_match
t0_mla6	20239_barley_mapped_read_183084-653	-1.95866	CCGACCATCGGAGACTGGCGCCT	23	none	no_match
t0_mla6	20239_barley_mapped_read_183377-652	-2.13211	ATCCGGAATGCTAAAATGACAACTT	25	none	no_match
t0_mla6	20239_barley_mapped_read_183815-650	2.35408	CGGCTGAGGGCACGCCTGCCTGGGCGTCACGCT	33	none	no_match
t0_mla6	20239_barley_mapped_read_184257-648	-2.29163	TGCGGAACGGCTCTTGCTGGTCCGCCGCTCGGCTCGGGGTGTGGACTGTT	50	none	no_match
t0_mla6	20239_barley_mapped_read_184284-647	2.01868	AGGGTGGCCCAGAGGTTGTCTGACAGACT	29	Plant_U3	no_match
t0_mla6	20239_barley_mapped_read_185149-644	3.76634	TTATTTCTAGCTACGCCACTGCT	23	none	no_match
t0_mla6	20239_barley_mapped_read_185825-640	1.92831	AATGTGGGTAGAATGGGCACCT	22	none	no_match
t0_mla6	20239_barley_mapped_read_187139-634	2.49198	CTGGGAGTTCTGTTCGAATGGGCTT	25	none	no_match
t0_mla6	20239_barley_mapped_read_187538-632	3.96082	CCTTGGACATTCTCCCAGTAGAGCT	25	none	no_match
t0_mla6	20239_barley_mapped_read_188157-629	2.15515	GTGGAAGGATAACGGGCCTCTGCACAGCCTT	31	none	no_match
t0_mla6	20239_barley_mapped_read_188284-629	3.35693	TCTGATGATTCATGATAACTCGACGGATCT	30	none	no_match
t0_mla6	20239_barley_mapped_read_188879-626	2.56886	AGCCTTCTCCAATGAACCACCATTTTT	27	none	no_match
t0_mla6	20239_barley_mapped_read_189380-624	2.47112	CACACGACTCTCGGCCACGGATATCT	26	none	no_match
t0_mla6	20239_barley_mapped_read_190397-619	2.10297	GGGATTGTAGTTCAATTGGTCAGAGCACCGCCGTGTCAAGGCGGAAGCTG	50	tRNA	no_match
t0_mla6	20239_barley_mapped_read_191798-613	2.32323	CCTTCTCCAATGAACCACCATTTTT	25	none	no_match
t0_mla6	20239_barley_mapped_read_191847-613	3.58627	CTCGCTGATCTGATGATTCATGATAACTT	29	none	no_match
t0_mla6	20239_barley_mapped_read_192021-612	-1.99835	AAAAACGCGTAGAATAGAACCCCTT	25	none	no_match
t0_mla6	20239_barley_mapped_read_192726-609	-2.02138	ATGTGGGGATTTAAGGATTTGACCT	25	none	no_match
t0_mla6	20239_barley_mapped_read_194884-600	2.16858	GGATGCGATCATACCCGCACTAAAGCACCGGATCCCATCAGAACTCCGA	49	5S_rRNA	no_match
t0_mla6	20239_barley_mapped_read_194887-600	1.96363	ATTGAGAGATTCGGCTGTAGATGCT	25	none	no_match
t0_mla6	20239_barley_mapped_read_196181-594	-2.01725	CGGGACCAGGCTCAACAAAGCT	22	none	no_match
t0_mla6	20239_barley_mapped_read_196950-591	2.61406	AACTGAAGAACCAACATTGTATATT	25	none	no_match
t0_mla6	20239_barley_mapped_read_197124-590	-2.03651	AATTTTTTGGACGCAGCGCGAAGCT	25	none	no_match
t0_mla6	20239_barley_mapped_read_19741-8910	5.74781	TCATCCAGACTGTCCAAAACCT	22	none	no_match
t0_mla6	20239_barley_mapped_read_198745-584	3.10856	GGGGACGTAGCTCAGATGGTAGAGCT	26	none	no_match
t0_mla6	20239_barley_mapped_read_198834-583	-2.30103	GACCCAGAGGTTGTCTGACAGACT	24	none	no_match
t0_mla6	20239_barley_mapped_read_199535-580	2.46919	AAAGGCTGACGTGGGCTCTGCTCGCTGATCTGATGATTCATGATAACTC	49	none	no_match
t0_mla6	20239_barley_mapped_read_199575-580	-2.15677	GCAGGGTGACCCAGAGGTTGTCTGACAGACT	31	none	no_match
t0_mla6	20239_barley_mapped_read_201057-574	3.4463	GCTGATCTGATGATTCATGATAACTCGACGT	31	none	no_match
t0_mla6	20239_barley_mapped_read_201177-574	3.11029	GCTCGCTGATCTGATGATTCATGATAACTT	30	none	no_match
t0_mla6	20239_barley_mapped_read_201888-571	3.51588	AGGCTGACGTGGGCTCTGCTCGCTGATCTT	30	none	no_match
t0_mla6	20239_barley_mapped_read_20237-8695	-2.60807	ATACCCTGAACAATACCGGATTTCTTTT	28	none	no_match
t0_mla6	20239_barley_mapped_read_204260-563	3.48055	TGATGAAGAAAATGCTGCAGAGGCT	25	none	no_match
t0_mla6	20239_barley_mapped_read_205420-558	3.3653	TGATCTGATGATTCATGATAACTCGACGGAT	31	none	no_match
t0_mla6	20239_barley_mapped_read_207889-549	-2.04082	ATTCCAGACATTTACTCAAAACCCT	25	none	no_match
t0_mla6	20239_barley_mapped_read_209851-542	2.11117	TCCGCCATATCGAGCTTAGTAT	22	none	no_match
t0_mla6	20239_barley_mapped_read_210045-541	-2.53309	AGGGTGACCCAGAGGTTGTCTGACAGACT	29	none	no_match
t0_mla6	20239_barley_mapped_read_210428-540	-1.97623	AAGGCATAGAGCTTTCACTCGAAAT	25	none	no_match
t0_mla6	20239_barley_mapped_read_211166-537	2.33507	ATAGGCTGAGAGAAACAAATAATTT	25	none	no_match
t0_mla6	20239_barley_mapped_read_211731-535	3.29356	ACGAGATCCACGACACTTTGTAAGT	25	none	no_match
t0_mla6	20239_barley_mapped_read_211978-534	2.21529	CGGAATGTGAAGTCTGATCGGGCTT	25	none	no_match
t0_mla6	20239_barley_mapped_read_212528-533	2.35607	CGCAGCCTTCTCCAATGAACCACCATTTT	29	none	no_match
t0_mla6	20239_barley_mapped_read_213270-530	3.17138	ATCTGATGATTCATGATAACTCGACGGATT	30	none	no_match
t0_mla6	20239_barley_mapped_read_213638-529	2.15731	AGAATGAATCTGCGCGTTGGGCATT	25	none	no_match
t0_mla6	20239_barley_mapped_read_214199-527	3.2551	TGATGATTCATGATAACTCGACGGATCT	28	none	no_match
t0_mla6	20239_barley_mapped_read_214500-526	2.71236	GAGGACATAAGTTGATGAGCTT	22	none	no_match
t0_mla6	20239_barley_mapped_read_216371-520	2.5074	GGTGGAAGGATAACGGGCCTCTGCACAGCCTT	32	none	no_match
t0_mla6	20239_barley_mapped_read_216741-519	-1.91578	AAACGGACAGCCCAACGACAAAGTT	25	none	no_match
t0_mla6	20239_barley_mapped_read_218239-514	2.27935	TCTAAACTTCATTTCCTTCCTT	22	none	no_match
t0_mla6	20239_barley_mapped_read_219336-510	2.34864	TGATCTGATGATTCATGATAACTCGACGGATCGCATGGCCTTTGTGCCGG	50	none	no_match
t0_mla6	20239_barley_mapped_read_220894-505	3.13448	AAACAGTAACAGGATCAAGACT	22	none	no_match
t0_mla6	20239_barley_mapped_read_221108-505	2.05201	TAGTTTTCTGCTGTAGTTGCCTT	23	none	no_match
t0_mla6	20239_barley_mapped_read_221288-504	-2.00324	ATGGGACTGGAACCTATGCCTT	22	none	no_match
t0_mla6	20239_barley_mapped_read_222206-501	2.26879	AAAAGGCTGACGTGGGCTCTGCTCGCTGATCTGATGATTCATGATAACTC	50	none	no_match
t0_mla6	20239_barley_mapped_read_222283-501	2.02714	AGTGCATGTTGGATCCCTTCAAGTT	25	none	no_match
t0_mla6	20239_barley_mapped_read_222914-499	2.47482	AACTCGTCTCCAACATCACACT	22	none	no_match
t0_mla6	20239_barley_mapped_read_224977-493	3.29991	ATCTGATGATTCATGATAACTCGACGGAT	29	none	no_match
t0_mla6	20239_barley_mapped_read_228026-484	-2.55379	CCAGGAGAGACCAGAGATATCT	22	none	no_match
t0_mla6	20239_barley_mapped_read_228766-482	3.00424	AGAATGTCCAAGGTCGGATCCT	22	none	no_match
t0_mla6	20239_barley_mapped_read_22888-7708	4.10189	AAAATGATATCACCGCCCTACT	22	none	no_match
t0_mla6	20239_barley_mapped_read_229010-481	2.03131	CCAGACATAGCAAGGCTTGACAGACTGAGAGCTCTTTCTTGATTCTATG	49	SSU_rRNA_eukarya	no_match
t0_mla6	20239_barley_mapped_read_229125-481	2.09451	AAACTTTGATGGACAGGGAATACCT	25	none	no_match
t0_mla6	20239_barley_mapped_read_229238-480	2.16336	GTGGACGGCCAGAAAGATGGCT	22	none	no_match
t0_mla6	20239_barley_mapped_read_229239-480	2.12533	GCCCCGCGTCGCACGGATTCGTT	23	none	no_match
t0_mla6	20239_barley_mapped_read_229506-479	3.45679	CTGACGTGGGCTCTGCTCGCTGATCTT	27	none	no_match
t0_mla6	20239_barley_mapped_read_231010-475	3.46571	CTGATGATTCATGATAACTCGACGT	25	none	no_match
t0_mla6	20239_barley_mapped_read_231130-475	2.19397	TCTCCAATGAACCACCATTTTTT	23	none	no_match
t0_mla6	20239_barley_mapped_read_232276-472	3.40233	TGCTCGCTGATCTGATGATTCATGATAACTT	31	none	no_match
t0_mla6	20239_barley_mapped_read_232706-470	-2.0884	GAAACCCACAGATCCTCGGGCGCCT	25	none	no_match
t0_mla6	20239_barley_mapped_read_234174-466	2.01698	CTGACGTGGGCTCTGCTCGCTGATCTGATGATTCATGATAACTCGACGG	49	none	no_match
t0_mla6	20239_barley_mapped_read_234310-466	2.31625	ATAACGGGCCTCTGCACAGCCT	22	none	no_match
t0_mla6	20239_barley_mapped_read_235000-464	-2.02522	AAGGATCGGACCTGCAAACCCTCTT	25	none	no_match
t0_mla6	20239_barley_mapped_read_235169-464	3.14974	TGAAGAAGATGCTGCAGAGGCT	22	none	no_match
t0_mla6	20239_barley_mapped_read_235263-463	3.40824	ATTTGCCACCTTCCTCTTCCTT	22	none	no_match
t0_mla6	20239_barley_mapped_read_236783-459	-1.88319	ATCGGAAAACCCAGGTGCGCCGCCT	25	none	no_match
t0_mla6	20239_barley_mapped_read_237791-456	2.71321	AAGGCTGACGTGGGCTCTGCTCGCTGATCTGATGATTCATGATAACTCG	49	none	no_match
t0_mla6	20239_barley_mapped_read_240531-449	2.61755	AAAGGCTGACGTGGGCTCTGCTCGCTGATCTGATGATTCATGATAACTT	49	none	no_match
t0_mla6	20239_barley_mapped_read_240973-448	2.09969	GTGGGCTCTGCTCGCTGATCTGATGATTCATGATAACTCGACGGATCGC	49	none	no_match
t0_mla6	20239_barley_mapped_read_242842-443	2.00631	CTGTAGTATAGCTAGTCGGTCGT	23	none	no_match
t0_mla6	20239_barley_mapped_read_242903-443	3.05484	CAAAACGAGACAATGACATGGCATT	25	none	no_match
t0_mla6	20239_barley_mapped_read_243136-443	2.33193	CGGGGCCACTGAGAATTTCTGAAAGGGCTCCCTTTCCTCCGGGAGAGGG	49	none	no_match
t0_mla6	20239_barley_mapped_read_244287-440	3.10958	CTGATGATTCATGATAACTT	20	none	no_match
t0_mla6	20239_barley_mapped_read_245279-437	2.38942	GATAACGGGCCTCTGCACAGCCT	23	none	no_match
t0_mla6	20239_barley_mapped_read_245671-436	3.04632	CTGATGATTCATGATAACTCGT	22	none	no_match
t0_mla6	20239_barley_mapped_read_245992-436	2.31975	TAACGGGCCTCTGCACAGCCT	21	none	no_match
t0_mla6	20239_barley_mapped_read_246130-435	3.31583	GGGGACGTAGCTCAGATGGTAT	22	none	no_match
t0_mla6	20239_barley_mapped_read_246712-434	2.28384	AAGGATAACGGGCCTCTGCACAGCCT	26	none	no_match
t0_mla6	20239_barley_mapped_read_248109-431	3.07815	TGAAGAAAATGCTGCAGAGGCT	22	none	no_match
t0_mla6	20239_barley_mapped_read_248223-430	3.22363	CATTTAGAAGTATGCACCCTCCT	23	none	no_match
t0_mla6	20239_barley_mapped_read_248459-430	-2.61088	TAGGCGCAACAGAGATCTGGAT	22	none	no_match
t0_mla6	20239_barley_mapped_read_250324-425	2.47127	CTGATCTGATGATTCATGATAACTCGACGGATCGCATGGCCTTTGTGCC	49	none	no_match
t0_mla6	20239_barley_mapped_read_250399-425	2.11094	GCTGACGTGGGCTCTGCTCGCTGATCTGATGATTCATGATAACTCGACG	49	none	no_match
t0_mla6	20239_barley_mapped_read_25203-6995	-2.91828	AAGAGAATGAAACCGTATGAACTTT	25	none	no_match
t0_mla6	20239_barley_mapped_read_254147-416	2.97529	TCTGATGATTCATGATAACTCGACGT	26	none	no_match
t0_mla6	20239_barley_mapped_read_254295-416	2.27094	CTAAGGAACTCGGCACAATAGCCCCGTAACTTCGGGAGAAGGGGTGCCC	49	LSU_rRNA_eukarya	no_match
t0_mla6	20239_barley_mapped_read_254777-415	3.02961	TTTGAGGGTCTTGGTAAGAACTT	23	none	no_match
t0_mla6	20239_barley_mapped_read_255390-413	3.30266	CTGATGATTCATGATAACTCGACGGAT	27	none	no_match
t0_mla6	20239_barley_mapped_read_261217-400	2.37389	GCCCCGCGTCGCACGGATTCGT	22	none	no_match
t0_mla6	20239_barley_mapped_read_261368-400	1.87067	ACGCGAGACTCAAAATCT	18	none	no_match
t0_mla6	20239_barley_mapped_read_26355-6691	-2.20867	AGAACCGAGGCTCGAACACCAACTT	25	none	no_match
t0_mla6	20239_barley_mapped_read_263852-395	-1.93545	AGAACAGAGAATGACGATAGACTCT	25	none	no_match
t0_mla6	20239_barley_mapped_read_264418-394	3.08848	TTGATCATCCTCTCCTCCAAGTT	23	none	no_match
t0_mla6	20239_barley_mapped_read_265207-392	2.81345	GTGGGCTCTGCTCGCTGATCTT	22	none	no_match
t0_mla6	20239_barley_mapped_read_265210-392	2.08126	TAGGATAGCGACCTGAGCCTT	21	none	no_match
t0_mla6	20239_barley_mapped_read_269589-383	2.88034	TGGGCTCTGCTCGCTGATCTT	21	none	no_match
t0_mla6	20239_barley_mapped_read_269703-383	2.2207	AGAACCCTCAAACCCAACCCTT	22	none	no_match
t0_mla6	20239_barley_mapped_read_270999-381	2.82849	GATCTGATGATTCATGATAACTCGACGGAT	30	none	20239_mirdeep_p_chrom6_124_105940_x1348
t0_mla6	20239_barley_mapped_read_27352-6453	-2.84996	ATACCCTGAACAATACCGGATTTCTTTTT	29	none	no_match
t0_mla6	20239_barley_mapped_read_274509-374	2.97033	ACAGGGGCAAAGAGTAGAACCT	22	none	no_match
t0_mla6	20239_barley_mapped_read_274591-373	2.24826	AAAGGCTGACGTGGGCTCTGCTCGCTGATCTGATGATTCATGATAACTCG	50	none	no_match
t0_mla6	20239_barley_mapped_read_274633-373	2.79378	CGAGGATTCGGTTAGCCATGGCT	23	none	no_match
t0_mla6	20239_barley_mapped_read_274954-373	2.92688	TTGTAGTCCTCCTTGTAGTCCTT	23	none	no_match
t0_mla6	20239_barley_mapped_read_275546-372	2.07432	ACCAGGTTGGGCCCTCCAT	19	none	no_match
t0_mla6	20239_barley_mapped_read_276236-370	2.91795	TGATGATTCATGATAACTCGACGGAT	26	none	no_match
t0_mla6	20239_barley_mapped_read_277622-368	-1.95766	TCTCTGGTCTCTCCTGGTCTCT	22	none	no_match
t0_mla6	20239_barley_mapped_read_278646-366	2.07394	AAGGAACTCGGCAAACTAGCCCCGTAACTTCGGGAGAAGGGGTGCCCCC	49	LSU_rRNA_eukarya	no_match
t0_mla6	20239_barley_mapped_read_279246-365	3.01492	CGTGGGCTCTGCTCGCTGATCTT	23	none	no_match
t0_mla6	20239_barley_mapped_read_279325-364	2.07952	TTGGATCCAGGTACTAAAGAGACTT	25	none	no_match
t0_mla6	20239_barley_mapped_read_279485-364	2.98088	TTAAGGGTTGAAAAACAGGGGCT	23	none	no_match
t0_mla6	20239_barley_mapped_read_280932-362	2.26583	ATTGATGAGAAGATATATCATACTCTGAGCT	31	none	no_match
t0_mla6	20239_barley_mapped_read_282106-360	2.17749	GGATAACGGGCCGCTGCACAACT	23	none	no_match
t0_mla6	20239_barley_mapped_read_282175-359	3.09683	ACCAAAAGGACGGGACTAAAGGCCT	25	none	no_match
t0_mla6	20239_barley_mapped_read_282900-358	3.08775	TCTGATGATTCATGATAACTCGT	23	none	no_match
t0_mla6	20239_barley_mapped_read_283390-357	3.05751	TGGAAGGACTACAAGGAGGACTT	23	none	no_match
t0_mla6	20239_barley_mapped_read_283526-357	2.88457	CTGCTCGCTGATCTGATGATTCATGATAACTT	32	none	no_match
t0_mla6	20239_barley_mapped_read_286667-352	2.05579	AATGACTCTTTTGCCCTTGATT	22	none	no_match
t0_mla6	20239_barley_mapped_read_286704-352	2.89375	TTTTATTTCTAGCTACGCCACTT	23	none	no_match
t0_mla6	20239_barley_mapped_read_287555-350	-1.96742	CACCGACTGCAGGCAGAACGAGCCT	25	none	no_match
t0_mla6	20239_barley_mapped_read_287729-350	2.17151	GTAGGGTGGCCCAGAGGTTGTCTGACAGACT	31	Plant_U3	no_match
t0_mla6	20239_barley_mapped_read_287850-350	2.69013	TTGGCCTCTGCAGCATCTTCTTT	23	none	no_match
t0_mla6	20239_barley_mapped_read_294767-338	2.77029	TGATCTGATGATTCATGATAACTCGACGGATT	32	none	no_match
t0_mla6	20239_barley_mapped_read_295302-337	2.15029	GCTGATCTGATGATTCATGATAACTCGACGGATCGCATGGCCTTTGTGCC	50	none	no_match
t0_mla6	20239_barley_mapped_read_295840-337	2.66657	ATAAACCGCCATGTACTGAATATAT	25	none	no_match
t0_mla6	20239_barley_mapped_read_296069-336	2.30866	GCAGTTAAAAAGCTTGTAGTTGGACCT	27	none	no_match
t0_mla6	20239_barley_mapped_read_29626-5955	-3.98484	ATTGATGAGAAGATATTTCATACTCTGAGCT	31	none	no_match
t0_mla6	20239_barley_mapped_read_297927-333	3.19012	TGATGATTCATGATAACTCGACGT	24	none	no_match
t0_mla6	20239_barley_mapped_read_297943-333	3.04181	TCTGATGATTCATGATAACTCGACGGAT	28	none	no_match
t0_mla6	20239_barley_mapped_read_299408-331	2.13549	TCAGGGTGGCCCAGAGGTTGTCTGACAGACT	31	none	no_match
t0_mla6	20239_barley_mapped_read_300509-329	-2.07575	GGGTGACCCAGAGGTTGTCTGACAGACT	28	none	no_match
t0_mla6	20239_barley_mapped_read_301261-328	1.98669	TGACGTGGGCTCTGCTCGCTGATCTGATGATTCATGATAACTCGACGGA	49	none	no_match
t0_mla6	20239_barley_mapped_read_302465-326	2.07775	TTGCAGTTAAAAAGCTTGTAGTTGGACCT	29	none	no_match
t0_mla6	20239_barley_mapped_read_302741-326	2.57594	CAGCCTTCTCCAATGAACCACCATTTT	27	none	no_match
t0_mla6	20239_barley_mapped_read_302975-326	2.72434	GCTCGCTGATCTGATGATT	19	none	no_match
t0_mla6	20239_barley_mapped_read_306534-320	2.05829	CACAACTGGGCCGCTTGGGTCTCACAGCCTT	31	none	no_match
t0_mla6	20239_barley_mapped_read_307520-319	2.02448	AGTTTTCTGCTGTAGTTGCCTT	22	none	no_match
t0_mla6	20239_barley_mapped_read_308596-317	3.00811	TGACGTGGGCTCTGCTCGCTGATCTT	26	none	no_match
t0_mla6	20239_barley_mapped_read_309320-316	2.45427	AAAACTTTAGAATTATCTGTGTT	23	none	no_match
t0_mla6	20239_barley_mapped_read_310002-315	3.01666	CTGATCTGATGATTCATGATAACTCGACGT	30	none	no_match
t0_mla6	20239_barley_mapped_read_310732-314	2.06168	AAGGCTGACGTGGGCTCTGCTCGCTGATCTGATGATTCATGATAACTTG	49	none	no_match
t0_mla6	20239_barley_mapped_read_314086-309	2.06795	CCAGGTTGGGCCCTCCAT	18	none	no_match
t0_mla6	20239_barley_mapped_read_314727-308	2.12532	CATCATCAGACTTCGCTGGGAT	22	none	no_match
t0_mla6	20239_barley_mapped_read_31482-5585	1.62882	AAACAGGGGCAAAGAGTAGAACCCT	25	none	no_match
t0_mla6	20239_barley_mapped_read_314934-308	2.03842	AACGCCCGGACTGACCAGTACTCCT	25	none	no_match
t0_mla6	20239_barley_mapped_read_316482-306	2.04315	TAGAGGAAGGAGAAGTCGTAACAAGGTTTCCGTAGGTGAACCTGTGGAA	49	SSU_rRNA_archaea	no_match
t0_mla6	20239_barley_mapped_read_316763-306	2.7537	TATCAAAGTATCTACTCCCTCTT	23	none	no_match
t0_mla6	20239_barley_mapped_read_316881-305	2.431	TCGCAGCCTTCTCCAATGAACCACCATTTT	30	none	no_match
t0_mla6	20239_barley_mapped_read_318239-304	2.54466	GCCACTGAGAATTTCTGAAAGGGCTCCCTTTCCTCCGGGAGAGGGGAAA	49	none	no_match
t0_mla6	20239_barley_mapped_read_318360-303	2.12588	AACGGGCCTCTGCACAGCCT	20	none	no_match
t0_mla6	20239_barley_mapped_read_319755-302	2.68303	ACAACGAGATGGACTCCGAACGGG	24	none	no_match
t0_mla6	20239_barley_mapped_read_320607-300	-2.08002	ATCGCAACGGAAGACAAAAGAATTT	25	none	no_match
t0_mla6	20239_barley_mapped_read_322292-298	2.54226	GATCTGATGATTCATGATAACTCGACGGATCT	32	none	no_match
t0_mla6	20239_barley_mapped_read_324377-296	2.22273	TGAAAGAGGCAAAGGTAT	18	none	no_match
t0_mla6	20239_barley_mapped_read_325864-294	2.93331	ATTAGTCGAATCTGACCCCGCGGTT	25	none	no_match
t0_mla6	20239_barley_mapped_read_325976-293	2.57229	ATTTTATTTCTAGCTACGCCACT	23	none	no_match
t0_mla6	20239_barley_mapped_read_326633-293	-2.06092	AGGAGAGACCAGAGATATCACTT	23	none	no_match
t0_mla6	20239_barley_mapped_read_326719-293	2.94278	TACAACGAGATGGACTCCGAACGGT	25	none	no_match
t0_mla6	20239_barley_mapped_read_326818-292	2.66547	AACGAGATGGACTCCGAACGGGTG	24	none	no_match
t0_mla6	20239_barley_mapped_read_32760-5352	1.77506	AAAACTTTCAACAACGGATCTCTTGGCTCT	30	5_8S_rRNA	no_match
t0_mla6	20239_barley_mapped_read_328546-290	2.52688	TCTGATGATTCATGATAACTT	21	none	no_match
t0_mla6	20239_barley_mapped_read_329823-289	2.9399	ACAGGCCCGGACACGACTCAATCGT	25	none	no_match
t0_mla6	20239_barley_mapped_read_330119-288	2.47308	CTGATCTGATGATTCATGATAACTCGACGGAT	32	none	no_match
t0_mla6	20239_barley_mapped_read_330544-288	2.29175	TACATGGTCTCCTTGTAGTCCTT	23	none	no_match
t0_mla6	20239_barley_mapped_read_330786-287	2.10786	TACGTCTATAGAAACAAAGCCTT	23	none	no_match
t0_mla6	20239_barley_mapped_read_330927-287	2.60527	TGGGAGAATGTCCAAGGTCGGAT	23	none	no_match
t0_mla6	20239_barley_mapped_read_331942-286	2.07201	CACAACTGGGCCGCTTGGGTCT	22	none	no_match
t0_mla6	20239_barley_mapped_read_332480-285	2.53278	TAGTCCTCCTTGTAGTCCTTCCT	23	none	no_match
t0_mla6	20239_barley_mapped_read_333545-284	2.40974	ACCTAGGGACTAGACTAAAAAGCTT	25	none	no_match
t0_mla6	20239_barley_mapped_read_334095-283	2.06386	ACCCTGCATCTCCACCAT	18	none	no_match
t0_mla6	20239_barley_mapped_read_334224-283	2.38578	TGAAGACGAGTTTACTAAGCTT	22	none	no_match
t0_mla6	20239_barley_mapped_read_335865-281	2.04157	CTTCTCCAATGAACCACCATTTTTT	25	none	no_match
t0_mla6	20239_barley_mapped_read_338054-279	2.9084	CAACCGGAACTAAAGGACTAACCTT	25	none	no_match
t0_mla6	20239_barley_mapped_read_338210-278	2.55222	CACAGCCTGGGCCGATTGGGCT	22	none	no_match
t0_mla6	20239_barley_mapped_read_338359-278	2.74878	TGATGATTCATGATAACTCGT	21	none	no_match
t0_mla6	20239_barley_mapped_read_338898-278	2.49621	ACGAGATGGACTCCGAACGGGTGAT	25	none	no_match
t0_mla6	20239_barley_mapped_read_338938-278	2.68679	TTGAGAAGTGACCAGCTAGAGAGCT	25	none	no_match
t0_mla6	20239_barley_mapped_read_339754-277	2.89149	ATTTCTAGCTACGCCACTGCTCT	23	none	no_match
t0_mla6	20239_barley_mapped_read_339913-276	2.18363	AAAAGGCTGACGTGGGCTCTGCTCGCTGATCTGATGATTCATGATAACTT	50	none	no_match
t0_mla6	20239_barley_mapped_read_340166-276	2.36895	ACGTCTATAGAAACAAAGCCTT	22	none	no_match
t0_mla6	20239_barley_mapped_read_341577-274	2.29777	TCTGATTAGTAACTACTCCCTT	22	none	no_match
t0_mla6	20239_barley_mapped_read_344112-272	2.8128	CGGAATGGACACAGCGGATGGAGCT	25	none	no_match
t0_mla6	20239_barley_mapped_read_344350-271	2.21694	CTCCAATGAACCACCATTTT	20	none	no_match
t0_mla6	20239_barley_mapped_read_344522-271	2.18668	CGTTTCGGTCTGCAGAGCAGCAGCT	25	none	no_match
t0_mla6	20239_barley_mapped_read_345099-271	2.47608	TGATTAGTAACTACTCCCTTCAT	23	none	no_match
t0_mla6	20239_barley_mapped_read_34585-5045	2.26984	GCTCGCTGATCTGATGATTCATGATAACTCGACGGATCGCATGGCCTTGG	50	none	no_match
t0_mla6	20239_barley_mapped_read_347094-268	2.6409	GTATTTAGAAATGAAGGGAGTAT	23	none	no_match
t0_mla6	20239_barley_mapped_read_347293-268	2.00963	AAACAGTGCGGACGTCGGACGGACT	25	none	no_match
t0_mla6	20239_barley_mapped_read_347742-268	2.11698	CTCGCAGCCTTCTCCAATGAACCACCATTTT	31	none	no_match
t0_mla6	20239_barley_mapped_read_347796-268	2.53852	ATTAGTAACTACTCCCTTCATTT	23	none	no_match
t0_mla6	20239_barley_mapped_read_353335-262	2.86678	TGCTCGCTGATCTGATGATTCT	22	none	no_match
t0_mla6	20239_barley_mapped_read_353347-262	2.23349	GACGGATCGCACGGCCTT	18	none	no_match
t0_mla6	20239_barley_mapped_read_35383-4927	1.88662	AAACTTTCAACAACGGATCTCTTGGCTT	28	5_8S_rRNA	no_match
t0_mla6	20239_barley_mapped_read_355886-259	2.75521	TGATCTGATGATTCATGATAACTCGACGT	29	none	no_match
t0_mla6	20239_barley_mapped_read_357585-257	2.8016	ACGTGGGCTCTGCTCGCTGATCTT	24	none	no_match
t0_mla6	20239_barley_mapped_read_358166-257	2.14861	AAAGGCTGACGTGGGCTCTGCTCGCTGATCTGATGATTCATGATAACTTG	50	none	no_match
t0_mla6	20239_barley_mapped_read_359807-255	2.50012	GGAGAATGTCCAAGGTCGGATT	22	none	no_match
t0_mla6	20239_barley_mapped_read_360219-254	2.00059	CAACGGTGGAAGGATAACGGGCCTT	25	none	no_match
t0_mla6	20239_barley_mapped_read_360292-254	2.06404	CCTAACGAACGAACGCTTTGAACT	24	none	no_match
t0_mla6	20239_barley_mapped_read_360794-254	1.98638	TGAATGTTCAGCCGGTTT	18	none	no_match
t0_mla6	20239_barley_mapped_read_363727-251	2.03122	CATGATAACTTGACGGATCGCACGGCCTT	29	none	no_match
t0_mla6	20239_barley_mapped_read_368713-246	2.03123	TAATACGAGGACAATATGAAGGCTT	25	none	no_match
t0_mla6	20239_barley_mapped_read_36883-4709	1.98303	GGGATTGTAGTTCAATTGGTCAGGG	25	none	no_match
t0_mla6	20239_barley_mapped_read_368993-246	2.14025	CAGCTGGGCCAATATTTAACACATT	25	none	no_match
t0_mla6	20239_barley_mapped_read_369242-246	2.48725	TGGATCTGCAGAAGCAAAAGTTATGAAGGCTT	32	none	no_match
t0_mla6	20239_barley_mapped_read_369466-245	2.13693	AGTTAAAAAGCTTGTAGTTGGACCT	25	none	no_match
t0_mla6	20239_barley_mapped_read_37081-4683	2.2146	GGGATTGTAGTTCAATTGGGC	21	none	no_match
t0_mla6	20239_barley_mapped_read_373850-241	2.45439	TTTCCAATCGTCTTGAGAATAGGTT	25	none	no_match
t0_mla6	20239_barley_mapped_read_373990-241	2.29278	ATAGATAGACCAGTAACAGAAGACT	25	none	no_match
t0_mla6	20239_barley_mapped_read_37430-4641	5.74991	AACGAGATGGACTCCGAACGGGTGT	25	none	no_match
t0_mla6	20239_barley_mapped_read_375915-240	2.27059	TTTGCCCCTGTTTTTCAACCCTT	23	none	no_match
t0_mla6	20239_barley_mapped_read_375925-240	2.78625	CTGATGATTCATGATAACTCGACGGATT	28	none	no_match
t0_mla6	20239_barley_mapped_read_377265-238	2.04928	AGGATAACGGGCCGCTGCACAACT	24	none	no_match
t0_mla6	20239_barley_mapped_read_379324-236	2.61918	TCTGATGATTCATGATAACTCGACGGATT	29	none	no_match
t0_mla6	20239_barley_mapped_read_384085-232	2.20004	GCTCGCTGATCTGATGATTCT	21	none	no_match
t0_mla6	20239_barley_mapped_read_385149-231	2.33774	CCAACGGTGGAAGGATAACGGGCCTT	26	none	no_match
t0_mla6	20239_barley_mapped_read_386333-230	2.48029	GAACCCTCAAACCCAACCCTTT	22	none	no_match
t0_mla6	20239_barley_mapped_read_386385-230	2.07184	AAGGATAACGGGCCGCTGCACAACTGGGCT	30	none	no_match
t0_mla6	20239_barley_mapped_read_387277-229	2.01585	TCCAGTGTAGCTGTCTGTGACCT	23	none	no_match
t0_mla6	20239_barley_mapped_read_388306-229	2.83312	CAACGAGATGGACTCCGAACGGGT	24	none	no_match
t0_mla6	20239_barley_mapped_read_392135-225	-1.92803	AATTAAACATTACTCGCCTTGCCCT	25	none	no_match
t0_mla6	20239_barley_mapped_read_392352-225	1.98894	TTCCAACGGTGGAAGGATAACGGGCCTCTGCT	32	none	no_match
t0_mla6	20239_barley_mapped_read_395111-223	2.29092	ACGGGCCTCTGCACAGCCT	19	none	no_match
t0_mla6	20239_barley_mapped_read_39512-4373	-2.14593	AGAGAATGAAACCGTATGAACTTT	24	none	no_match
t0_mla6	20239_barley_mapped_read_396127-222	2.17601	GTTTTGACTTTTCAGAACTGGCCTT	25	none	no_match
t0_mla6	20239_barley_mapped_read_396914-222	2.11949	GTTTTGAACAATCTGGATGATT	22	none	no_match
t0_mla6	20239_barley_mapped_read_397249-221	2.01594	TCCAGCGGACCATCACTTTTT	21	none	no_match
t0_mla6	20239_barley_mapped_read_400791-218	2.26521	CCAGCACTAGTAGAAAAAGGGGCT	24	none	no_match
t0_mla6	20239_barley_mapped_read_40167-4300	-1.81028	TGGATCTGTAGAAGCAAAAGTTATGAAGGCTT	32	none	no_match
t0_mla6	20239_barley_mapped_read_403203-217	2.10337	CATCCAGACTGTCCAAAACCCT	22	none	no_match
t0_mla6	20239_barley_mapped_read_403314-216	1.97534	ATGAAGAAGATGCTGCAGAGGCT	23	none	no_match
t0_mla6	20239_barley_mapped_read_404391-216	2.61434	CGAGGATGTATGGGGTTTCTGGCCT	25	none	no_match
t0_mla6	20239_barley_mapped_read_408490-213	2.50282	ATCTGATGATTCATGATAACTCGACGGATCGT	32	none	no_match
t0_mla6	20239_barley_mapped_read_409050-212	2.21836	CAGCCTGGGCCGATTGGGCT	20	none	no_match
t0_mla6	20239_barley_mapped_read_410894-211	2.43571	TGCATTTGCCACCTTCCTCTTCT	23	none	no_match
t0_mla6	20239_barley_mapped_read_411433-210	2.36046	ACAACTGGGCCGCTTGGGTCT	21	none	no_match
t0_mla6	20239_barley_mapped_read_412851-209	2.14489	TTCTTGATCCATGTCCTACTTT	22	none	no_match
t0_mla6	20239_barley_mapped_read_413865-209	2.4469	GAGAGGTCGAACCATCACTGTGGTT	25	none	no_match
t0_mla6	20239_barley_mapped_read_416749-206	2.24225	TTCCAACGGTGGAAGGATAACGGGCCTT	28	none	no_match
t0_mla6	20239_barley_mapped_read_417195-206	2.15317	ATACCTGGGCTGAAAATGATGAATT	25	none	no_match
t0_mla6	20239_barley_mapped_read_418763-205	2.19359	TTTATGAAGTCACTGTAGACGCCTT	25	none	no_match
t0_mla6	20239_barley_mapped_read_420132-204	2.08464	TCCAACGGTGGAAGGATAACGGGCCTCTGCT	31	none	no_match
t0_mla6	20239_barley_mapped_read_420883-204	2.10337	TAAGAGAACACACTACCATGCAGCT	25	none	no_match
t0_mla6	20239_barley_mapped_read_42091-4080	5.17229	CATCCAGACTGTCCAAAACCCTT	23	none	no_match
t0_mla6	20239_barley_mapped_read_42222-4065	2.3133	GGCGCATTTATTAGATAAAAGGCTGACGTGGGCTCTGCTCGCTGATCTG	49	none	no_match
t0_mla6	20239_barley_mapped_read_422896-202	2.18714	TATGGCCCTGTAGTGCAATCTT	22	none	no_match
t0_mla6	20239_barley_mapped_read_423832-202	2.27724	ATGTCAGTCACGTGGATGCTAT	22	none	no_match
t0_mla6	20239_barley_mapped_read_424294-201	2.55754	GCTGACGTGGGCTCTGCTCGCTGATCTT	28	none	no_match
t0_mla6	20239_barley_mapped_read_425630-200	2.29008	TGGCCTGATATGTATGATGAATT	23	none	no_match
t0_mla6	20239_barley_mapped_read_427077-199	1.98019	AGAACCGGAACAGAAGACTAACCTT	25	none	no_match
t0_mla6	20239_barley_mapped_read_430146-197	2.27222	GAGAATGTCCAAGGTCGGATCT	22	none	no_match
t0_mla6	20239_barley_mapped_read_430275-197	1.96789	GATATTTCCCACCATGACCAGCCTT	25	none	no_match
t0_mla6	20239_barley_mapped_read_432666-196	2.70909	ATCGAGAGGTCGAACCATCACTGTT	25	none	no_match
t0_mla6	20239_barley_mapped_read_433105-195	2.42372	CGCTGATCTGATGATTCATGATAACTCGACGT	32	none	no_match
t0_mla6	20239_barley_mapped_read_435116-194	2.3551	GTAGTCCTCCTTGTAGTCCTTCT	23	none	no_match
t0_mla6	20239_barley_mapped_read_438767-192	1.99768	ATCTGATGATTCATGATAACTCGACGT	27	none	no_match
t0_mla6	20239_barley_mapped_read_439501-191	2.06014	CTGGGAGTTCTGTTCGAATGGGCT	24	none	no_match
t0_mla6	20239_barley_mapped_read_439552-191	2.05442	AGACTGATGCTTTGCCGACCGAGAT	25	none	no_match
t0_mla6	20239_barley_mapped_read_440566-190	2.65716	TGAAATGTTGGAGGGCACCCGAT	23	none	no_match
t0_mla6	20239_barley_mapped_read_440926-190	2.51914	ACGGAATGCAGGATCGGATCAGGCT	25	none	no_match
t0_mla6	20239_barley_mapped_read_445329-188	2.0185	TTAGTAACTACTCCCTTCATTT	22	none	no_match
t0_mla6	20239_barley_mapped_read_445351-188	2.19509	TTTCTAGCTACGCCACTGCTCT	22	none	no_match
t0_mla6	20239_barley_mapped_read_446813-187	2.41801	AACGAGATGGACTCCGAACGGG	22	none	no_match
t0_mla6	20239_barley_mapped_read_451240-184	2.29537	TTCCAATGATGATTCTGTCTGCT	23	none	no_match
t0_mla6	20239_barley_mapped_read_453677-183	1.96291	CTGGGCCGCTTGGGTCTCACAGCCTT	26	none	no_match
t0_mla6	20239_barley_mapped_read_454261-182	2.02145	TCATCATGTGCTCCTTCTCTTCT	23	none	no_match
t0_mla6	20239_barley_mapped_read_454638-182	2.42165	TGATGATTCATGATAACTCGACGGATCGCATGGCCTTTGTGCCGG	45	none	no_match
t0_mla6	20239_barley_mapped_read_45789-3714	2.18902	GAGGCATCCTAACGACCGAACGATTTGAACT	31	none	no_match
t0_mla6	20239_barley_mapped_read_458843-180	-2.07967	TGCTGTTCGTCGAGCTGCCGGGT	23	none	no_match
t0_mla6	20239_barley_mapped_read_464456-176	2.31892	AGGCTGACGTGGGCTCTGCTCGCTGATCTGAT	32	none	no_match
t0_mla6	20239_barley_mapped_read_464498-176	2.31046	AAGGAGTGCTTGAAACTTTAGCCTT	25	none	no_match
t0_mla6	20239_barley_mapped_read_466777-175	2.25477	GCAAGGACATGGACGACAAGAACAT	25	none	no_match
t0_mla6	20239_barley_mapped_read_467572-175	2.34055	TAGTAACTACTCCCTTCATTTCT	23	none	no_match
t0_mla6	20239_barley_mapped_read_467788-175	2.21402	ATCTGATGATTCATGATAACTCGACGGATCGCATGGCCTTTGTGCCGG	48	none	no_match
t0_mla6	20239_barley_mapped_read_469867-174	2.40788	GAGAATGTCCAAGGTCGGATCCT	23	none	no_match
t0_mla6	20239_barley_mapped_read_47026-3603	2.76902	AAATGATATCACCGCCCTACT	21	none	no_match
t0_mla6	20239_barley_mapped_read_475649-170	2.30343	GCCGATCGAACAGGGACGTAGACCT	25	none	no_match
t0_mla6	20239_barley_mapped_read_476153-170	2.41036	CATACCTTTGCCTCTTTCACCTT	23	none	no_match
t0_mla6	20239_barley_mapped_read_477387-170	2.00618	CTGCACAACTGGGCCGCTTGGGTCT	25	none	no_match
t0_mla6	20239_barley_mapped_read_477508-170	2.16115	ACCGAATCCTCGGGTGCCCTCCT	23	none	no_match
t0_mla6	20239_barley_mapped_read_478190-169	2.15839	TGATGATTCATGATAACTT	19	none	no_match
t0_mla6	20239_barley_mapped_read_478438-169	2.35701	ATATTCTTCCTGAAGCGTCGTCTCT	25	none	no_match
t0_mla6	20239_barley_mapped_read_47922-3526	2.51751	TTTATTAGATAAAAGGCTGACGTGGGCTCTGCTCGCTGATCTGATGATT	49	none	no_match
t0_mla6	20239_barley_mapped_read_483801-166	2.3646	TGGGCTCTGCTCGCTGATCTGATGATT	27	none	no_match
t0_mla6	20239_barley_mapped_read_485131-166	2.30792	CAAGTAGGACATGGATCAAGAACAT	25	none	no_match
t0_mla6	20239_barley_mapped_read_48541-3476	1.8666	TGTAGTAATCAACTTGTCTCTT	22	none	no_match
t0_mla6	20239_barley_mapped_read_485763-165	2.29057	TGCTCGCTGATCTGATGATT	20	none	no_match
t0_mla6	20239_barley_mapped_read_486047-165	2.00671	CTTGATCCTGCTACTGTTTTGGCCT	25	none	no_match
t0_mla6	20239_barley_mapped_read_486070-165	2.58276	GGGGACGTAGCTCAGATGGTT	21	none	no_match
t0_mla6	20239_barley_mapped_read_48654-3466	2.06322	TGAGGCATCCTAACGCACGAACGATTTGAACT	32	none	no_match
t0_mla6	20239_barley_mapped_read_487458-165	2.21039	TGGCCTCTGCAGCATCTTCTTT	22	none	no_match
t0_mla6	20239_barley_mapped_read_487460-165	2.0345	TGAAGCGCCTTCCGTCTT	18	none	no_match
t0_mla6	20239_barley_mapped_read_488221-164	2.18303	AATGCGAGTCGGGCCGAAAAAACCT	25	none	no_match
t0_mla6	20239_barley_mapped_read_488282-164	2.30711	CAGCTGTAGCACGAGATCCACGACT	25	none	no_match
t0_mla6	20239_barley_mapped_read_491718-162	-1.97516	CTGTTCGTCGAGCTGCCGGGT	21	none	no_match
t0_mla6	20239_barley_mapped_read_49176-3421	-3.19799	ACGGGCGTCCGACAATTACTCTGTT	25	none	no_match
t0_mla6	20239_barley_mapped_read_493800-162	2.02145	CTTCTCAATCTATTGTTGGCCTT	23	none	no_match
t0_mla6	20239_barley_mapped_read_495994-161	2.15555	AATTTTGAAGACCCATCCAAGCT	23	none	no_match
t0_mla6	20239_barley_mapped_read_498902-159	2.26393	CTGATGATTCATGATAACTCGAT	23	none	no_match
t0_mla6	20239_barley_mapped_read_499825-159	1.98255	ACCGACCGGGACTAAAAGACAGCCT	25	none	no_match
t0_mla6	20239_barley_mapped_read_503034-157	2.19509	AAGTAGGACATGGATCAAGAACAT	24	none	no_match
t0_mla6	20239_barley_mapped_read_50662-3308	2.22433	TACTGAATATACTGAATATACTT	23	none	no_match
t0_mla6	20239_barley_mapped_read_506620-156	2.08374	AGACTAAGACATTTAATACTGACTT	25	none	no_match
t0_mla6	20239_barley_mapped_read_507236-155	2.19848	TATTAGATAAAAGGCTGACGTGGGCTCTGCTCGCTGATCTGATGATTCT	49	none	no_match
t0_mla6	20239_barley_mapped_read_509201-155	2.41485	ATGGTCTCCTTGTAGTCCTCCTT	23	none	no_match
t0_mla6	20239_barley_mapped_read_50931-3286	2.3043	ATTTTGCTTCGTATGTAGACTT	22	none	no_match
t0_mla6	20239_barley_mapped_read_510078-154	2.39423	AGGCTGACGTGGGCTCTGCTCGCTGATCTGT	31	none	20239_mirdeep_p_chrom1_60_50931_x3286
t0_mla6	20239_barley_mapped_read_510277-154	2.00208	CTACATCTTTGAAATTTTCCTT	22	none	no_match
t0_mla6	20239_barley_mapped_read_51078-3276	4.63789	CCCATCCGAATAGAACTCCCAGGTT	25	none	no_match
t0_mla6	20239_barley_mapped_read_512310-153	2.13763	GATCTGATGATTCATGATAACTCGACGT	28	none	no_match
t0_mla6	20239_barley_mapped_read_516212-152	2.31943	TAGATTGAGAAGTGACCAGCTT	22	none	no_match
t0_mla6	20239_barley_mapped_read_518669-150	2.28796	GTGGGCTCTGCTCGCTGATCTGATGATT	28	none	no_match
t0_mla6	20239_barley_mapped_read_519333-150	2.52467	CGGAACCGGGACAAAAGACAGACCT	25	none	no_match
t0_mla6	20239_barley_mapped_read_524111-148	2.10207	ACGAGGTCGAACGGCTGTTCAGGTT	25	none	no_match
t0_mla6	20239_barley_mapped_read_525627-148	2.33811	ACTCGAGGAAGGGCTCTGATGACCT	25	none	no_match
t0_mla6	20239_barley_mapped_read_528477-146	2.13251	TCTGATGATTCATGATAACTCGAT	24	none	no_match
t0_mla6	20239_barley_mapped_read_533057-145	2.17653	GAGGATGATCAAGGTGAAAGAGT	23	none	no_match
t0_mla6	20239_barley_mapped_read_533103-145	2.03798	ACATTTCAACTGTCCCGGGAGTT	23	none	no_match
t0_mla6	20239_barley_mapped_read_534766-144	1.96868	TGCGGTGACGAATCGAAAGCTT	22	none	no_match
t0_mla6	20239_barley_mapped_read_538616-142	2.1389	CACCGGGATCATATAGTTTAGGATT	25	none	no_match
t0_mla6	20239_barley_mapped_read_539075-142	2.15216	GGCTGACGTGGGCTCTGCTCGCTGATCTT	29	none	no_match
t0_mla6	20239_barley_mapped_read_541732-141	2.2757	GCTGATCTGATGATTCATGATAACTCGAT	29	none	no_match
t0_mla6	20239_barley_mapped_read_545893-140	2.6108	ACACCTTGGCGGTAGAATGTGAAAT	25	none	no_match
t0_mla6	20239_barley_mapped_read_546193-140	2.18018	AGAAAATTGTGAACCTGTTGGACCT	25	none	no_match
t0_mla6	20239_barley_mapped_read_551491-138	2.4841	GATGAAGAAAATGCTGCAGAGGCT	24	none	no_match
t0_mla6	20239_barley_mapped_read_55410-2989	-3.14351	CGAGGATTTGTGGAATTTCTAGCCT	25	none	no_match
t0_mla6	20239_barley_mapped_read_55962-2959	4.68681	ATCCAGACTGTCCAAAACCCTT	22	none	no_match
t0_mla6	20239_barley_mapped_read_565508-133	2.05129	TTCACCTTGATCATCCTCTCCTT	23	none	no_match
t0_mla6	20239_barley_mapped_read_571450-130	2.1254	GAGAGATAAAAGGTCGACTGGGCTT	25	none	no_match
t0_mla6	20239_barley_mapped_read_571460-130	2.27304	TGGGCTCTGCTCGCTGATCTGATGATTCT	29	none	no_match
t0_mla6	20239_barley_mapped_read_57302-2875	1.95427	TGAAATTTAATCTTGATGGATT	22	none	no_match
t0_mla6	20239_barley_mapped_read_580246-128	2.35352	TCGTTACGGACCGGGATTAAAGCCT	25	none	no_match
t0_mla6	20239_barley_mapped_read_58272-2820	-3.45942	ACCCAGAGGTTGTCTGACAGACT	23	none	no_match
t0_mla6	20239_barley_mapped_read_584235-126	2.06186	ACGAGAACGACCCTGGGAAACGGAT	25	none	no_match
t0_mla6	20239_barley_mapped_read_584778-126	2.06097	TCTGATGATTCATGATAACTCGACGGT	27	none	no_match
t0_mla6	20239_barley_mapped_read_59282-2763	4.96309	ACAGGGGCAAAGAGTAGAACCCT	23	none	no_match
t0_mla6	20239_barley_mapped_read_596744-123	2.00955	CAGCACCATGGTCATCAGCAGCT	23	none	no_match
t0_mla6	20239_barley_mapped_read_603358-121	1.97152	GAACCGGGACTAAAGGTACTGCCTT	25	none	no_match
t0_mla6	20239_barley_mapped_read_60681-2691	-1.78082	ACAAACTGGTATGAACATCCGAGAT	25	none	no_match
t0_mla6	20239_barley_mapped_read_60976-2676	2.34113	ATTTATTAGATAAAAGGCTGACGTGGGCTCTGCTCGCTGATCTGATGAT	49	none	no_match
t0_mla6	20239_barley_mapped_read_616957-117	2.03024	CAACATTTCAACTGTCCCGGGAT	23	none	no_match
t0_mla6	20239_barley_mapped_read_628395-114	1.98828	TTGAAATGTTGGAGGGCACCCT	22	none	no_match
t0_mla6	20239_barley_mapped_read_62960-2579	-2.23585	AAAGACGAGTGGACCAAGTTGCCTT	25	none	no_match
t0_mla6	20239_barley_mapped_read_63423-2556	2.95238	TTATTAGATAAAAGGCTGACGTGGGCTCTGCTCGCTGATCTGATGATTC	49	none	no_match
t0_mla6	20239_barley_mapped_read_640166-111	1.99132	TATTTCTAGCTACGCCACTGCT	22	none	no_match
t0_mla6	20239_barley_mapped_read_640516-110	2.22561	ACACACTACCATGCAGCATATGTAT	25	none	no_match
t0_mla6	20239_barley_mapped_read_6479-24991	4.75738	AAATGATATCACCGCCCTACAT	22	none	no_match
t0_mla6	20239_barley_mapped_read_648631-108	2.20249	CATCTCGGTGGGTTTTCTGACGGAT	25	none	no_match
t0_mla6	20239_barley_mapped_read_659159-106	2.02315	GCTGATCTGATGATTCATGATAACTCGACGGT	32	none	no_match
t0_mla6	20239_barley_mapped_read_683398-100	2.02065	GCTCGCTGATCTGATGATTCATGT	24	none	no_match
t0_mla6	20239_barley_mapped_read_684732-100	1.97546	CAAACCGGGACTAAAGGACGCGCCT	25	none	no_match
t0_mla6	20239_barley_mapped_read_68715-2321	4.3382	AAAGGCTGACGTGGGCTCTGCTCGCTGATCTT	32	none	no_match
t0_mla6	20239_barley_mapped_read_69150-2303	2.74857	TAGATAAAAGGCTGACGTGGGCTCTGCTCGCTGATCTGATGATTCATGA	49	none	no_match
t0_mla6	20239_barley_mapped_read_69177-2301	2.1002	GGGATTGTAGTTCAATTGGTCAGAGCACCGCCGT	34	none	no_match
t0_mla6	20239_barley_mapped_read_692976-98	2.13834	CTGATGATTCATGATAACTCGACGGT	26	none	no_match
t0_mla6	20239_barley_mapped_read_69543-2287	2.4897	CATTTATTAGATAAAAGGCTGACGTGGGCTCTGCTCGCTGATCTGATGA	49	none	no_match
t0_mla6	20239_barley_mapped_read_697392-97	2.14625	TGCTCGCTGATCTGATGATTCATGATAT	28	none	no_match
t0_mla6	20239_barley_mapped_read_71023-2228	-2.47964	CAATGAGATGGACTCCGAACGGGTT	25	none	no_match
t0_mla6	20239_barley_mapped_read_71091-2225	2.65838	GGCGCATTTATTAGATAAAAGGCTGACGTGGGCTCTGCTCGCTGATCTGA	50	none	no_match
t0_mla6	20239_barley_mapped_read_716202-94	2.06077	ATGGACTAGAGAATTGGCCGCGGCT	25	none	no_match
t0_mla6	20239_barley_mapped_read_71883-2194	4.88598	CAACGAGATGGACTCCGAACGGGTT	25	none	no_match
t0_mla6	20239_barley_mapped_read_72605-2169	2.54086	GCATTTATTAGATAAAAGGCTGACGTGGGCTCTGCTCGCTGATCTGATG	49	none	no_match
t0_mla6	20239_barley_mapped_read_727874-92	1.99906	TCTGCTCGCTGATCTGATGATTCATGT	27	none	no_match
t0_mla6	20239_barley_mapped_read_735694-90	2.19136	TCGCTGATCTGATGATTCATGATAACTCGT	30	none	no_match
t0_mla6	20239_barley_mapped_read_738420-90	2.0644	AGTCCTCCTTGTAGTCCTTCCT	22	none	no_match
t0_mla6	20239_barley_mapped_read_74005-2116	3.02772	ATAAAAGGCTGACGTGGGCTCTGCTCGCTGATCTGATGATTCATGATAA	49	none	no_match
t0_mla6	20239_barley_mapped_read_74802-2088	2.66725	TTTATTAGATAAAAGGCTGACGTGGGCTCTGCTCGCTGATCTGATGATTC	50	none	no_match
t0_mla6	20239_barley_mapped_read_75355-2068	5.079	ACAACGAGATGGACTCCGAACGGGT	25	none	no_match
t0_mla6	20239_barley_mapped_read_765321-85	2.01349	AGGACCGGAGGGAGTACTTGGCCCT	25	none	no_match
t0_mla6	20239_barley_mapped_read_77200-2008	2.47699	TCGCAGCCTTCTCCAATGAACCACCATTTTT	31	none	no_match
t0_mla6	20239_barley_mapped_read_77581-1996	2.71217	TTAGATAAAAGGCTGACGTGGGCTCTGCTCGCTGATCTGATGATTCATG	49	none	no_match
t0_mla6	20239_barley_mapped_read_783944-82	2.08617	CTGATGATTCATGATAACTCGACGGATCGCATGGCCTTTGTGCCGG	46	none	no_match
t0_mla6	20239_barley_mapped_read_78724-1960	2.54534	GCGCATTTATTAGATAAAAGGCTGACGTGGGCTCTGCTCGCTGATCTGA	49	none	no_match
t0_mla6	20239_barley_mapped_read_790369-81	2.00991	GCTGATCTGATGATTCATGATAACTCGT	28	none	no_match
t0_mla6	20239_barley_mapped_read_80247-1913	2.31689	GCATCCTAACGAACGCACGATTTGAACT	28	none	no_match
t0_mla6	20239_barley_mapped_read_80567-1902	2.72749	AAAAGGCTGACGTGGGCTCTGCTCGCTGATCTT	33	none	no_match
t0_mla6	20239_barley_mapped_read_80704-1898	-2.5285	GAGGATCTGTAGGGTTTCTGGCCCT	25	none	no_match
t0_mla6	20239_barley_mapped_read_827594-76	2.0598	GATTATGCAGGACTAGGCATCCT	23	none	no_match
t0_mla6	20239_barley_mapped_read_830234-76	2.11442	GTAGGACATGGATCAAGAACAT	22	none	no_match
t0_mla6	20239_barley_mapped_read_83156-1827	2.23896	TATTTTCCAATACTTTCGGATT	22	none	no_match
t0_mla6	20239_barley_mapped_read_84643-1788	2.40134	CTCGCAGCCTTCTCCAATGAACCACCATTTTT	32	none	no_match
t0_mla6	20239_barley_mapped_read_84812-1784	1.6539	AGCAAATATTCAAATGAGAACTT	23	none	no_match
t0_mla6	20239_barley_mapped_read_84909-1782	-2.07896	AAGAGAATGAAACCGTATGAACTT	24	none	no_match
t0_mla6	20239_barley_mapped_read_85740-1760	4.66383	TATTTCTAGCTACGCCACTGCTT	23	none	no_match
t0_mla6	20239_barley_mapped_read_86934-1731	2.20253	ATGTTCAGCCGGTTGTAGAGAT	22	none	no_match
t0_mla6	20239_barley_mapped_read_86961-1731	-2.01603	TTTGAGAGGCCATTCTGAATTGAAT	25	none	no_match
t0_mla6	20239_barley_mapped_read_87175-1725	2.78726	ATTAGATAAAAGGCTGACGTGGGCTCTGCTCGCTGATCTGATGATTCAT	49	none	no_match
t0_mla6	20239_barley_mapped_read_87229-1724	2.83045	AGATAAAAGGCTGACGTGGGCTCTGCTCGCTGATCTGATGATTCATGAT	49	none	no_match
t0_mla6	20239_barley_mapped_read_87525-1717	-2.63363	CGAGCCAGACTGTAGTAGAGAAGCT	25	none	no_match
t0_mla6	20239_barley_mapped_read_88590-1691	2.88467	ATCGACCCGTTCCTCTGAAATGGAT	25	none	no_match
t0_mla6	20239_barley_mapped_read_88982-1682	2.12999	TAGAACAAAGGCCAGACAACCTT	23	none	no_match
t0_mla6	20239_barley_mapped_read_89117-1679	2.29718	CTTCCAACGGTGGAAGGATAACGGGCCTT	29	none	no_match
t0_mla6	20239_barley_mapped_read_89309-1674	2.79379	TAAAAGGCTGACGTGGGCTCTGCTCGCTGATCTGATGATTCATGATAAC	49	none	no_match
t0_mla6	20239_barley_mapped_read_90032-1657	1.85648	TCAGTAGAATTCGAAAAAATTT	22	none	no_match
t0_mla6	20239_barley_mapped_read_90091-1655	1.81843	TGAGTTAATAATTCGACTGCTT	22	none	no_match
t0_mla6	20239_barley_mapped_read_90630-1643	2.26746	CGCATTTATTAGATAAAAGGCTGACGTGGGCTCTGCTCGCTGATCTGAT	49	none	no_match
t0_mla6	20239_barley_mapped_read_91087-1632	2.99633	TGATGATTCATGATAACTCGACGGATCGCATGGCCTTTGTGCCGGCGAC	49	none	no_match
t0_mla6	20239_barley_mapped_read_94347-1562	2.56616	TAGATAAAAGGCTGACGTGGGCTCTGCTCGCTGATCTGATGATTCATGAT	50	none	no_match
t0_mla6	20239_barley_mapped_read_94543-1558	3.57488	AGCAAACTGAAGAACCAACATTGTT	25	none	no_match
t0_mla6	20239_barley_mapped_read_94556-1557	2.58305	ATTTATTAGATAAAAGGCTGACGTGGGCTCTGCTCGCTGATCTGATGATT	50	none	no_match
t0_mla6	20239_barley_mapped_read_94919-1549	4.17888	AAGGCTGACGTGGGCTCTGCTCGCTGATCTT	31	none	no_match
t0_mla6	20239_barley_mapped_read_95452-1538	2.5612	TTATTAGATAAAAGGCTGACGTGGGCTCTGCTCGCTGATCTGATGATTCA	50	none	no_match
t0_mla6	20239_barley_mapped_read_9777-17345	1.98845	CCTGTGCCTGCCTCTTCCATTT	22	none	no_match
t0_mla6	20239_barley_mapped_read_99037-1468	2.63794	CATTTATTAGATAAAAGGCTGACGTGGGCTCTGCTCGCTGATCTGATGAT	50	none	no_match
t0_mla6	20239_barley_mapped_read_99752-1454	2.21229	GCAGCCTTCTCCAATGAACCACCATTTTT	29	none	no_match
t0_rar3	20239_barley_mapped_read_105560-1354	2.12582	ATGAGTGCTATTGGCGTAGTTGGCTTGGC	29	none	no_match
t0_rar3	20239_barley_mapped_read_123996-1096	2.61309	GGGATTGTAGTTCAATTGGTCAGAGCCCCGCCCTGTCAAGG	41	tRNA	no_match
t0_rar3	20239_barley_mapped_read_135982-970	2.33656	CGTATGCGGAACGGCTCTTGCTGGTCCGCCGCTCGGCTCGGGGTGTGGA	49	none	no_match
t0_rar3	20239_barley_mapped_read_137650-954	2.4239	CGGGCTATAGCTCAGTTCGGTAGAGC	26	none	no_match
t0_rar3	20239_barley_mapped_read_152640-834	2.37303	TTGATGGTACGTGCTACTCGGATAACCGTAGTAATTCTAGAGCTA	45	none	no_match
t0_rar3	20239_barley_mapped_read_162551-766	-3.41856	TTGAGACCTGCAGGCCATTCCT	22	none	no_match
t0_rar3	20239_barley_mapped_read_164109-756	2.32732	AGGCATCCTAACGAACGAACGATTTGCACT	30	none	no_match
t0_rar3	20239_barley_mapped_read_170739-717	-2.32514	GGGATTGTAGGTCAATTGGTCAGAGCACCGCCCTGTCAAGGCGGAAGCTG	50	tRNA	no_match
t0_rar3	20239_barley_mapped_read_176156-688	2.56101	GATGGTACGTGCTACTCGGATAACCGTAGTAATTCTAGAGCTA	43	none	no_match
t0_rar3	20239_barley_mapped_read_285774-353	3.27145	CAGAGATCAGATTGTAGAGTTCT	23	none	no_match
t0_rar3	20239_barley_mapped_read_37081-4683	2.37564	GGGATTGTAGTTCAATTGGGC	21	none	no_match
t0_rar3	20239_barley_mapped_read_6523-24806	1.62548	TATCGTGCCAATCCAACATAAGC	23	none	no_match
t0_rar3	20239_barley_mapped_read_79282-1942	2.53738	GGTACGTGCTACTCGGATAACCGTAGTAATTCTAGAGCTA	40	none	no_match
t0_rar3	20239_barley_mapped_read_90433-1647	2.44182	TGATGGTACGTGCTACTCGGATAACCGTAGTAATTCTAGAGCTA	44	none	no_match
t0_rar3	20239_barley_mapped_read_90912-1636	2.33035	ATGGTACGTGCTACTCGGATAACCGTAGTAATTCTAGAGCTA	42	none	no_match
t0_rar3	20239_barley_mapped_read_91231-1629	2.30709	GCGAGCGTAGTTCAATGGTAAAACATCTCCTTGCCAAGAA	40	none	no_match
t0_rar3	20239_barley_mapped_read_98662-1476	2.85454	TGGTACGTGCTACTCGGATAACCGTAGTAATTCTAGAGCTA	41	none	no_match
t16_bln1	20239_barley_mapped_read_103024-1395	2.95327	ACGAGGGCTATTAGATTAAGATCTT	25	none	no_match
t16_bln1	20239_barley_mapped_read_105589-1353	-3.05723	TGACCCAGAGGTTGTCTGACAGACT	25	none	no_match
t16_bln1	20239_barley_mapped_read_118914-1158	-2.62796	AGATTAGTACGTACAAACTCGCCTT	25	none	no_match
t16_bln1	20239_barley_mapped_read_142441-912	-2.54647	TCGGACCAGGCTTCATGCCCCT	22	none	no_match
t16_bln1	20239_barley_mapped_read_149881-854	-2.47624	GTGACCCAGAGGTTGTCTGACAGACT	26	none	no_match
t16_bln1	20239_barley_mapped_read_160966-776	-2.80193	GGTGACCCAGAGGTTGTCTGACAGACT	27	none	no_match
t16_bln1	20239_barley_mapped_read_162551-766	-3.26946	TTGAGACCTGCAGGCCATTCCT	22	none	no_match
t16_bln1	20239_barley_mapped_read_164206-756	-2.47222	GAAAGACAAGTGACTCAACTGGCTT	25	none	no_match
t16_bln1	20239_barley_mapped_read_167643-735	-2.39216	AGAGACCAGGAGAGACCAGAGAT	23	none	no_match
t16_bln1	20239_barley_mapped_read_173880-700	2.28892	ACGAGATGTAGGGTCTGATCGGGCT	25	none	no_match
t16_bln1	20239_barley_mapped_read_195755-596	-2.37403	GGGATTGTAGTTCAATTGGTCAGAGCACGGCCC	33	none	no_match
t16_bln1	20239_barley_mapped_read_198466-585	-2.33422	TGAGGCATCCGAACGAACGAACGATTTGAACT	32	none	no_match
t16_bln1	20239_barley_mapped_read_198834-583	-2.41963	GACCCAGAGGTTGTCTGACAGACT	24	none	no_match
t16_bln1	20239_barley_mapped_read_199575-580	-2.65373	GCAGGGTGACCCAGAGGTTGTCTGACAGACT	31	none	no_match
t16_bln1	20239_barley_mapped_read_209420-544	2.39426	GCCTCCGTAGCATAGTGGTATTGCTTTCCCT	31	none	no_match
t16_bln1	20239_barley_mapped_read_210045-541	-2.55259	AGGGTGACCCAGAGGTTGTCTGACAGACT	29	none	no_match
t16_bln1	20239_barley_mapped_read_22888-7708	2.5189	AAAATGATATCACCGCCCTACT	22	none	no_match
t16_bln1	20239_barley_mapped_read_230099-478	2.55038	GGGATTGTAGTTCAATTGGTCAGAGCAGCGC	31	none	no_match
t16_bln1	20239_barley_mapped_read_248459-430	-2.85234	TAGGCGCAACAGAGATCTGGAT	22	none	no_match
t16_bln1	20239_barley_mapped_read_262731-397	2.48231	GGGATTGTAGTTCAAGTGGTC	21	none	no_match
t16_bln1	20239_barley_mapped_read_29626-5955	-2.86852	ATTGATGAGAAGATATTTCATACTCTGAGCT	31	none	no_match
t16_bln1	20239_barley_mapped_read_55908-2962	2.61386	ATGAATATAGCCGACTTGTTGAGCT	25	none	no_match
t16_bln1	20239_barley_mapped_read_56291-2939	-2.60577	ATACAATCGAACATGTACTTT	21	none	no_match
t16_bln1	20239_barley_mapped_read_58272-2820	-3.62895	ACCCAGAGGTTGTCTGACAGACT	23	none	no_match
t16_bln1	20239_barley_mapped_read_6479-24991	2.5425	AAATGATATCACCGCCCTACAT	22	none	no_match
t16_bln1	20239_barley_mapped_read_80704-1898	-2.26543	GAGGATCTGTAGGGTTTCTGGCCCT	25	none	no_match
t16_bln1	20239_barley_mapped_read_88590-1691	2.32217	ATCGACCCGTTCCTCTGAAATGGAT	25	none	no_match
t16_bln1	20239_barley_mapped_read_90536-1645	-2.30629	ACGAGATGCAGGGTCTGATCGGGCT	25	none	no_match
t16_bln1	20239_barley_mapped_read_94840-1551	2.50146	CGGCAATGAGGAACTAAACCTGTGCCGGAGGCGGATGCGCCCGTGTCGG	49	snoU61	no_match
t16_dm	20239_barley_mapped_read_101238-1427	2.37729	AGGCAGATCATAATAGCTGAGCT	23	none	no_match
t16_dm	20239_barley_mapped_read_103024-1395	3.02183	ACGAGGGCTATTAGATTAAGATCTT	25	none	no_match
t16_dm	20239_barley_mapped_read_103503-1387	-2.3735	GGGATTGTAGTTCAATAGGTCAGAGCACCGCCCTGTCAAGGCGGAAGCTG	50	tRNA	no_match
t16_dm	20239_barley_mapped_read_105589-1353	-3.16556	TGACCCAGAGGTTGTCTGACAGACT	25	none	no_match
t16_dm	20239_barley_mapped_read_108220-1310	2.46573	AGACTGTGACAGATCGGATCGCCTT	25	none	no_match
t16_dm	20239_barley_mapped_read_109194-1295	2.38153	TTTTCCTCTCTCGATTCTTGATAAGTTGGCGGCTACCATGCCGTCATCT	49	none	no_match
t16_dm	20239_barley_mapped_read_118914-1158	-2.38686	AGATTAGTACGTACAAACTCGCCTT	25	none	no_match
t16_dm	20239_barley_mapped_read_122688-1111	2.40572	GATAGAAGACACCAAGATAGAACTT	25	none	no_match
t16_dm	20239_barley_mapped_read_127983-1052	-2.13372	TGCGACCGACCGAGTTTTTGAATTT	25	none	no_match
t16_dm	20239_barley_mapped_read_131364-1015	-2.01059	ACGGACCGGGACGAGATGCAGGGTT	25	none	no_match
t16_dm	20239_barley_mapped_read_144383-897	-2.21854	GGGATTGTAGTACAATTGGTCAGAGCACCGCCCTGTCAAG	40	none	no_match
t16_dm	20239_barley_mapped_read_145279-890	2.06312	GAGGGCGGCGATAACATTTTCT	22	none	no_match
t16_dm	20239_barley_mapped_read_149881-854	-2.48834	GTGACCCAGAGGTTGTCTGACAGACT	26	none	no_match
t16_dm	20239_barley_mapped_read_155960-810	2.90088	ATGGATCGGGCCAGCGTTTGATGCT	25	none	no_match
t16_dm	20239_barley_mapped_read_157444-800	2.1646	GAATTCTATCGTATTGGACTAGAT	24	none	no_match
t16_dm	20239_barley_mapped_read_158656-791	2.27637	CCTGGTTGGGCCCTCCAT	18	none	no_match
t16_dm	20239_barley_mapped_read_160966-776	-2.81574	GGTGACCCAGAGGTTGTCTGACAGACT	27	none	no_match
t16_dm	20239_barley_mapped_read_162551-766	-2.75811	TTGAGACCTGCAGGCCATTCCT	22	none	no_match
t16_dm	20239_barley_mapped_read_164206-756	-2.48531	GAAAGACAAGTGACTCAACTGGCTT	25	none	no_match
t16_dm	20239_barley_mapped_read_165980-745	-2.23843	GGCCCGATGATGATGGATAGGTAGAT	26	none	no_match
t16_dm	20239_barley_mapped_read_167643-735	-2.40418	AGAGACCAGGAGAGACCAGAGAT	23	none	no_match
t16_dm	20239_barley_mapped_read_168669-729	-2.13624	TTTATGAAGTCACCGTAGACGCCTT	25	none	no_match
t16_dm	20239_barley_mapped_read_169914-722	2.09591	GAGAACCGATGGTCGGATGAACATT	25	none	no_match
t16_dm	20239_barley_mapped_read_173880-700	2.66186	ACGAGATGTAGGGTCTGATCGGGCT	25	none	no_match
t16_dm	20239_barley_mapped_read_175973-689	2.48497	TGAGCAGTAATATCCTTCTTTT	22	none	no_match
t16_dm	20239_barley_mapped_read_176628-685	-2.15684	GGGATTGTAGTTAAATTGGTCAGAGCACCGCCCTGTCAAGGCGGAAGCTG	50	tRNA	no_match
t16_dm	20239_barley_mapped_read_178596-675	2.33356	TCTACTATAGATGCTCTTAGGCCTT	25	none	no_match
t16_dm	20239_barley_mapped_read_180556-665	-2.13279	GGGATTGTAGTTCAATTGGTAAGAGCACCGCCCTGTCAAGGCGGAAGCTG	50	tRNA	no_match
t16_dm	20239_barley_mapped_read_180779-664	-2.12937	GCGATTGTAGTTCAATTGGTCAGAGCACCGCCCTGTCAAGGCGGAAGCTG	50	tRNA	no_match
t16_dm	20239_barley_mapped_read_183080-653	-2.13667	GCGAGCGTAGTACAATGGTAAAACATCTCCTTGCCAAGGA	40	none	no_match
t16_dm	20239_barley_mapped_read_184012-649	2.12612	TGAGCAGTAATATCCTTCTTT	21	none	no_match
t16_dm	20239_barley_mapped_read_192808-609	-2.20175	TTCAAGTGATGAAGTGAAACTGCAACAATATGACAGGAGTTACACTCCCG	50	snoZ199	no_match
t16_dm	20239_barley_mapped_read_194887-600	2.26605	ATTGAGAGATTCGGCTGTAGATGCT	25	none	no_match
t16_dm	20239_barley_mapped_read_195755-596	-2.13824	GGGATTGTAGTTCAATTGGTCAGAGCACGGCCC	33	none	no_match
t16_dm	20239_barley_mapped_read_198834-583	-2.43197	GACCCAGAGGTTGTCTGACAGACT	24	none	no_match
t16_dm	20239_barley_mapped_read_199575-580	-2.66715	GCAGGGTGACCCAGAGGTTGTCTGACAGACT	31	none	no_match
t16_dm	20239_barley_mapped_read_201827-571	-2.0475	CCCGATCAGTGTGCCACATAGGACT	25	none	no_match
t16_dm	20239_barley_mapped_read_210045-541	-2.56695	AGGGTGACCCAGAGGTTGTCTGACAGACT	29	none	no_match
t16_dm	20239_barley_mapped_read_210428-540	-2.09146	AAGGCATAGAGCTTTCACTCGAAAT	25	none	no_match
t16_dm	20239_barley_mapped_read_213638-529	2.07158	AGAATGAATCTGCGCGTTGGGCATT	25	none	no_match
t16_dm	20239_barley_mapped_read_213772-529	-2.35419	GGGATTGTAGTACAATTGGTCAGAGCACCGCCC	33	none	no_match
t16_dm	20239_barley_mapped_read_218429-513	-2.10618	GCCCGATGATGATGGATAGGTAGAT	25	none	no_match
t16_dm	20239_barley_mapped_read_22888-7708	2.71835	AAAATGATATCACCGCCCTACT	22	none	no_match
t16_dm	20239_barley_mapped_read_229369-480	2.11414	TCACTGCTTATGGACCCGAACCTGGGTGATCTATCCATGACCAGGATGA	49	LSU_rRNA_bacteria	no_match
t16_dm	20239_barley_mapped_read_233400-468	2.19502	GGGATTGTAGTTCAATTGGTCAGAGCACAGC	31	none	no_match
t16_dm	20239_barley_mapped_read_236572-460	2.23811	ATAACGAACCGGGACTAAAGGACCT	25	none	no_match
t16_dm	20239_barley_mapped_read_246548-434	2.27444	GGGATTGTAGTTCAATTGGTCGGAGC	26	none	no_match
t16_dm	20239_barley_mapped_read_248459-430	-2.86444	TAGGCGCAACAGAGATCTGGAT	22	none	no_match
t16_dm	20239_barley_mapped_read_255473-413	2.5194	GGGATTGTAGTTCAATTGGGCAGAGCACCGCCCTGTC	37	none	no_match
t16_dm	20239_barley_mapped_read_260711-401	2.06841	GGGATTGTAGTTCAATTGGTCAGAGCACCGCGCTGTCAAGG	41	none	no_match
t16_dm	20239_barley_mapped_read_263156-396	-2.07906	GGGATTGTAGTTCAATGGGTCAGAGCACCGCCCTGTCAA	39	tRNA	no_match
t16_dm	20239_barley_mapped_read_263429-396	2.4648	GCGAGCGTAGTTCAATGGTGAAACATCTCCTTGCCAA	37	none	no_match
t16_dm	20239_barley_mapped_read_269924-383	2.23825	GCGAGCGTAGTTCAATGGTAAGAC	24	none	no_match
t16_dm	20239_barley_mapped_read_283251-358	2.45818	GGGATAGTAGTTCAATTGGTCA	22	none	no_match
t16_dm	20239_barley_mapped_read_293754-340	2.28131	GCCCAGTCACTGATCAGTCGTGTCT	25	none	no_match
t16_dm	20239_barley_mapped_read_294245-339	2.29484	GAGACCATCGTCCTCCCCGCCTT	23	none	no_match
t16_dm	20239_barley_mapped_read_295948-336	-2.08767	TCTAAGGAACTCGGCATAATAGCCCCGTAACTTCGGGAGAAGGGGTGCCC	50	LSU_rRNA_eukarya	no_match
t16_dm	20239_barley_mapped_read_29626-5955	-3.21668	ATTGATGAGAAGATATTTCATACTCTGAGCT	31	none	no_match
t16_dm	20239_barley_mapped_read_300986-329	-2.08612	TGCAGGGTGACCCAGAGGTTGTCTGACAGACT	32	none	no_match
t16_dm	20239_barley_mapped_read_303601-325	-2.26138	GCGAGCGTAGTACAATGGTAAAACATCTCCTTG	33	none	no_match
t16_dm	20239_barley_mapped_read_307483-319	2.13924	GGGATTGTAGTTCCATTGGTCAGAGCACCGCCCT	34	none	no_match
t16_dm	20239_barley_mapped_read_309249-316	2.2669	GCGAGCGTAGGTCAATGGTAAAACATCTCCTTGCCAAGGA	40	none	no_match
t16_dm	20239_barley_mapped_read_318661-303	2.15725	CGTACCGAGCGGGCTTTTAGGACCT	25	none	no_match
t16_dm	20239_barley_mapped_read_320607-300	-2.08251	ATCGCAACGGAAGACAAAAGAATTT	25	none	no_match
t16_dm	20239_barley_mapped_read_339943-276	2.10753	GCGAGCGTAGTTCAATGGTAAAACATCTACTTGCCAAG	38	tRNA	no_match
t16_dm	20239_barley_mapped_read_359434-255	2.40717	GCGAGAGTAGTTCAATGGTAAA	22	none	no_match
t16_dm	20239_barley_mapped_read_370273-245	-2.19212	AGATCGGACCGGCCACATACGGGCT	25	none	no_match
t16_dm	20239_barley_mapped_read_37081-4683	2.17556	GGGATTGTAGTTCAATTGGGC	21	none	no_match
t16_dm	20239_barley_mapped_read_388030-229	2.0559	TGGCGGTGATTAGAATCTTACCCGCT	26	none	no_match
t16_dm	20239_barley_mapped_read_422270-203	2.10464	GCGAGCGTAGTTCAATGGTCAAACATCTCCTTGCCAA	37	none	no_match
t16_dm	20239_barley_mapped_read_47026-3603	2.48372	AAATGATATCACCGCCCTACT	21	none	no_match
t16_dm	20239_barley_mapped_read_55908-2962	2.50258	ATGAATATAGCCGACTTGTTGAGCT	25	none	no_match
t16_dm	20239_barley_mapped_read_56291-2939	-2.61971	ATACAATCGAACATGTACTTT	21	none	no_match
t16_dm	20239_barley_mapped_read_58272-2820	-3.64141	ACCCAGAGGTTGTCTGACAGACT	23	none	no_match
t16_dm	20239_barley_mapped_read_64078-2524	-2.10122	TACAATCGAACATGTACTTT	20	none	no_match
t16_dm	20239_barley_mapped_read_64082-2524	-2.26025	ATGGATTGACAAGTTGAGCGCGCTT	25	none	no_match
t16_dm	20239_barley_mapped_read_6479-24991	2.77754	AAATGATATCACCGCCCTACAT	22	none	no_match
t16_dm	20239_barley_mapped_read_69170-2301	-2.30179	GGGATTGTAGTTCAATGGGTCAGAGCACCGCCCTGTCAAGGCGGAAGCTG	50	tRNA	no_match
t16_dm	20239_barley_mapped_read_74061-2114	-2.27972	TCAAGTGATGAAGTGAAACTGCAACAATATGACAGGAGTTACACTCCCGT	50	snoZ199	no_match
t16_dm	20239_barley_mapped_read_80704-1898	-2.30572	GAGGATCTGTAGGGTTTCTGGCCCT	25	none	no_match
t16_dm	20239_barley_mapped_read_88590-1691	2.62869	ATCGACCCGTTCCTCTGAAATGGAT	25	none	no_match
t16_dm	20239_barley_mapped_read_90536-1645	-2.25673	ACGAGATGCAGGGTCTGATCGGGCT	25	none	no_match
t16_dm	20239_barley_mapped_read_95336-1541	-2.2357	GGGATTGTAGTTCAATCGGTCAGAGCACCGCCCTGTCAAGGCGGAAGCTG	50	tRNA	no_match
t16_mla6	20239_barley_mapped_read_100894-1433	-2.18337	AAGTAGAACCGGGACTTACGAACCT	25	none	no_match
t16_mla6	20239_barley_mapped_read_101055-1430	2.29356	CTGATGATTCATGATAACTCGACGGATCGCATGGCCTTTGTGCCGGCGA	49	none	no_match
t16_mla6	20239_barley_mapped_read_102833-1399	2.2955	AAAAGGCTGACGTGGGCTCTGCTCGCTGATCTGATGATTCATGATAACT	49	none	no_match
t16_mla6	20239_barley_mapped_read_103503-1387	-2.29702	GGGATTGTAGTTCAATAGGTCAGAGCACCGCCCTGTCAAGGCGGAAGCTG	50	tRNA	no_match
t16_mla6	20239_barley_mapped_read_103760-1383	2.10139	TCTAAGGAACTCGGCCAAATAGCCCCGTAACTTCGGGAGAAGGGGTGCC	49	LSU_rRNA_eukarya	no_match
t16_mla6	20239_barley_mapped_read_104767-1367	-2.09062	ATACCCTGAACAATACCGGATTTCTTTTTT	30	none	no_match
t16_mla6	20239_barley_mapped_read_105589-1353	-3.03425	TGACCCAGAGGTTGTCTGACAGACT	25	none	no_match
t16_mla6	20239_barley_mapped_read_107470-1321	2.16549	GATAAAAGGCTGACGTGGGCTCTGCTCGCTGATCTGATGATTCATGATA	49	none	no_match
t16_mla6	20239_barley_mapped_read_108220-1310	2.0725	AGACTGTGACAGATCGGATCGCCTT	25	none	no_match
t16_mla6	20239_barley_mapped_read_108547-1305	2.08804	TATTAGATAAAAGGCTGACGTGGGCTCTGCTCGCTGATCTGATGATTCA	49	none	no_match
t16_mla6	20239_barley_mapped_read_114266-1219	2.50134	AACCAGCCCTGAATGCCTTGGCT	23	none	no_match
t16_mla6	20239_barley_mapped_read_115191-1207	2.87877	AGAACCCTCAAACCCAACCCTTT	23	none	no_match
t16_mla6	20239_barley_mapped_read_118012-1169	3.24418	CCACTGAGAATTTCTGAAAGGGCTCCCTTTCCTCCGGGAGAGGGGAAAG	49	none	no_match
t16_mla6	20239_barley_mapped_read_118914-1158	-2.60487	AGATTAGTACGTACAAACTCGCCTT	25	none	no_match
t16_mla6	20239_barley_mapped_read_121194-1129	2.21426	TGTTTGATGGTACGTGCTACTCGGATAACCGTAGTAATTCTAGAGCTA	48	none	no_match
t16_mla6	20239_barley_mapped_read_122652-1112	-2.1899	ATCCGTGCACAACAAGCCGATGCTCT	26	none	no_match
t16_mla6	20239_barley_mapped_read_126150-1073	3.10339	TAGAACCCTCAAACCCAACCCTT	23	none	no_match
t16_mla6	20239_barley_mapped_read_126641-1067	-2.01515	ATACCAGGACTCCAAATATGTT	22	none	20239_mirdeep_p_chrom6_124_105940_x1348
t16_mla6	20239_barley_mapped_read_129479-1036	3.09279	TTAGTAACTACTCCCTTCATTTT	23	none	no_match
t16_mla6	20239_barley_mapped_read_129640-1034	2.12757	TCTGATGATTCATGATAACTCGACGGATCGCATGGCCTTTGTGCCGGCG	49	none	no_match
t16_mla6	20239_barley_mapped_read_129824-1032	2.44156	GATCTGATGATTCATGATAACTCGACGGATCGCATGGCCTTTGTGCCGG	49	none	no_match
t16_mla6	20239_barley_mapped_read_130099-1029	2.14014	CTGATCTGATGATTCATGATAACTT	25	none	no_match
t16_mla6	20239_barley_mapped_read_130832-1021	-2.03544	CCGGAAGAAGCTCCAATGGCGCT	23	none	no_match
t16_mla6	20239_barley_mapped_read_133011-999	3.14721	CTGAGAATTTCTGAAAGGGCTCCCTTTCCTCCGGGAGAGGGGAAAGCCC	49	none	no_match
t16_mla6	20239_barley_mapped_read_134240-987	2.45649	ATCTGATGATTCATGATAACTCGACGGATCGCATGGCCTTTGTGCCGGC	49	none	no_match
t16_mla6	20239_barley_mapped_read_134546-984	-2.47282	AGAACCGGGACTAAAGGGCTTGCCT	25	none	no_match
t16_mla6	20239_barley_mapped_read_138249-949	-2.2926	ATGCATCGATTTAAATGGACGAGCT	25	none	no_match
t16_mla6	20239_barley_mapped_read_141493-920	2.99168	GGGGCCACTGAGAATTTCTGAAAGGGCTCCCTTTCCTCCGGGAGAGGGG	49	none	no_match
t16_mla6	20239_barley_mapped_read_142254-914	2.44144	GCTGATCTGATGATTCATGATAACTT	26	none	no_match
t16_mla6	20239_barley_mapped_read_144383-897	-2.05267	GGGATTGTAGTACAATTGGTCAGAGCACCGCCCTGTCAAG	40	none	no_match
t16_mla6	20239_barley_mapped_read_145279-890	1.99697	GAGGGCGGCGATAACATTTTCT	22	none	no_match
t16_mla6	20239_barley_mapped_read_148812-862	3.09136	CAGGGGCAAAGAGTAGAACCCT	22	none	no_match
t16_mla6	20239_barley_mapped_read_149881-854	-2.45583	GTGACCCAGAGGTTGTCTGACAGACT	26	none	no_match
t16_mla6	20239_barley_mapped_read_152637-834	3.21165	ATAGATTGAGAAGTGACCAGCTT	23	none	no_match
t16_mla6	20239_barley_mapped_read_153623-826	-2.10449	GAGATTGTAGTTCAATTGGTCAGAGCACCGCCCTGTCAAGGCGGAAGCTG	50	tRNA	no_match
t16_mla6	20239_barley_mapped_read_155786-811	2.46656	ATCTGATGATTCATGATAACTCGACGGATCT	31	none	no_match
t16_mla6	20239_barley_mapped_read_160026-782	-2.06313	AGGGCTATAGCTCAGTAC	18	none	no_match
t16_mla6	20239_barley_mapped_read_160966-776	-2.78042	GGTGACCCAGAGGTTGTCTGACAGACT	27	none	no_match
t16_mla6	20239_barley_mapped_read_162075-769	2.95273	TGAGAATTTCTGAAAGGGCTCCCTTTCCTCCGGGAGAGGGGAAAGCCCA	49	none	no_match
t16_mla6	20239_barley_mapped_read_162306-768	2.30491	TGATCTGATGATTCATGATAACTT	24	none	no_match
t16_mla6	20239_barley_mapped_read_162551-766	-2.81543	TTGAGACCTGCAGGCCATTCCT	22	none	no_match
t16_mla6	20239_barley_mapped_read_164206-756	-2.24221	GAAAGACAAGTGACTCAACTGGCTT	25	none	no_match
t16_mla6	20239_barley_mapped_read_165980-745	-2.20301	GGCCCGATGATGATGGATAGGTAGAT	26	none	no_match
t16_mla6	20239_barley_mapped_read_166711-741	-2.18269	CGGGACCAGGCTCAACAAAGCAT	23	none	no_match
t16_mla6	20239_barley_mapped_read_167084-739	3.06453	AACAGGGGCAAAGAGTAGAACCT	23	none	no_match
t16_mla6	20239_barley_mapped_read_167643-735	-2.37107	AGAGACCAGGAGAGACCAGAGAT	23	none	no_match
t16_mla6	20239_barley_mapped_read_168669-729	-2.19334	TTTATGAAGTCACCGTAGACGCCTT	25	none	no_match
t16_mla6	20239_barley_mapped_read_170036-721	-2.17242	AGACTGGCAGAGAGCAGAGATGGCT	25	none	no_match
t16_mla6	20239_barley_mapped_read_172342-708	2.78684	GGGGACGTAGCTCAGATGGTAGAT	24	none	no_match
t16_mla6	20239_barley_mapped_read_175433-692	-2.05869	AGGGCTATAGCTCAGTGC	18	none	no_match
t16_mla6	20239_barley_mapped_read_176357-687	-1.96183	AGATACCAACCCGGACTAAAGGATT	25	none	no_match
t16_mla6	20239_barley_mapped_read_176628-685	-2.0337	GGGATTGTAGTTAAATTGGTCAGAGCACCGCCCTGTCAAGGCGGAAGCTG	50	tRNA	no_match
t16_mla6	20239_barley_mapped_read_176737-685	2.26583	GATCTGATGATTCATGATAACTCGACGGATT	31	none	no_match
t16_mla6	20239_barley_mapped_read_177002-683	2.15664	CGCTGATCTGATGATTCATGATAACTT	27	none	no_match
t16_mla6	20239_barley_mapped_read_177197-682	2.97466	CACTGAGAATTTCTGAAAGGGCTCCCTTTCCTCCGGGAGAGGGGAAAGC	49	none	no_match
t16_mla6	20239_barley_mapped_read_178460-676	-2.06487	CGATTTAGATCCGGTGGCCGAGAAT	25	none	no_match
t16_mla6	20239_barley_mapped_read_178593-675	2.94347	TTACCAAGACCCTCAAACACTT	22	none	no_match
t16_mla6	20239_barley_mapped_read_180508-666	2.24402	CTGATGATTCATGATAACTCGACGGATCT	29	none	no_match
t16_mla6	20239_barley_mapped_read_180556-665	-2.18312	GGGATTGTAGTTCAATTGGTAAGAGCACCGCCCTGTCAAGGCGGAAGCTG	50	tRNA	no_match
t16_mla6	20239_barley_mapped_read_180779-664	-2.09769	GCGATTGTAGTTCAATTGGTCAGAGCACCGCCCTGTCAAGGCGGAAGCTG	50	tRNA	no_match
t16_mla6	20239_barley_mapped_read_180822-664	2.6795	TGATGATTCATGATAACTCGACGGATT	27	none	no_match
t16_mla6	20239_barley_mapped_read_185149-644	2.71004	TTATTTCTAGCTACGCCACTGCT	23	none	no_match
t16_mla6	20239_barley_mapped_read_186008-639	-2.31302	TTTTGGCAGTAGGGTATGACAACCT	25	none	no_match
t16_mla6	20239_barley_mapped_read_187139-634	2.13955	CTGGGAGTTCTGTTCGAATGGGCTT	25	none	no_match
t16_mla6	20239_barley_mapped_read_187538-632	3.00234	CCTTGGACATTCTCCCAGTAGAGCT	25	none	no_match
t16_mla6	20239_barley_mapped_read_188284-629	2.36342	TCTGATGATTCATGATAACTCGACGGATCT	30	none	no_match
t16_mla6	20239_barley_mapped_read_191847-613	2.47753	CTCGCTGATCTGATGATTCATGATAACTT	29	none	no_match
t16_mla6	20239_barley_mapped_read_192021-612	-2.00876	AAAAACGCGTAGAATAGAACCCCTT	25	none	no_match
t16_mla6	20239_barley_mapped_read_192808-609	-2.16716	TTCAAGTGATGAAGTGAAACTGCAACAATATGACAGGAGTTACACTCCCG	50	snoZ199	no_match
t16_mla6	20239_barley_mapped_read_195755-596	-2.47804	GGGATTGTAGTTCAATTGGTCAGAGCACGGCCC	33	none	no_match
t16_mla6	20239_barley_mapped_read_196950-591	2.1588	AACTGAAGAACCAACATTGTATATT	25	none	no_match
t16_mla6	20239_barley_mapped_read_19741-8910	5.00551	TCATCCAGACTGTCCAAAACCT	22	none	no_match
t16_mla6	20239_barley_mapped_read_198745-584	2.38148	GGGGACGTAGCTCAGATGGTAGAGCT	26	none	no_match
t16_mla6	20239_barley_mapped_read_198834-583	-2.28776	GACCCAGAGGTTGTCTGACAGACT	24	none	no_match
t16_mla6	20239_barley_mapped_read_199575-580	-2.63257	GCAGGGTGACCCAGAGGTTGTCTGACAGACT	31	none	no_match
t16_mla6	20239_barley_mapped_read_201057-574	2.0798	GCTGATCTGATGATTCATGATAACTCGACGT	31	none	no_match
t16_mla6	20239_barley_mapped_read_201177-574	2.33563	GCTCGCTGATCTGATGATTCATGATAACTT	30	none	no_match
t16_mla6	20239_barley_mapped_read_201888-571	2.18722	AGGCTGACGTGGGCTCTGCTCGCTGATCTT	30	none	no_match
t16_mla6	20239_barley_mapped_read_20237-8695	-2.90614	ATACCCTGAACAATACCGGATTTCTTTT	28	none	no_match
t16_mla6	20239_barley_mapped_read_202744-568	-2.07246	ACAATGACGGACAACAAACAGATTT	25	none	no_match
t16_mla6	20239_barley_mapped_read_204260-563	3.21226	TGATGAAGAAAATGCTGCAGAGGCT	25	none	no_match
t16_mla6	20239_barley_mapped_read_205420-558	2.43392	TGATCTGATGATTCATGATAACTCGACGGAT	31	none	no_match
t16_mla6	20239_barley_mapped_read_209257-544	-1.97843	AATACGGGATCTGGTCGGACAGGCT	25	none	no_match
t16_mla6	20239_barley_mapped_read_210045-541	-2.53087	AGGGTGACCCAGAGGTTGTCTGACAGACT	29	none	no_match
t16_mla6	20239_barley_mapped_read_210428-540	-2.21926	AAGGCATAGAGCTTTCACTCGAAAT	25	none	no_match
t16_mla6	20239_barley_mapped_read_211731-535	2.31105	ACGAGATCCACGACACTTTGTAAGT	25	none	no_match
t16_mla6	20239_barley_mapped_read_213270-530	2.12438	ATCTGATGATTCATGATAACTCGACGGATT	30	none	no_match
t16_mla6	20239_barley_mapped_read_213772-529	-2.17474	GGGATTGTAGTACAATTGGTCAGAGCACCGCCC	33	none	no_match
t16_mla6	20239_barley_mapped_read_216195-521	-2.02879	ATGGACCGAACCTGCATACTCGTCT	25	none	no_match
t16_mla6	20239_barley_mapped_read_218429-513	-2.07236	GCCCGATGATGATGGATAGGTAGAT	25	none	no_match
t16_mla6	20239_barley_mapped_read_220894-505	2.8358	AAACAGTAACAGGATCAAGACT	22	none	no_match
t16_mla6	20239_barley_mapped_read_221288-504	-2.10358	ATGGGACTGGAACCTATGCCTT	22	none	no_match
t16_mla6	20239_barley_mapped_read_224977-493	2.43579	ATCTGATGATTCATGATAACTCGACGGAT	29	none	no_match
t16_mla6	20239_barley_mapped_read_225424-492	-2.06538	ATATGGACCACAAGTAAAATCTCTT	25	none	no_match
t16_mla6	20239_barley_mapped_read_228766-482	2.42293	AGAATGTCCAAGGTCGGATCCT	22	none	no_match
t16_mla6	20239_barley_mapped_read_22888-7708	2.44585	AAAATGATATCACCGCCCTACT	22	none	no_match
t16_mla6	20239_barley_mapped_read_229506-479	2.15447	CTGACGTGGGCTCTGCTCGCTGATCTT	27	none	no_match
t16_mla6	20239_barley_mapped_read_231010-475	2.26939	CTGATGATTCATGATAACTCGACGT	25	none	no_match
t16_mla6	20239_barley_mapped_read_232276-472	2.22438	TGCTCGCTGATCTGATGATTCATGATAACTT	31	none	no_match
t16_mla6	20239_barley_mapped_read_235169-464	3.08145	TGAAGAAGATGCTGCAGAGGCT	22	none	no_match
t16_mla6	20239_barley_mapped_read_235263-463	2.39837	ATTTGCCACCTTCCTCTTCCTT	22	none	no_match
t16_mla6	20239_barley_mapped_read_236783-459	-1.98606	ATCGGAAAACCCAGGTGCGCCGCCT	25	none	no_match
t16_mla6	20239_barley_mapped_read_240531-449	2.44522	AAAGGCTGACGTGGGCTCTGCTCGCTGATCTGATGATTCATGATAACTT	49	none	no_match
t16_mla6	20239_barley_mapped_read_242903-443	2.57738	CAAAACGAGACAATGACATGGCATT	25	none	no_match
t16_mla6	20239_barley_mapped_read_243136-443	2.21142	CGGGGCCACTGAGAATTTCTGAAAGGGCTCCCTTTCCTCCGGGAGAGGG	49	none	no_match
t16_mla6	20239_barley_mapped_read_245671-436	2.05919	CTGATGATTCATGATAACTCGT	22	none	no_match
t16_mla6	20239_barley_mapped_read_246130-435	2.14306	GGGGACGTAGCTCAGATGGTAT	22	none	no_match
t16_mla6	20239_barley_mapped_read_248109-431	2.6636	TGAAGAAAATGCTGCAGAGGCT	22	none	no_match
t16_mla6	20239_barley_mapped_read_248223-430	2.67138	CATTTAGAAGTATGCACCCTCCT	23	none	no_match
t16_mla6	20239_barley_mapped_read_248459-430	-2.83281	TAGGCGCAACAGAGATCTGGAT	22	none	no_match
t16_mla6	20239_barley_mapped_read_25203-6995	-2.40328	AAGAGAATGAAACCGTATGAACTTT	25	none	no_match
t16_mla6	20239_barley_mapped_read_254147-416	2.0853	TCTGATGATTCATGATAACTCGACGT	26	none	no_match
t16_mla6	20239_barley_mapped_read_254777-415	2.47111	TTTGAGGGTCTTGGTAAGAACTT	23	none	no_match
t16_mla6	20239_barley_mapped_read_255384-413	2.33444	GGGATTGTAGTTCAATTGGTCAGCGCACCGCCC	33	none	no_match
t16_mla6	20239_barley_mapped_read_255775-412	-1.98476	GGCCCGATGATGATGGATAGGTAGAAT	27	none	no_match
t16_mla6	20239_barley_mapped_read_258905-405	2.07444	GGTCCAGACATAGCACGGATTGACAGACTGAGAGCTCTTTCTTGATTCT	49	SSU_rRNA_eukarya	no_match
t16_mla6	20239_barley_mapped_read_263156-396	-2.27314	GGGATTGTAGTTCAATGGGTCAGAGCACCGCCCTGTCAA	39	tRNA	no_match
t16_mla6	20239_barley_mapped_read_26355-6691	-2.38277	AGAACCGAGGCTCGAACACCAACTT	25	none	no_match
t16_mla6	20239_barley_mapped_read_264418-394	2.40467	TTGATCATCCTCTCCTCCAAGTT	23	none	no_match
t16_mla6	20239_barley_mapped_read_267813-387	2.10005	TTCATGGACGTTGATCAGATCTTTCCATTTAGTAGCACCTTAGGATGGC	49	none	no_match
t16_mla6	20239_barley_mapped_read_269589-383	2.36125	TGGGCTCTGCTCGCTGATCTT	21	none	no_match
t16_mla6	20239_barley_mapped_read_270999-381	2.50361	GATCTGATGATTCATGATAACTCGACGGAT	30	none	no_match
t16_mla6	20239_barley_mapped_read_27352-6453	-2.71821	ATACCCTGAACAATACCGGATTTCTTTTT	29	none	no_match
t16_mla6	20239_barley_mapped_read_274509-374	2.60065	ACAGGGGCAAAGAGTAGAACCT	22	none	no_match
t16_mla6	20239_barley_mapped_read_274633-373	2.70232	CGAGGATTCGGTTAGCCATGGCT	23	none	no_match
t16_mla6	20239_barley_mapped_read_274954-373	2.81901	TTGTAGTCCTCCTTGTAGTCCTT	23	none	no_match
t16_mla6	20239_barley_mapped_read_276236-370	2.20819	TGATGATTCATGATAACTCGACGGAT	26	none	no_match
t16_mla6	20239_barley_mapped_read_279485-364	2.09436	TTAAGGGTTGAAAAACAGGGGCT	23	none	no_match
t16_mla6	20239_barley_mapped_read_282175-359	2.45755	ACCAAAAGGACGGGACTAAAGGCCT	25	none	no_match
t16_mla6	20239_barley_mapped_read_283390-357	2.80133	TGGAAGGACTACAAGGAGGACTT	23	none	no_match
t16_mla6	20239_barley_mapped_read_283526-357	2.05294	CTGCTCGCTGATCTGATGATTCATGATAACTT	32	none	no_match
t16_mla6	20239_barley_mapped_read_286704-352	2.3682	TTTTATTTCTAGCTACGCCACTT	23	none	no_match
t16_mla6	20239_barley_mapped_read_287850-350	2.14136	TTGGCCTCTGCAGCATCTTCTTT	23	none	no_match
t16_mla6	20239_barley_mapped_read_294767-338	2.1447	TGATCTGATGATTCATGATAACTCGACGGATT	32	none	no_match
t16_mla6	20239_barley_mapped_read_295840-337	2.3724	ATAAACCGCCATGTACTGAATATAT	25	none	no_match
t16_mla6	20239_barley_mapped_read_295948-336	-2.05511	TCTAAGGAACTCGGCATAATAGCCCCGTAACTTCGGGAGAAGGGGTGCCC	50	LSU_rRNA_eukarya	no_match
t16_mla6	20239_barley_mapped_read_29626-5955	-3.14763	ATTGATGAGAAGATATTTCATACTCTGAGCT	31	none	no_match
t16_mla6	20239_barley_mapped_read_296308-336	-2.07911	GGGATTGTAGTCCAATTGGTCAGAGCACCGCCC	33	none	no_match
t16_mla6	20239_barley_mapped_read_300986-329	-2.05602	TGCAGGGTGACCCAGAGGTTGTCTGACAGACT	32	none	no_match
t16_mla6	20239_barley_mapped_read_303601-325	-2.2371	GCGAGCGTAGTACAATGGTAAAACATCTCCTTG	33	none	no_match
t16_mla6	20239_barley_mapped_read_307003-319	-2.08739	GGGATTGTAGTGCAATTGGTCAGAGCACCGCCC	33	none	no_match
t16_mla6	20239_barley_mapped_read_308596-317	2.22512	TGACGTGGGCTCTGCTCGCTGATCTT	26	none	no_match
t16_mla6	20239_barley_mapped_read_310732-314	2.05935	AAGGCTGACGTGGGCTCTGCTCGCTGATCTGATGATTCATGATAACTTG	49	none	no_match
t16_mla6	20239_barley_mapped_read_316763-306	2.35984	TATCAAAGTATCTACTCCCTCTT	23	none	no_match
t16_mla6	20239_barley_mapped_read_31683-5549	2.2031	TGGAAGGGGCATGCAGAGGAGT	22	none	no_match
t16_mla6	20239_barley_mapped_read_318239-304	2.53891	GCCACTGAGAATTTCTGAAAGGGCTCCCTTTCCTCCGGGAGAGGGGAAA	49	none	no_match
t16_mla6	20239_barley_mapped_read_319755-302	2.56035	ACAACGAGATGGACTCCGAACGGG	24	none	no_match
t16_mla6	20239_barley_mapped_read_320607-300	-2.0514	ATCGCAACGGAAGACAAAAGAATTT	25	none	no_match
t16_mla6	20239_barley_mapped_read_324377-296	2.49798	TGAAAGAGGCAAAGGTAT	18	none	no_match
t16_mla6	20239_barley_mapped_read_325864-294	2.35027	ATTAGTCGAATCTGACCCCGCGGTT	25	none	no_match
t16_mla6	20239_barley_mapped_read_326719-293	2.33517	TACAACGAGATGGACTCCGAACGGT	25	none	no_match
t16_mla6	20239_barley_mapped_read_326818-292	2.56102	AACGAGATGGACTCCGAACGGGTG	24	none	no_match
t16_mla6	20239_barley_mapped_read_329823-289	2.09598	ACAGGCCCGGACACGACTCAATCGT	25	none	no_match
t16_mla6	20239_barley_mapped_read_330544-288	2.63943	TACATGGTCTCCTTGTAGTCCTT	23	none	no_match
t16_mla6	20239_barley_mapped_read_330786-287	2.11702	TACGTCTATAGAAACAAAGCCTT	23	none	no_match
t16_mla6	20239_barley_mapped_read_330927-287	2.32877	TGGGAGAATGTCCAAGGTCGGAT	23	none	no_match
t16_mla6	20239_barley_mapped_read_332480-285	2.42763	TAGTCCTCCTTGTAGTCCTTCCT	23	none	no_match
t16_mla6	20239_barley_mapped_read_333545-284	2.67827	ACCTAGGGACTAGACTAAAAAGCTT	25	none	no_match
t16_mla6	20239_barley_mapped_read_338054-279	2.17817	CAACCGGAACTAAAGGACTAACCTT	25	none	no_match
t16_mla6	20239_barley_mapped_read_338898-278	2.28247	ACGAGATGGACTCCGAACGGGTGAT	25	none	no_match
t16_mla6	20239_barley_mapped_read_338938-278	2.27274	TTGAGAAGTGACCAGCTAGAGAGCT	25	none	no_match
t16_mla6	20239_barley_mapped_read_340166-276	2.23384	ACGTCTATAGAAACAAAGCCTT	22	none	no_match
t16_mla6	20239_barley_mapped_read_341577-274	2.60445	TCTGATTAGTAACTACTCCCTT	22	none	no_match
t16_mla6	20239_barley_mapped_read_344112-272	2.20124	CGGAATGGACACAGCGGATGGAGCT	25	none	no_match
t16_mla6	20239_barley_mapped_read_345099-271	2.04517	TGATTAGTAACTACTCCCTTCAT	23	none	no_match
t16_mla6	20239_barley_mapped_read_347094-268	2.11925	GTATTTAGAAATGAAGGGAGTAT	23	none	no_match
t16_mla6	20239_barley_mapped_read_347796-268	2.10145	ATTAGTAACTACTCCCTTCATTT	23	none	no_match
t16_mla6	20239_barley_mapped_read_359807-255	2.43332	GGAGAATGTCCAAGGTCGGATT	22	none	no_match
t16_mla6	20239_barley_mapped_read_369242-246	2.10256	TGGATCTGCAGAAGCAAAAGTTATGAAGGCTT	32	none	no_match
t16_mla6	20239_barley_mapped_read_370273-245	-2.16004	AGATCGGACCGGCCACATACGGGCT	25	none	no_match
t16_mla6	20239_barley_mapped_read_37430-4641	4.47081	AACGAGATGGACTCCGAACGGGTGT	25	none	no_match
t16_mla6	20239_barley_mapped_read_375915-240	2.12456	TTTGCCCCTGTTTTTCAACCCTT	23	none	no_match
t16_mla6	20239_barley_mapped_read_379324-236	2.20466	TCTGATGATTCATGATAACTCGACGGATT	29	none	no_match
t16_mla6	20239_barley_mapped_read_384085-232	2.11326	GCTCGCTGATCTGATGATTCT	21	none	no_match
t16_mla6	20239_barley_mapped_read_387277-229	2.2244	TCCAGTGTAGCTGTCTGTGACCT	23	none	no_match
t16_mla6	20239_barley_mapped_read_388306-229	2.03414	CAACGAGATGGACTCCGAACGGGT	24	none	no_match
t16_mla6	20239_barley_mapped_read_388532-228	2.18768	ATGAAGAAAATGCTGCAGAGGCT	23	none	no_match
t16_mla6	20239_barley_mapped_read_391141-226	2.06782	TCTCTCCTAGCTTAAATGGGCT	22	none	no_match
t16_mla6	20239_barley_mapped_read_39512-4373	-2.08975	AGAGAATGAAACCGTATGAACTTT	24	none	no_match
t16_mla6	20239_barley_mapped_read_39715-4350	-2.10595	AGAGGAATGAATGTATGTAGATGCT	25	none	no_match
t16_mla6	20239_barley_mapped_read_40167-4300	-2.53678	TGGATCTGTAGAAGCAAAAGTTATGAAGGCTT	32	none	no_match
t16_mla6	20239_barley_mapped_read_401922-218	2.26768	TCTGCCAAATCTAACCTTCCAT	22	none	no_match
t16_mla6	20239_barley_mapped_read_403203-217	2.14376	CATCCAGACTGTCCAAAACCCT	22	none	no_match
t16_mla6	20239_barley_mapped_read_403314-216	2.2702	ATGAAGAAGATGCTGCAGAGGCT	23	none	no_match
t16_mla6	20239_barley_mapped_read_413865-209	2.172	GAGAGGTCGAACCATCACTGTGGTT	25	none	no_match
t16_mla6	20239_barley_mapped_read_417195-206	2.08565	ATACCTGGGCTGAAAATGATGAATT	25	none	no_match
t16_mla6	20239_barley_mapped_read_420883-204	2.2249	TAAGAGAACACACTACCATGCAGCT	25	none	no_match
t16_mla6	20239_barley_mapped_read_42091-4080	4.63985	CATCCAGACTGTCCAAAACCCTT	23	none	no_match
t16_mla6	20239_barley_mapped_read_430146-197	2.11792	GAGAATGTCCAAGGTCGGATCT	22	none	no_match
t16_mla6	20239_barley_mapped_read_432666-196	2.26276	ATCGAGAGGTCGAACCATCACTGTT	25	none	no_match
t16_mla6	20239_barley_mapped_read_440926-190	2.34872	ACGGAATGCAGGATCGGATCAGGCT	25	none	no_match
t16_mla6	20239_barley_mapped_read_441418-190	2.19468	AACAAGTGGTCACAGAGAGCTT	22	none	no_match
t16_mla6	20239_barley_mapped_read_446813-187	2.07745	AACGAGATGGACTCCGAACGGG	22	none	no_match
t16_mla6	20239_barley_mapped_read_4537-34335	-2.02367	CACCAGTAGTCTAGTGGTAGAATAGTACCT	30	none	no_match
t16_mla6	20239_barley_mapped_read_455822-181	2.23768	GGTTTTGAACAATCTGGATGATT	23	none	no_match
t16_mla6	20239_barley_mapped_read_466777-175	2.16116	GCAAGGACATGGACGACAAGAACAT	25	none	no_match
t16_mla6	20239_barley_mapped_read_47026-3603	2.19277	AAATGATATCACCGCCCTACT	21	none	no_match
t16_mla6	20239_barley_mapped_read_476153-170	2.09597	CATACCTTTGCCTCTTTCACCTT	23	none	no_match
t16_mla6	20239_barley_mapped_read_47922-3526	2.17693	TTTATTAGATAAAAGGCTGACGTGGGCTCTGCTCGCTGATCTGATGATT	49	none	no_match
t16_mla6	20239_barley_mapped_read_485131-166	2.2845	CAAGTAGGACATGGATCAAGAACAT	25	none	no_match
t16_mla6	20239_barley_mapped_read_49176-3421	-2.60851	ACGGGCGTCCGACAATTACTCTGTT	25	none	no_match
t16_mla6	20239_barley_mapped_read_51078-3276	3.19783	CCCATCCGAATAGAACTCCCAGGTT	25	none	no_match
t16_mla6	20239_barley_mapped_read_51520-3244	-1.96512	CGTCTTTGGCGACCAGCAAACGGAGGGCT	29	none	no_match
t16_mla6	20239_barley_mapped_read_533057-145	2.04421	GAGGATGATCAAGGTGAAAGAGT	23	none	no_match
t16_mla6	20239_barley_mapped_read_543461-141	2.02551	ACTGGGAGAATGTCCAAGGTCGGAT	25	none	no_match
t16_mla6	20239_barley_mapped_read_55410-2989	-2.84662	CGAGGATTTGTGGAATTTCTAGCCT	25	none	no_match
t16_mla6	20239_barley_mapped_read_55962-2959	4.67735	ATCCAGACTGTCCAAAACCCTT	22	none	no_match
t16_mla6	20239_barley_mapped_read_559864-135	2.14998	TGATGAAGAAGATGCTGCAGAGGCT	25	none	no_match
t16_mla6	20239_barley_mapped_read_56291-2939	-2.58482	ATACAATCGAACATGTACTTT	21	none	no_match
t16_mla6	20239_barley_mapped_read_58272-2820	-3.60928	ACCCAGAGGTTGTCTGACAGACT	23	none	no_match
t16_mla6	20239_barley_mapped_read_59282-2763	4.16958	ACAGGGGCAAAGAGTAGAACCCT	23	none	no_match
t16_mla6	20239_barley_mapped_read_60976-2676	2.51328	ATTTATTAGATAAAAGGCTGACGTGGGCTCTGCTCGCTGATCTGATGAT	49	none	no_match
t16_mla6	20239_barley_mapped_read_62960-2579	-2.52282	AAAGACGAGTGGACCAAGTTGCCTT	25	none	no_match
t16_mla6	20239_barley_mapped_read_63191-2567	-2.17702	CACCAGTTGTCTAGTGGTAGAATAGTACCT	30	none	no_match
t16_mla6	20239_barley_mapped_read_63423-2556	2.06212	TTATTAGATAAAAGGCTGACGTGGGCTCTGCTCGCTGATCTGATGATTC	49	none	no_match
t16_mla6	20239_barley_mapped_read_64078-2524	-2.068	TACAATCGAACATGTACTTT	20	none	no_match
t16_mla6	20239_barley_mapped_read_6479-24991	2.487	AAATGATATCACCGCCCTACAT	22	none	no_match
t16_mla6	20239_barley_mapped_read_68715-2321	2.78761	AAAGGCTGACGTGGGCTCTGCTCGCTGATCTT	32	none	no_match
t16_mla6	20239_barley_mapped_read_69170-2301	-2.32108	GGGATTGTAGTTCAATGGGTCAGAGCACCGCCCTGTCAAGGCGGAAGCTG	50	tRNA	no_match
t16_mla6	20239_barley_mapped_read_69543-2287	2.19165	CATTTATTAGATAAAAGGCTGACGTGGGCTCTGCTCGCTGATCTGATGA	49	none	no_match
t16_mla6	20239_barley_mapped_read_697234-98	2.03038	GAGGATGTATGGGGTTTCTGGCCTT	25	none	no_match
t16_mla6	20239_barley_mapped_read_71023-2228	-1.96363	CAATGAGATGGACTCCGAACGGGTT	25	none	no_match
t16_mla6	20239_barley_mapped_read_71091-2225	2.09196	GGCGCATTTATTAGATAAAAGGCTGACGTGGGCTCTGCTCGCTGATCTGA	50	none	no_match
t16_mla6	20239_barley_mapped_read_71883-2194	3.60476	CAACGAGATGGACTCCGAACGGGTT	25	none	no_match
t16_mla6	20239_barley_mapped_read_72605-2169	2.34395	GCATTTATTAGATAAAAGGCTGACGTGGGCTCTGCTCGCTGATCTGATG	49	none	no_match
t16_mla6	20239_barley_mapped_read_74005-2116	2.41621	ATAAAAGGCTGACGTGGGCTCTGCTCGCTGATCTGATGATTCATGATAA	49	none	no_match
t16_mla6	20239_barley_mapped_read_74061-2114	-2.22152	TCAAGTGATGAAGTGAAACTGCAACAATATGACAGGAGTTACACTCCCGT	50	snoZ199	no_match
t16_mla6	20239_barley_mapped_read_75355-2068	3.77617	ACAACGAGATGGACTCCGAACGGGT	25	none	no_match
t16_mla6	20239_barley_mapped_read_77581-1996	2.13837	TTAGATAAAAGGCTGACGTGGGCTCTGCTCGCTGATCTGATGATTCATG	49	none	no_match
t16_mla6	20239_barley_mapped_read_78724-1960	2.33936	GCGCATTTATTAGATAAAAGGCTGACGTGGGCTCTGCTCGCTGATCTGA	49	none	no_match
t16_mla6	20239_barley_mapped_read_79545-1934	-2.08148	TCTCTCCTAGCTTAAATCGGCCT	23	none	no_match
t16_mla6	20239_barley_mapped_read_80704-1898	-2.52491	GAGGATCTGTAGGGTTTCTGGCCCT	25	none	no_match
t16_mla6	20239_barley_mapped_read_84909-1782	-2.07861	AAGAGAATGAAACCGTATGAACTT	24	none	no_match
t16_mla6	20239_barley_mapped_read_85740-1760	3.1971	TATTTCTAGCTACGCCACTGCTT	23	none	no_match
t16_mla6	20239_barley_mapped_read_86961-1731	-2.03687	TTTGAGAGGCCATTCTGAATTGAAT	25	none	no_match
t16_mla6	20239_barley_mapped_read_87175-1725	2.32027	ATTAGATAAAAGGCTGACGTGGGCTCTGCTCGCTGATCTGATGATTCAT	49	none	no_match
t16_mla6	20239_barley_mapped_read_87229-1724	2.19244	AGATAAAAGGCTGACGTGGGCTCTGCTCGCTGATCTGATGATTCATGAT	49	none	no_match
t16_mla6	20239_barley_mapped_read_87525-1717	-2.33285	CGAGCCAGACTGTAGTAGAGAAGCT	25	none	no_match
t16_mla6	20239_barley_mapped_read_88590-1691	2.25515	ATCGACCCGTTCCTCTGAAATGGAT	25	none	no_match
t16_mla6	20239_barley_mapped_read_89309-1674	2.36106	TAAAAGGCTGACGTGGGCTCTGCTCGCTGATCTGATGATTCATGATAAC	49	none	no_match
t16_mla6	20239_barley_mapped_read_90630-1643	2.2133	CGCATTTATTAGATAAAAGGCTGACGTGGGCTCTGCTCGCTGATCTGAT	49	none	no_match
t16_mla6	20239_barley_mapped_read_91087-1632	2.34777	TGATGATTCATGATAACTCGACGGATCGCATGGCCTTTGTGCCGGCGAC	49	none	no_match
t16_mla6	20239_barley_mapped_read_94919-1549	2.51575	AAGGCTGACGTGGGCTCTGCTCGCTGATCTT	31	none	no_match
t16_mla6	20239_barley_mapped_read_95336-1541	-2.21423	GGGATTGTAGTTCAATCGGTCAGAGCACCGCCCTGTCAAGGCGGAAGCTG	50	tRNA	no_match
t16_rar3	20239_barley_mapped_read_103503-1387	-2.31717	GGGATTGTAGTTCAATAGGTCAGAGCACCGCCCTGTCAAGGCGGAAGCTG	50	tRNA	no_match
t16_rar3	20239_barley_mapped_read_123996-1096	2.12807	GGGATTGTAGTTCAATTGGTCAGAGCCCCGCCCTGTCAAGG	41	tRNA	no_match
t16_rar3	20239_barley_mapped_read_137526-955	2.41052	GGGATTGCAGTTCAATTGGTCAGAGCACCGCCCTGT	36	none	no_match
t16_rar3	20239_barley_mapped_read_137650-954	2.57706	CGGGCTATAGCTCAGTTCGGTAGAGC	26	none	no_match
t16_rar3	20239_barley_mapped_read_143912-900	2.71232	GGGATTGTAGTTCAATTGGTCAGAGCCCCGCCCT	34	none	no_match
t16_rar3	20239_barley_mapped_read_162551-766	-3.27601	TTGAGACCTGCAGGCCATTCCT	22	none	no_match
t16_rar3	20239_barley_mapped_read_164109-756	2.35303	AGGCATCCTAACGAACGAACGATTTGCACT	30	none	no_match
t16_rar3	20239_barley_mapped_read_175433-692	-2.18673	AGGGCTATAGCTCAGTGC	18	none	no_match
t16_rar3	20239_barley_mapped_read_192808-609	-2.27459	TTCAAGTGATGAAGTGAAACTGCAACAATATGACAGGAGTTACACTCCCG	50	snoZ199	no_match
t16_rar3	20239_barley_mapped_read_195755-596	-2.50312	GGGATTGTAGTTCAATTGGTCAGAGCACGGCCC	33	none	no_match
t16_rar3	20239_barley_mapped_read_200010-578	2.40189	GGGATTGTAGTTCAATTGGTCAGAGCCCCGCCCTG	35	none	no_match
t16_rar3	20239_barley_mapped_read_209495-543	2.28569	AGGGCTAAAGCTCAGTTCGGTAGAGCAACTCGTTTA	36	none	no_match
t16_rar3	20239_barley_mapped_read_248459-430	-2.85859	TAGGCGCAACAGAGATCTGGAT	22	none	no_match
t16_rar3	20239_barley_mapped_read_274061-374	2.28167	GGGATTGTAGTTCAATTGGGCAGAGCACCGC	31	none	no_match
t16_rar3	20239_barley_mapped_read_285774-353	2.79834	CAGAGATCAGATTGTAGAGTTCT	23	none	no_match
t16_rar3	20239_barley_mapped_read_307003-319	-2.21174	GGGATTGTAGTGCAATTGGTCAGAGCACCGCCC	33	none	no_match
t16_rar3	20239_barley_mapped_read_348271-267	2.30952	GGGATTGTAGTTCAATTGGTCAGAGCCCCGCCCTGTCAAGGG	42	none	no_match
t16_rar3	20239_barley_mapped_read_356693-258	2.22057	GGGATTGTAGTTCAATTGGTCAGAGCCCCGCCCTGT	36	none	no_match
t16_rar3	20239_barley_mapped_read_69170-2301	-2.33133	GGGATTGTAGTTCAATGGGTCAGAGCACCGCCCTGTCAAGGCGGAAGCTG	50	tRNA	no_match
t16_rar3	20239_barley_mapped_read_74061-2114	-2.24193	TCAAGTGATGAAGTGAAACTGCAACAATATGACAGGAGTTACACTCCCGT	50	snoZ199	no_match
t16_rar3	20239_barley_mapped_read_95336-1541	-2.27275	GGGATTGTAGTTCAATCGGTCAGAGCACCGCCCTGTCAAGGCGGAAGCTG	50	tRNA	no_match
t20_bln1	20239_barley_mapped_read_103024-1395	3.15728	ACGAGGGCTATTAGATTAAGATCTT	25	none	no_match
t20_bln1	20239_barley_mapped_read_104500-1371	-2.17783	GGTACGTGCTACTCGGATAACCGTAGTAATTCTAGAGCT	39	none	no_match
t20_bln1	20239_barley_mapped_read_105589-1353	-3.59525	TGACCCAGAGGTTGTCTGACAGACT	25	none	no_match
t20_bln1	20239_barley_mapped_read_108220-1310	2.3316	AGACTGTGACAGATCGGATCGCCTT	25	none	no_match
t20_bln1	20239_barley_mapped_read_109194-1295	2.48984	TTTTCCTCTCTCGATTCTTGATAAGTTGGCGGCTACCATGCCGTCATCT	49	none	no_match
t20_bln1	20239_barley_mapped_read_111647-1257	-3.02418	ACTTAAAAAGTCACTATCAATG	22	none	no_match
t20_bln1	20239_barley_mapped_read_112650-1242	-1.96711	TTTTTTGGACGCAGCGCGAAGCGCT	25	none	no_match
t20_bln1	20239_barley_mapped_read_116223-1193	-2.48415	TGTACCGAGGGTTCGAAT	18	none	no_match
t20_bln1	20239_barley_mapped_read_117323-1178	2.16651	CGGAAGCGAGAATGTCGGCTTGAGTAACGAAAACATTGGTGAGAATCCT	49	LSU_rRNA_bacteria	no_match
t20_bln1	20239_barley_mapped_read_118471-1163	-2.94438	CTTAAAAAGTCACTATCAATG	21	none	no_match
t20_bln1	20239_barley_mapped_read_118914-1158	-3.14651	AGATTAGTACGTACAAACTCGCCTT	25	none	no_match
t20_bln1	20239_barley_mapped_read_12137-14146	-2.00554	GCTCGGGGGTCCCGGCCCCGAACCCGTCGGC	31	none	no_match
t20_bln1	20239_barley_mapped_read_122688-1111	2.60424	GATAGAAGACACCAAGATAGAACTT	25	none	no_match
t20_bln1	20239_barley_mapped_read_123566-1101	-2.04972	ATGCGATACCTGGTGTGAATTGCAGAAT	28	5_8S_rRNA	no_match
t20_bln1	20239_barley_mapped_read_124469-1091	-1.94424	GTTGGACCTTGGGCCGGGTCGGCCGGTT	28	none	no_match
t20_bln1	20239_barley_mapped_read_127051-1063	-2.48223	GCACCAGTGTCTAGTGGTAG	20	none	no_match
t20_bln1	20239_barley_mapped_read_127983-1052	-3.06606	TGCGACCGACCGAGTTTTTGAATTT	25	none	no_match
t20_bln1	20239_barley_mapped_read_131364-1015	-2.22442	ACGGACCGGGACGAGATGCAGGGTT	25	none	no_match
t20_bln1	20239_barley_mapped_read_131446-1014	-2.23687	TGGGACCAGGCTTCATTCCCCT	22	none	no_match
t20_bln1	20239_barley_mapped_read_134546-984	-2.1594	AGAACCGGGACTAAAGGGCTTGCCT	25	none	no_match
t20_bln1	20239_barley_mapped_read_134876-980	-2.1801	TGGTGTGAATTGCAGAAT	18	none	no_match
t20_bln1	20239_barley_mapped_read_137002-960	-2.20684	TGGTACGTGCTACTCGGATAACCGTAGTAATTCTAGAGCT	40	none	no_match
t20_bln1	20239_barley_mapped_read_139816-935	-2.65514	CACCAGTAGTCTAGTGGTA	19	none	no_match
t20_bln1	20239_barley_mapped_read_141657-919	-2.50356	TGCTACTCGGATAACCGTAGTAATTCTAGAGCTAA	35	SSU_rRNA_eukarya	no_match
t20_bln1	20239_barley_mapped_read_142441-912	-2.39231	TCGGACCAGGCTTCATGCCCCT	22	none	no_match
t20_bln1	20239_barley_mapped_read_147320-873	-2.20349	ATTGTCTGTGATGCTGGAACCT	22	none	no_match
t20_bln1	20239_barley_mapped_read_149881-854	-3.31637	GTGACCCAGAGGTTGTCTGACAGACT	26	none	no_match
t20_bln1	20239_barley_mapped_read_155960-810	2.73536	ATGGATCGGGCCAGCGTTTGATGCT	25	none	no_match
t20_bln1	20239_barley_mapped_read_157444-800	2.65739	GAATTCTATCGTATTGGACTAGAT	24	none	no_match
t20_bln1	20239_barley_mapped_read_159119-788	-2.4404	TAGAAAACCTAGAACTTAAAAAGTCACTATCAATG	35	none	no_match
t20_bln1	20239_barley_mapped_read_160966-776	-3.1676	GGTGACCCAGAGGTTGTCTGACAGACT	27	none	no_match
t20_bln1	20239_barley_mapped_read_162551-766	-3.60799	TTGAGACCTGCAGGCCATTCCT	22	none	no_match
t20_bln1	20239_barley_mapped_read_163298-761	-2.34492	GAAAACCTAGAACTTAAAAAGTCACTATCAATG	33	none	no_match
t20_bln1	20239_barley_mapped_read_164206-756	-2.47041	GAAAGACAAGTGACTCAACTGGCTT	25	none	no_match
t20_bln1	20239_barley_mapped_read_164694-753	-2.22603	CACCAGTGGTCTAGTGGTA	19	none	no_match
t20_bln1	20239_barley_mapped_read_165980-745	-2.50713	GGCCCGATGATGATGGATAGGTAGAT	26	none	no_match
t20_bln1	20239_barley_mapped_read_167643-735	-2.97488	AGAGACCAGGAGAGACCAGAGAT	23	none	no_match
t20_bln1	20239_barley_mapped_read_168669-729	-2.73804	TTTATGAAGTCACCGTAGACGCCTT	25	none	no_match
t20_bln1	20239_barley_mapped_read_169677-723	-2.44045	TTTTGTACCGAGGGTTCGA	19	none	no_match
t20_bln1	20239_barley_mapped_read_170444-719	-2.51085	CCAGTAGTCTAGTGGTAG	18	none	no_match
t20_bln1	20239_barley_mapped_read_172645-707	-2.90168	CCAGTGGTCTAGTGGTAG	18	none	no_match
t20_bln1	20239_barley_mapped_read_173880-700	2.87997	ACGAGATGTAGGGTCTGATCGGGCT	25	none	no_match
t20_bln1	20239_barley_mapped_read_175433-692	-2.48183	AGGGCTATAGCTCAGTGC	18	none	no_match
t20_bln1	20239_barley_mapped_read_175973-689	2.76103	TGAGCAGTAATATCCTTCTTTT	22	none	no_match
t20_bln1	20239_barley_mapped_read_17626-9921	-2.21993	GCACCAGTAGTCTAGTGGTAG	21	none	no_match
t20_bln1	20239_barley_mapped_read_176682-685	-2.34018	ATGCGATACCTGGTGTGAATTGCAG	25	none	no_match
t20_bln1	20239_barley_mapped_read_181423-661	-2.13889	ACCGGTAAGGACTTGAGACTTATAT	25	none	no_match
t20_bln1	20239_barley_mapped_read_185302-643	-2.20486	GTGCTACTCGGATAACCGTAGTAATTCTAGAGCT	34	none	no_match
t20_bln1	20239_barley_mapped_read_185825-640	2.22924	AATGTGGGTAGAATGGGCACCT	22	none	no_match
t20_bln1	20239_barley_mapped_read_186008-639	-2.3881	TTTTGGCAGTAGGGTATGACAACCT	25	none	no_match
t20_bln1	20239_barley_mapped_read_186995-635	-2.50789	TGCGGGCTGCGCGAGCGGTACCA	23	none	no_match
t20_bln1	20239_barley_mapped_read_18946-9266	-3.37727	CCTAGAACTTAAAAAGTCACTATCAATG	28	none	no_match
t20_bln1	20239_barley_mapped_read_196104-595	-2.19325	GCGGAGGAAGACTCGGCT	18	none	no_match
t20_bln1	20239_barley_mapped_read_196363-594	-2.36694	CACCAGTGGTCTAGTGGTAGA	21	none	no_match
t20_bln1	20239_barley_mapped_read_19640-8956	-2.14654	GCACCAGTGGTCTAGTGGTAG	21	none	no_match
t20_bln1	20239_barley_mapped_read_19672-8937	-2.27802	ACTCGGATAACCGTAGTAATTCTAGAGCTAA	31	none	no_match
t20_bln1	20239_barley_mapped_read_197124-590	-2.57168	AATTTTTTGGACGCAGCGCGAAGCT	25	none	no_match
t20_bln1	20239_barley_mapped_read_198834-583	-2.64418	GACCCAGAGGTTGTCTGACAGACT	24	none	no_match
t20_bln1	20239_barley_mapped_read_199575-580	-2.6977	GCAGGGTGACCCAGAGGTTGTCTGACAGACT	31	none	no_match
t20_bln1	20239_barley_mapped_read_200336-577	-2.66082	TTAAAAAGTCACTATCAATG	20	none	no_match
t20_bln1	20239_barley_mapped_read_201071-574	-2.31542	CTTGGGACTCCAACGATGAACGGTT	25	none	no_match
t20_bln1	20239_barley_mapped_read_201827-571	-2.31851	CCCGATCAGTGTGCCACATAGGACT	25	none	no_match
t20_bln1	20239_barley_mapped_read_203083-567	-2.03639	TGGGCGAGAGTAGTACTA	18	none	no_match
t20_bln1	20239_barley_mapped_read_206821-553	-2.55976	TAGAACTTAAAAAGTCACTATCAATG	26	none	no_match
t20_bln1	20239_barley_mapped_read_207385-551	-2.67588	ATACCTGGTGTGAATTGCAG	20	none	no_match
t20_bln1	20239_barley_mapped_read_207629-550	-2.5116	CCTAGAACTTAAAAAGTCACTATCAATGAA	30	none	no_match
t20_bln1	20239_barley_mapped_read_209257-544	-2.25058	AATACGGGATCTGGTCGGACAGGCT	25	none	no_match
t20_bln1	20239_barley_mapped_read_210045-541	-2.50988	AGGGTGACCCAGAGGTTGTCTGACAGACT	29	none	no_match
t20_bln1	20239_barley_mapped_read_210428-540	-2.24622	AAGGCATAGAGCTTTCACTCGAAAT	25	none	no_match
t20_bln1	20239_barley_mapped_read_212949-531	-2.40237	CATAAGGAAATTGAGGCACGAGAAT	25	none	no_match
t20_bln1	20239_barley_mapped_read_213772-529	-2.4938	GGGATTGTAGTACAATTGGTCAGAGCACCGCCC	33	none	no_match
t20_bln1	20239_barley_mapped_read_218429-513	-2.16631	GCCCGATGATGATGGATAGGTAGAT	25	none	no_match
t20_bln1	20239_barley_mapped_read_225424-492	-2.05226	ATATGGACCACAAGTAAAATCTCTT	25	none	no_match
t20_bln1	20239_barley_mapped_read_228026-484	-2.39554	CCAGGAGAGACCAGAGATATCT	22	none	no_match
t20_bln1	20239_barley_mapped_read_22888-7708	3.81383	AAAATGATATCACCGCCCTACT	22	none	no_match
t20_bln1	20239_barley_mapped_read_231387-474	-2.35262	ACGTATGGACGTGTCCGCGAGCCTT	25	none	no_match
t20_bln1	20239_barley_mapped_read_236572-460	2.10262	ATAACGAACCGGGACTAAAGGACCT	25	none	no_match
t20_bln1	20239_barley_mapped_read_242637-444	-2.6394	CCAGTGGTCTAGTGGTAGA	19	none	no_match
t20_bln1	20239_barley_mapped_read_242828-443	-2.43854	CACCAGTGGTCTAGTGGTAGAA	22	none	no_match
t20_bln1	20239_barley_mapped_read_247509-432	-2.17636	GCGATACCTGGTGTGAATTGCAGAA	25	5_8S_rRNA	no_match
t20_bln1	20239_barley_mapped_read_248459-430	-3.44698	TAGGCGCAACAGAGATCTGGAT	22	none	no_match
t20_bln1	20239_barley_mapped_read_251066-423	-2.29212	AAAATAGCGTCGGATGCCCTTCAAT	25	none	no_match
t20_bln1	20239_barley_mapped_read_252066-421	-2.82011	CCAGTAGTCTAGTGGTAGA	19	none	no_match
t20_bln1	20239_barley_mapped_read_2563-56994	-1.58365	CTCGGGGGTCCCGGCCCCGAACCCGTCGGCT	31	none	no_match
t20_bln1	20239_barley_mapped_read_258143-407	-2.19538	TTTGTACCGAGGGTTCGA	18	none	no_match
t20_bln1	20239_barley_mapped_read_262731-397	2.30195	GGGATTGTAGTTCAAGTGGTC	21	none	no_match
t20_bln1	20239_barley_mapped_read_264033-394	-2.15786	GCACCAGTGTCTAGTGGTAGA	21	none	no_match
t20_bln1	20239_barley_mapped_read_273411-376	-2.4948	ATCTCTGGTCTCTCCTGGTCTCT	23	none	no_match
t20_bln1	20239_barley_mapped_read_273785-375	-2.33582	ACCTGGTGTGAATTGCAGA	19	none	no_match
t20_bln1	20239_barley_mapped_read_27472-6425	-2.27676	GCACCAGTGGTCTAGTGGTAGAA	23	none	no_match
t20_bln1	20239_barley_mapped_read_281122-361	-2.27494	ATTGAGAGATCCGGCTGTAGATGCT	25	none	no_match
t20_bln1	20239_barley_mapped_read_289344-347	-2.16162	TACCGACCAGAAATCTCTCATCT	23	none	no_match
t20_bln1	20239_barley_mapped_read_29626-5955	-3.23971	ATTGATGAGAAGATATTTCATACTCTGAGCT	31	none	no_match
t20_bln1	20239_barley_mapped_read_29951-5892	-1.42745	ACACGACTCTCGGCAACGGA	20	none	no_match
t20_bln1	20239_barley_mapped_read_300248-330	-2.13465	TAATTCATGAGCTGGCATAT	20	none	no_match
t20_bln1	20239_barley_mapped_read_300509-329	-2.52993	GGGTGACCCAGAGGTTGTCTGACAGACT	28	none	no_match
t20_bln1	20239_barley_mapped_read_301205-328	-2.56011	AGAGACCAGAGATATCACTATCT	23	none	no_match
t20_bln1	20239_barley_mapped_read_302441-326	-2.25747	AACCTAGAACTTAAAAAGTCACTATCAATG	30	none	no_match
t20_bln1	20239_barley_mapped_read_310402-315	-2.35433	TCAGCCCGACGGTGTGTAGTTACCT	25	none	no_match
t20_bln1	20239_barley_mapped_read_31064-5674	-2.2279	GCACCAGTAGTCTAGTGGTAGA	22	none	no_match
t20_bln1	20239_barley_mapped_read_316234-306	-2.10122	TGTGTGATAGAATAATTGTACCATTGTGT	29	none	no_match
t20_bln1	20239_barley_mapped_read_32129-5468	-2.28656	GCACCAGTGGTCTAGTGGTAGA	22	none	no_match
t20_bln1	20239_barley_mapped_read_326633-293	-2.30426	AGGAGAGACCAGAGATATCACTT	23	none	no_match
t20_bln1	20239_barley_mapped_read_32947-5319	-1.53837	ACGACTCTCGGCAACGGATA	20	none	no_match
t20_bln1	20239_barley_mapped_read_34379-5078	-1.5764	GCTCGGGGGTCCCGGCCCCGAACCCGT	27	none	no_match
t20_bln1	20239_barley_mapped_read_423-347762	-1.91621	GCTCGGGGGTCCCGGCCCCGAACCCGTCGGCT	32	none	no_match
t20_bln1	20239_barley_mapped_read_4304-35763	-2.38319	CTATGTAGACTTTTGTTTACCGAGGGTTCG	30	none	no_match
t20_bln1	20239_barley_mapped_read_457282-180	-2.44455	GTAGGCGCAACAGAGATCTGGAT	23	none	no_match
t20_bln1	20239_barley_mapped_read_47026-3603	2.72575	AAATGATATCACCGCCCTACT	21	none	no_match
t20_bln1	20239_barley_mapped_read_48030-3517	-2.17925	CTACTCGGATAACCGTAGTAATTCTAGAGCTAA	33	SSU_rRNA_eukarya	no_match
t20_bln1	20239_barley_mapped_read_51417-3251	-2.64208	CTCGGATAACCGTAGTAATTCTAGAGCTAA	30	none	no_match
t20_bln1	20239_barley_mapped_read_52397-3183	-2.05743	CGGATAACCGTAGTAATTCTAGAGCTAA	28	none	no_match
t20_bln1	20239_barley_mapped_read_52940-3145	-1.80287	GCTCGGGGGTCCCGGCCCCGAACCCGTCG	29	none	no_match
t20_bln1	20239_barley_mapped_read_54202-3062	-3.02875	ACCTAGAACTTAAAAAGTCACTATCAATG	29	none	no_match
t20_bln1	20239_barley_mapped_read_56291-2939	-2.4134	ATACAATCGAACATGTACTTT	21	none	no_match
t20_bln1	20239_barley_mapped_read_56605-2919	-3.19477	CTAGAACTTAAAAAGTCACTATCAATG	27	none	no_match
t20_bln1	20239_barley_mapped_read_56714-2913	-2.20204	ACCAGCAAACGGAGGGCT	18	none	no_match
t20_bln1	20239_barley_mapped_read_58272-2820	-4.63869	ACCCAGAGGTTGTCTGACAGACT	23	none	no_match
t20_bln1	20239_barley_mapped_read_60579-2696	-2.06546	GCCGAGGGCACGCCTGCCTGGT	22	none	no_match
t20_bln1	20239_barley_mapped_read_60681-2691	-1.94156	ACAAACTGGTATGAACATCCGAGAT	25	none	no_match
t20_bln1	20239_barley_mapped_read_64078-2524	-2.2279	TACAATCGAACATGTACTTT	20	none	no_match
t20_bln1	20239_barley_mapped_read_64082-2524	-2.83984	ATGGATTGACAAGTTGAGCGCGCTT	25	none	no_match
t20_bln1	20239_barley_mapped_read_6479-24991	4.30035	AAATGATATCACCGCCCTACAT	22	none	no_match
t20_bln1	20239_barley_mapped_read_7165-22883	-2.22633	CTATGTAGACTTTTGTTTACCGAGGGTTCGAA	32	none	no_match
t20_bln1	20239_barley_mapped_read_72778-2162	-2.23954	CCGTTGTACAATTTTTTTGTACCGAGGGTTCGA	33	none	no_match
t20_bln1	20239_barley_mapped_read_74364-2103	-2.15828	CTCTCGGCAACGGATATCTCGGCTCTCGCT	30	5_8S_rRNA	no_match
t20_bln1	20239_barley_mapped_read_77909-1985	-3.04975	CACCAGTAGTCTAGTGGTAG	20	none	no_match
t20_bln1	20239_barley_mapped_read_79282-1942	-2.77887	GGTACGTGCTACTCGGATAACCGTAGTAATTCTAGAGCTA	40	none	no_match
t20_bln1	20239_barley_mapped_read_80704-1898	-2.87225	GAGGATCTGTAGGGTTTCTGGCCCT	25	none	no_match
t20_bln1	20239_barley_mapped_read_84598-1789	-2.99885	CACCAGTGGTCTAGTGGTAG	20	none	no_match
t20_bln1	20239_barley_mapped_read_88590-1691	2.75798	ATCGACCCGTTCCTCTGAAATGGAT	25	none	no_match
t20_bln1	20239_barley_mapped_read_90433-1647	-2.58057	TGATGGTACGTGCTACTCGGATAACCGTAGTAATTCTAGAGCTA	44	none	no_match
t20_bln1	20239_barley_mapped_read_90536-1645	-2.63838	ACGAGATGCAGGGTCTGATCGGGCT	25	none	no_match
t20_bln1	20239_barley_mapped_read_90912-1636	-2.3849	ATGGTACGTGCTACTCGGATAACCGTAGTAATTCTAGAGCTA	42	none	no_match
t20_bln1	20239_barley_mapped_read_98662-1476	-2.68024	TGGTACGTGCTACTCGGATAACCGTAGTAATTCTAGAGCTA	41	none	no_match
t20_dm	20239_barley_mapped_read_103024-1395	3.63185	ACGAGGGCTATTAGATTAAGATCTT	25	none	no_match
t20_dm	20239_barley_mapped_read_104500-1371	-2.3345	GGTACGTGCTACTCGGATAACCGTAGTAATTCTAGAGCT	39	none	no_match
t20_dm	20239_barley_mapped_read_105450-1355	1.78617	AATCCCGCGAACCATCGAGTCTT	23	none	no_match
t20_dm	20239_barley_mapped_read_105589-1353	-3.63037	TGACCCAGAGGTTGTCTGACAGACT	25	none	no_match
t20_dm	20239_barley_mapped_read_107536-1321	-1.74467	TTAGGACCAGTCTGTAACAACAACT	25	none	no_match
t20_dm	20239_barley_mapped_read_108220-1310	2.75473	AGACTGTGACAGATCGGATCGCCTT	25	none	no_match
t20_dm	20239_barley_mapped_read_109194-1295	2.30007	TTTTCCTCTCTCGATTCTTGATAAGTTGGCGGCTACCATGCCGTCATCT	49	none	no_match
t20_dm	20239_barley_mapped_read_109308-1294	2.00939	CCGCACGCGCGCTACACTGATGTATTCAACGAGTATATAGCCTTGGCCG	49	SSU_rRNA_eukarya	no_match
t20_dm	20239_barley_mapped_read_109548-1290	-1.77116	CGGAAGAAGCTCCAATGGCGCCT	23	none	no_match
t20_dm	20239_barley_mapped_read_111647-1257	-2.98449	ACTTAAAAAGTCACTATCAATG	22	none	no_match
t20_dm	20239_barley_mapped_read_112650-1242	-1.69282	TTTTTTGGACGCAGCGCGAAGCGCT	25	none	no_match
t20_dm	20239_barley_mapped_read_116223-1193	-2.36724	TGTACCGAGGGTTCGAAT	18	none	no_match
t20_dm	20239_barley_mapped_read_117323-1178	1.92093	CGGAAGCGAGAATGTCGGCTTGAGTAACGAAAACATTGGTGAGAATCCT	49	LSU_rRNA_bacteria	no_match
t20_dm	20239_barley_mapped_read_118471-1163	-3.06326	CTTAAAAAGTCACTATCAATG	21	none	no_match
t20_dm	20239_barley_mapped_read_118914-1158	-2.93395	AGATTAGTACGTACAAACTCGCCTT	25	none	no_match
t20_dm	20239_barley_mapped_read_127983-1052	-3.10559	TGCGACCGACCGAGTTTTTGAATTT	25	none	no_match
t20_dm	20239_barley_mapped_read_131364-1015	-2.1071	ACGGACCGGGACGAGATGCAGGGTT	25	none	no_match
t20_dm	20239_barley_mapped_read_134546-984	-2.11815	AGAACCGGGACTAAAGGGCTTGCCT	25	none	no_match
t20_dm	20239_barley_mapped_read_137002-960	-2.04118	TGGTACGTGCTACTCGGATAACCGTAGTAATTCTAGAGCT	40	none	no_match
t20_dm	20239_barley_mapped_read_141509-920	2.0663	GTTTAAGCATATAAATAAGCGGAGGAGAAGAAACTTACAAGGATTCCCC	49	LSU_rRNA_bacteria	no_match
t20_dm	20239_barley_mapped_read_144030-900	1.8642	GCGAGCGTAGTTCAATGGTAAAACATCTCCTTGCCAAGGATAG	43	none	no_match
t20_dm	20239_barley_mapped_read_144500-896	1.97126	GGGATTGTAGTTCAATTGGTCAGAGCACCGCCCTGTCACG	40	tRNA	no_match
t20_dm	20239_barley_mapped_read_145279-890	2.28572	GAGGGCGGCGATAACATTTTCT	22	none	no_match
t20_dm	20239_barley_mapped_read_145811-885	-1.82209	GACGATGACACCGGATTGTAGCCTT	25	none	no_match
t20_dm	20239_barley_mapped_read_146727-878	-2.08057	CACGAGCGACTGTATTAATGGACCT	25	none	no_match
t20_dm	20239_barley_mapped_read_147320-873	-1.9954	ATTGTCTGTGATGCTGGAACCT	22	none	no_match
t20_dm	20239_barley_mapped_read_147530-872	1.87654	GGTCCAGACATAGCAAGGA	19	none	no_match
t20_dm	20239_barley_mapped_read_148930-861	-1.87385	TCTCTCCTAGCTTAAATCGGCT	22	none	no_match
t20_dm	20239_barley_mapped_read_149845-854	-1.93219	ATTTTATGTGTCGTGGGGGTTT	22	none	no_match
t20_dm	20239_barley_mapped_read_149881-854	-3.35258	GTGACCCAGAGGTTGTCTGACAGACT	26	none	no_match
t20_dm	20239_barley_mapped_read_155960-810	2.89815	ATGGATCGGGCCAGCGTTTGATGCT	25	none	no_match
t20_dm	20239_barley_mapped_read_156094-809	-1.95313	ATGAATCGGGCCAGCGTTTGATGCT	25	none	no_match
t20_dm	20239_barley_mapped_read_157444-800	2.22244	GAATTCTATCGTATTGGACTAGAT	24	none	no_match
t20_dm	20239_barley_mapped_read_158656-791	2.3197	CCTGGTTGGGCCCTCCAT	18	none	no_match
t20_dm	20239_barley_mapped_read_159119-788	-2.32701	TAGAAAACCTAGAACTTAAAAAGTCACTATCAATG	35	none	no_match
t20_dm	20239_barley_mapped_read_160966-776	-3.20434	GGTGACCCAGAGGTTGTCTGACAGACT	27	none	no_match
t20_dm	20239_barley_mapped_read_161634-772	2.37725	TACCCTGCATCTCCACCAT	19	none	no_match
t20_dm	20239_barley_mapped_read_162551-766	-3.53623	TTGAGACCTGCAGGCCATTCCT	22	none	no_match
t20_dm	20239_barley_mapped_read_163298-761	-2.36919	GAAAACCTAGAACTTAAAAAGTCACTATCAATG	33	none	no_match
t20_dm	20239_barley_mapped_read_164206-756	-2.71729	GAAAGACAAGTGACTCAACTGGCTT	25	none	no_match
t20_dm	20239_barley_mapped_read_164694-753	-2.07837	CACCAGTGGTCTAGTGGTA	19	none	no_match
t20_dm	20239_barley_mapped_read_164711-753	2.20897	GCCTCCGTAGCATAGTGGTATTGCTTTCCCTT	32	none	no_match
t20_dm	20239_barley_mapped_read_165980-745	-2.54561	GGCCCGATGATGATGGATAGGTAGAT	26	none	no_match
t20_dm	20239_barley_mapped_read_167643-735	-3.01192	AGAGACCAGGAGAGACCAGAGAT	23	none	no_match
t20_dm	20239_barley_mapped_read_168669-729	-2.8858	TTTATGAAGTCACCGTAGACGCCTT	25	none	no_match
t20_dm	20239_barley_mapped_read_169677-723	-2.14866	TTTTGTACCGAGGGTTCGA	19	none	no_match
t20_dm	20239_barley_mapped_read_169819-723	-2.95707	TGATAGAATAATTGTACCATTGTGT	25	none	no_match
t20_dm	20239_barley_mapped_read_169914-722	2.47725	GAGAACCGATGGTCGGATGAACATT	25	none	no_match
t20_dm	20239_barley_mapped_read_170444-719	-2.83631	CCAGTAGTCTAGTGGTAG	18	none	no_match
t20_dm	20239_barley_mapped_read_170739-717	-2.18769	GGGATTGTAGGTCAATTGGTCAGAGCACCGCCCTGTCAAGGCGGAAGCTG	50	tRNA	no_match
t20_dm	20239_barley_mapped_read_172645-707	-2.82627	CCAGTGGTCTAGTGGTAG	18	none	no_match
t20_dm	20239_barley_mapped_read_173880-700	3.02019	ACGAGATGTAGGGTCTGATCGGGCT	25	none	no_match
t20_dm	20239_barley_mapped_read_174887-695	2.2525	TTCGGACTGGCCCGGGGAG	19	none	no_match
t20_dm	20239_barley_mapped_read_176682-685	-2.28663	ATGCGATACCTGGTGTGAATTGCAG	25	none	no_match
t20_dm	20239_barley_mapped_read_178596-675	2.30883	TCTACTATAGATGCTCTTAGGCCTT	25	none	no_match
t20_dm	20239_barley_mapped_read_179213-672	2.24971	AACGGACAAAATGGCCATCCATTTT	25	none	no_match
t20_dm	20239_barley_mapped_read_179959-668	2.066	AAATGATATCACCGCCCTACACT	23	none	no_match
t20_dm	20239_barley_mapped_read_180603-665	-2.18838	AGGAGAAAAAGAGAGACCAAAACTT	25	none	no_match
t20_dm	20239_barley_mapped_read_181423-661	-2.28982	ACCGGTAAGGACTTGAGACTTATAT	25	none	no_match
t20_dm	20239_barley_mapped_read_183080-653	-2.03204	GCGAGCGTAGTACAATGGTAAAACATCTCCTTGCCAAGGA	40	none	no_match
t20_dm	20239_barley_mapped_read_185825-640	1.99942	AATGTGGGTAGAATGGGCACCT	22	none	no_match
t20_dm	20239_barley_mapped_read_186008-639	-2.32053	TTTTGGCAGTAGGGTATGACAACCT	25	none	no_match
t20_dm	20239_barley_mapped_read_186995-635	-2.65949	TGCGGGCTGCGCGAGCGGTACCA	23	none	no_match
t20_dm	20239_barley_mapped_read_18946-9266	-3.19614	CCTAGAACTTAAAAAGTCACTATCAATG	28	none	no_match
t20_dm	20239_barley_mapped_read_194887-600	2.02084	ATTGAGAGATTCGGCTGTAGATGCT	25	none	no_match
t20_dm	20239_barley_mapped_read_197124-590	-2.00458	AATTTTTTGGACGCAGCGCGAAGCT	25	none	no_match
t20_dm	20239_barley_mapped_read_198834-583	-2.67812	GACCCAGAGGTTGTCTGACAGACT	24	none	no_match
t20_dm	20239_barley_mapped_read_199575-580	-2.62659	GCAGGGTGACCCAGAGGTTGTCTGACAGACT	31	none	no_match
t20_dm	20239_barley_mapped_read_200201-578	-2.14398	AATCAAGGATGCAACGACTTAAGTT	25	none	no_match
t20_dm	20239_barley_mapped_read_200336-577	-2.55862	TTAAAAAGTCACTATCAATG	20	none	no_match
t20_dm	20239_barley_mapped_read_201071-574	-2.24353	CTTGGGACTCCAACGATGAACGGTT	25	none	no_match
t20_dm	20239_barley_mapped_read_201827-571	-2.46746	CCCGATCAGTGTGCCACATAGGACT	25	none	no_match
t20_dm	20239_barley_mapped_read_202744-568	-2.11775	ACAATGACGGACAACAAACAGATTT	25	none	no_match
t20_dm	20239_barley_mapped_read_205640-557	-2.12345	CCTGGGCTTGTGTTGTAACATTT	23	none	no_match
t20_dm	20239_barley_mapped_read_205891-557	-2.13052	CACCAGTAGTCTAGTGGTAGAA	22	none	no_match
t20_dm	20239_barley_mapped_read_20663-8533	-1.60635	CATCGAGTAGACCCTGTTATTGTGAGAATGT	31	none	no_match
t20_dm	20239_barley_mapped_read_206821-553	-2.58479	TAGAACTTAAAAAGTCACTATCAATG	26	none	no_match
t20_dm	20239_barley_mapped_read_207385-551	-2.46403	ATACCTGGTGTGAATTGCAG	20	none	no_match
t20_dm	20239_barley_mapped_read_207629-550	-2.67073	CCTAGAACTTAAAAAGTCACTATCAATGAA	30	none	no_match
t20_dm	20239_barley_mapped_read_209257-544	-2.29289	AATACGGGATCTGGTCGGACAGGCT	25	none	no_match
t20_dm	20239_barley_mapped_read_209420-544	2.02367	GCCTCCGTAGCATAGTGGTATTGCTTTCCCT	31	none	no_match
t20_dm	20239_barley_mapped_read_210045-541	-2.54445	AGGGTGACCCAGAGGTTGTCTGACAGACT	29	none	no_match
t20_dm	20239_barley_mapped_read_211457-536	-1.87221	AAATCTCAAGACGACATGTTGGCTT	25	none	no_match
t20_dm	20239_barley_mapped_read_212833-532	-2.29894	TGTGATAGAATAATTGTACCATTGTGT	27	none	no_match
t20_dm	20239_barley_mapped_read_212949-531	-2.44427	CATAAGGAAATTGAGGCACGAGAAT	25	none	no_match
t20_dm	20239_barley_mapped_read_213359-530	-2.14103	AGGCTCGAAGCGATACTGACGTGCAAA	27	none	no_match
t20_dm	20239_barley_mapped_read_213772-529	-2.41941	GGGATTGTAGTACAATTGGTCAGAGCACCGCCC	33	none	no_match
t20_dm	20239_barley_mapped_read_214903-525	1.89054	GCGAGCGTAGTTCAATGGTAAAACATCTCCTTGCGA	36	none	no_match
t20_dm	20239_barley_mapped_read_215197-524	-1.94165	TTTGTTGAGCCTGGTCCTGTCTT	23	none	no_match
t20_dm	20239_barley_mapped_read_218429-513	-2.20191	GCCCGATGATGATGGATAGGTAGAT	25	none	no_match
t20_dm	20239_barley_mapped_read_220289-507	-2.06484	CGAGAATTTTAGGACGGAGGGAGTT	25	none	no_match
t20_dm	20239_barley_mapped_read_221797-503	-2.06373	AAGGCACCCTGCAAACTCTATCTTT	25	none	no_match
t20_dm	20239_barley_mapped_read_228026-484	-2.43173	CCAGGAGAGACCAGAGATATCT	22	none	no_match
t20_dm	20239_barley_mapped_read_22888-7708	3.90533	AAAATGATATCACCGCCCTACT	22	none	no_match
t20_dm	20239_barley_mapped_read_229454-480	1.8726	ACCGGAACCAATGCCCACGAGGACT	25	none	no_match
t20_dm	20239_barley_mapped_read_231387-474	-2.38808	ACGTATGGACGTGTCCGCGAGCCTT	25	none	no_match
t20_dm	20239_barley_mapped_read_233440-468	-1.94688	GCCCGATGATGATGGATAGGTAGAAT	26	none	no_match
t20_dm	20239_barley_mapped_read_233947-467	-1.99789	TTTTTGTACCGAGGGTTCGA	20	none	no_match
t20_dm	20239_barley_mapped_read_236572-460	2.08472	ATAACGAACCGGGACTAAAGGACCT	25	none	no_match
t20_dm	20239_barley_mapped_read_236607-460	-2.134	GATATAATCATGAAGACTCCCTT	23	none	no_match
t20_dm	20239_barley_mapped_read_236783-459	-2.09189	ATCGGAAAACCCAGGTGCGCCGCCT	25	none	no_match
t20_dm	20239_barley_mapped_read_240995-448	2.02134	AACAACGGATCTCTTGGCTCTGGCATCGATGAAGAACGCAGCGAAATGC	49	5_8S_rRNA	no_match
t20_dm	20239_barley_mapped_read_242637-444	-2.46979	CCAGTGGTCTAGTGGTAGA	19	none	no_match
t20_dm	20239_barley_mapped_read_242828-443	-2.09933	CACCAGTGGTCTAGTGGTAGAA	22	none	no_match
t20_dm	20239_barley_mapped_read_243291-442	1.96218	AAACCGGGTTGTAGTTTCAGAAACT	25	none	no_match
t20_dm	20239_barley_mapped_read_248459-430	-3.47974	TAGGCGCAACAGAGATCTGGAT	22	none	no_match
t20_dm	20239_barley_mapped_read_250711-424	-1.84785	ATGAGAGGTCCGACTGTAGAAGCTT	25	none	no_match
t20_dm	20239_barley_mapped_read_251066-423	-2.32812	AAAATAGCGTCGGATGCCCTTCAAT	25	none	no_match
t20_dm	20239_barley_mapped_read_252066-421	-2.76564	CCAGTAGTCTAGTGGTAGA	19	none	no_match
t20_dm	20239_barley_mapped_read_255473-413	2.36777	GGGATTGTAGTTCAATTGGGCAGAGCACCGCCCTGTC	37	none	no_match
t20_dm	20239_barley_mapped_read_255858-412	-2.14989	TAGACTTTTGTTTACCGAGGGTTCG	25	none	no_match
t20_dm	20239_barley_mapped_read_258143-407	-2.02644	TTTGTACCGAGGGTTCGA	18	none	no_match
t20_dm	20239_barley_mapped_read_261563-399	-2.00112	AAACCGGATTGTAGTTTCAGAAACT	25	none	no_match
t20_dm	20239_barley_mapped_read_261901-399	-2.11076	CAAGGAGACCCGTAGACAAGCGAT	24	none	no_match
t20_dm	20239_barley_mapped_read_263135-396	-2.05428	ATTCGGACAATGCCACAAATGAGCT	25	none	no_match
t20_dm	20239_barley_mapped_read_263429-396	2.26244	GCGAGCGTAGTTCAATGGTGAAACATCTCCTTGCCAA	37	none	no_match
t20_dm	20239_barley_mapped_read_269924-383	2.08457	GCGAGCGTAGTTCAATGGTAAGAC	24	none	no_match
t20_dm	20239_barley_mapped_read_270501-381	-2.071	ACGGACACAAACACAGAATATGTTT	25	none	no_match
t20_dm	20239_barley_mapped_read_273411-376	-2.52869	ATCTCTGGTCTCTCCTGGTCTCT	23	none	no_match
t20_dm	20239_barley_mapped_read_277622-368	-2.23281	TCTCTGGTCTCTCCTGGTCTCT	22	none	no_match
t20_dm	20239_barley_mapped_read_281122-361	-2.31166	ATTGAGAGATCCGGCTGTAGATGCT	25	none	no_match
t20_dm	20239_barley_mapped_read_283251-358	2.53304	GGGATAGTAGTTCAATTGGTCA	22	none	no_match
t20_dm	20239_barley_mapped_read_285465-354	2.33159	ATATAGCCCGTAACAACCGATCGTT	25	none	no_match
t20_dm	20239_barley_mapped_read_288234-349	-2.06488	TGTTGTGTGATAGAATAATTGTACCATTGTGT	32	none	no_match
t20_dm	20239_barley_mapped_read_289344-347	-2.20062	TACCGACCAGAAATCTCTCATCT	23	none	no_match
t20_dm	20239_barley_mapped_read_289486-347	-2.08985	AAGGAGACCCGTAGACAAGCGAT	23	none	no_match
t20_dm	20239_barley_mapped_read_290814-345	-2.07316	GACCGTGACGGACAGGATGCGACCT	25	none	no_match
t20_dm	20239_barley_mapped_read_293183-341	-2.39907	TTGTGTGATAGAATAATTGTACCATTGTGT	30	none	no_match
t20_dm	20239_barley_mapped_read_29626-5955	-3.61374	ATTGATGAGAAGATATTTCATACTCTGAGCT	31	none	no_match
t20_dm	20239_barley_mapped_read_297006-335	2.17087	GGGATTGTAGTTCAATTGGCCAGAGCACCGCCCTGTC	37	none	no_match
t20_dm	20239_barley_mapped_read_300509-329	-2.5642	GGGTGACCCAGAGGTTGTCTGACAGACT	28	none	no_match
t20_dm	20239_barley_mapped_read_301205-328	-2.59457	AGAGACCAGAGATATCACTATCT	23	none	no_match
t20_dm	20239_barley_mapped_read_302441-326	-2.28254	AACCTAGAACTTAAAAAGTCACTATCAATG	30	none	no_match
t20_dm	20239_barley_mapped_read_302974-326	-2.0328	TTTTTTTGTACCGAGGGTTCGA	22	none	no_match
t20_dm	20239_barley_mapped_read_303601-325	-2.17421	GCGAGCGTAGTACAATGGTAAAACATCTCCTTG	33	none	no_match
t20_dm	20239_barley_mapped_read_307003-319	-2.14719	GGGATTGTAGTGCAATTGGTCAGAGCACCGCCC	33	none	no_match
t20_dm	20239_barley_mapped_read_310402-315	-2.39091	TCAGCCCGACGGTGTGTAGTTACCT	25	none	no_match
t20_dm	20239_barley_mapped_read_310512-314	2	TACATGATCTGCAAAATACGGCCTT	25	none	no_match
t20_dm	20239_barley_mapped_read_316234-306	-2.70618	TGTGTGATAGAATAATTGTACCATTGTGT	29	none	no_match
t20_dm	20239_barley_mapped_read_316284-306	-2.22023	AGGAGACCCGTAGACAAGCGAT	22	none	no_match
t20_dm	20239_barley_mapped_read_318661-303	1.99628	CGTACCGAGCGGGCTTTTAGGACCT	25	none	no_match
t20_dm	20239_barley_mapped_read_320607-300	-2.01498	ATCGCAACGGAAGACAAAAGAATTT	25	none	no_match
t20_dm	20239_barley_mapped_read_326633-293	-2.21265	AGGAGAGACCAGAGATATCACTT	23	none	no_match
t20_dm	20239_barley_mapped_read_332144-286	-1.99547	AGAACGGCTGCTAGGAATGAAACCT	25	none	no_match
t20_dm	20239_barley_mapped_read_335452-282	-1.97475	TGCGGGCTGCGCGAGCGGTACCAAA	25	none	no_match
t20_dm	20239_barley_mapped_read_344626-271	2.31408	TTGACAAGTGTACTAAGAGCTT	22	none	no_match
t20_dm	20239_barley_mapped_read_350113-265	-2.08107	TTTCTGCACCCTTTTTGTACGCCTT	25	none	no_match
t20_dm	20239_barley_mapped_read_359434-255	2.0126	GCGAGAGTAGTTCAATGGTAAA	22	none	no_match
t20_dm	20239_barley_mapped_read_360401-254	-2.18068	GTGTGATAGAATAATTGTACCATTGTGT	28	none	no_match
t20_dm	20239_barley_mapped_read_36985-4696	-1.64875	CGGATTGAAAGGGATTAAATCT	22	none	no_match
t20_dm	20239_barley_mapped_read_37081-4683	2.1915	GGGATTGTAGTTCAATTGGGC	21	none	no_match
t20_dm	20239_barley_mapped_read_376361-239	-2.08527	ATAGAATAATTGTACCATTGTGT	23	none	no_match
t20_dm	20239_barley_mapped_read_388030-229	2.01662	TGGCGGTGATTAGAATCTTACCCGCT	26	none	no_match
t20_dm	20239_barley_mapped_read_400582-219	-2.18241	TCATGTTGTGTGATAGAATAATTGTACCATTGTGTGGAATTCTCGGGTG	49	none	no_match
t20_dm	20239_barley_mapped_read_401830-218	-2.02566	TAGAATAATTGTACCATTGTGT	22	none	no_match
t20_dm	20239_barley_mapped_read_405630-215	2.24596	GGGATTGTAGTTCAATTGGACAGAGCACCGCCCTGTC	37	none	no_match
t20_dm	20239_barley_mapped_read_407907-213	-2.44433	GTTGTGTGATAGAATAATTGTACCATTGTGT	31	none	no_match
t20_dm	20239_barley_mapped_read_416592-207	-2.15457	GTTATTGGCAAGGAGACCCGTAGACAAGCGAT	32	none	no_match
t20_dm	20239_barley_mapped_read_421823-203	-1.98303	TTTTTGTACCGAGGGTTCGAA	21	none	no_match
t20_dm	20239_barley_mapped_read_422270-203	2.08022	GCGAGCGTAGTTCAATGGTCAAACATCTCCTTGCCAA	37	none	no_match
t20_dm	20239_barley_mapped_read_422943-202	-1.96306	TGGCAAGGAGACCCGTAGACAAGCGAT	27	none	no_match
t20_dm	20239_barley_mapped_read_4304-35763	-2.2661	CTATGTAGACTTTTGTTTACCGAGGGTTCG	30	none	no_match
t20_dm	20239_barley_mapped_read_457282-180	-2.47629	GTAGGCGCAACAGAGATCTGGAT	23	none	no_match
t20_dm	20239_barley_mapped_read_460765-178	-1.86209	GTGTGAGGGTGGTTCTGAACTGCAGT	26	none	no_match
t20_dm	20239_barley_mapped_read_47026-3603	2.93717	AAATGATATCACCGCCCTACT	21	none	no_match
t20_dm	20239_barley_mapped_read_47230-3581	1.80121	CTAATCGAACCATCTAGTAGCT	22	none	no_match
t20_dm	20239_barley_mapped_read_478180-169	-2.12436	CGGATGGTGTGAGGGTGGTTCTGAACTGCAGT	32	none	no_match
t20_dm	20239_barley_mapped_read_48898-3444	-1.77542	TCGAGGGTTCGAATCCCTCTCTCTCCTCT	29	tRNA	no_match
t20_dm	20239_barley_mapped_read_506045-156	-2.06604	TTAGTATCAATCTTGTGGAAGTCACAT	27	none	no_match
t20_dm	20239_barley_mapped_read_51417-3251	-2.80863	CTCGGATAACCGTAGTAATTCTAGAGCTAA	30	none	no_match
t20_dm	20239_barley_mapped_read_520098-150	-2.04317	CCAGTAGTCTAGTGGTAGAA	20	none	no_match
t20_dm	20239_barley_mapped_read_54202-3062	-3.1286	ACCTAGAACTTAAAAAGTCACTATCAATG	29	none	no_match
t20_dm	20239_barley_mapped_read_56291-2939	-2.45246	ATACAATCGAACATGTACTTT	21	none	no_match
t20_dm	20239_barley_mapped_read_56605-2919	-3.26321	CTAGAACTTAAAAAGTCACTATCAATG	27	none	no_match
t20_dm	20239_barley_mapped_read_58272-2820	-4.67817	ACCCAGAGGTTGTCTGACAGACT	23	none	no_match
t20_dm	20239_barley_mapped_read_60681-2691	-1.83919	ACAAACTGGTATGAACATCCGAGAT	25	none	no_match
t20_dm	20239_barley_mapped_read_64078-2524	-2.2588	TACAATCGAACATGTACTTT	20	none	no_match
t20_dm	20239_barley_mapped_read_64082-2524	-3.10224	ATGGATTGACAAGTTGAGCGCGCTT	25	none	no_match
t20_dm	20239_barley_mapped_read_6479-24991	4.43356	AAATGATATCACCGCCCTACAT	22	none	no_match
t20_dm	20239_barley_mapped_read_71522-2208	-2.20928	TGTTATGATTTGCTTCTCGTCTT	23	none	no_match
t20_dm	20239_barley_mapped_read_7165-22883	-2.18899	CTATGTAGACTTTTGTTTACCGAGGGTTCGAA	32	none	no_match
t20_dm	20239_barley_mapped_read_72778-2162	-2.18187	CCGTTGTACAATTTTTTTGTACCGAGGGTTCGA	33	none	no_match
t20_dm	20239_barley_mapped_read_77909-1985	-3.00884	CACCAGTAGTCTAGTGGTAG	20	none	no_match
t20_dm	20239_barley_mapped_read_79282-1942	-2.54316	GGTACGTGCTACTCGGATAACCGTAGTAATTCTAGAGCTA	40	none	no_match
t20_dm	20239_barley_mapped_read_80-1662871	-1.36345	CATCGAGTAGACCCTGTTATTGTGAGAATAT	31	none	no_match
t20_dm	20239_barley_mapped_read_80704-1898	-2.64486	GAGGATCTGTAGGGTTTCTGGCCCT	25	none	no_match
t20_dm	20239_barley_mapped_read_8310-20094	-1.53168	CATCGAGTAGACCCTGTTATTGTGAGAATA	30	none	no_match
t20_dm	20239_barley_mapped_read_84598-1789	-2.51362	CACCAGTGGTCTAGTGGTAG	20	none	no_match
t20_dm	20239_barley_mapped_read_86139-1750	-2.09272	ACAATCGAACATGTACTTT	19	none	no_match
t20_dm	20239_barley_mapped_read_87543-1717	-1.67901	ATGGAACTTACTGTAAAAACATGCAGT	27	none	no_match
t20_dm	20239_barley_mapped_read_88590-1691	3.06746	ATCGACCCGTTCCTCTGAAATGGAT	25	none	no_match
t20_dm	20239_barley_mapped_read_90433-1647	-2.70517	TGATGGTACGTGCTACTCGGATAACCGTAGTAATTCTAGAGCTA	44	none	no_match
t20_dm	20239_barley_mapped_read_90536-1645	-2.59599	ACGAGATGCAGGGTCTGATCGGGCT	25	none	no_match
t20_dm	20239_barley_mapped_read_96477-1518	1.96974	TCTAAATCCCTTAACGAGGATCCATTGGAGGGCAAGTCTGGTGCCAGCA	49	SSU_rRNA_microsporidia	no_match
t20_dm	20239_barley_mapped_read_98662-1476	-2.27597	TGGTACGTGCTACTCGGATAACCGTAGTAATTCTAGAGCTA	41	none	no_match
t20_mla6	20239_barley_mapped_read_100187-1446	-1.51186	AGCGACCCTGCCTGACATTCCGT	23	none	no_match
t20_mla6	20239_barley_mapped_read_100463-1441	1.911	CTAGGATAGCGACCTGAGCCTT	22	none	no_match
t20_mla6	20239_barley_mapped_read_100894-1433	-2.92574	AAGTAGAACCGGGACTTACGAACCT	25	none	no_match
t20_mla6	20239_barley_mapped_read_101055-1430	1.91025	CTGATGATTCATGATAACTCGACGGATCGCATGGCCTTTGTGCCGGCGA	49	none	no_match
t20_mla6	20239_barley_mapped_read_101309-1426	-1.62902	GTCAGGATGGCCGAGTGGTCTAAGGT	26	none	no_match
t20_mla6	20239_barley_mapped_read_101342-1425	-1.88914	AGACTAGAAAACCTAGAACTTAAAAAGTCACTATCAATG	39	none	no_match
t20_mla6	20239_barley_mapped_read_101589-1421	-2.28497	AAAAGAGAATGAAACCGTATGAACT	25	none	no_match
t20_mla6	20239_barley_mapped_read_102071-1412	1.53093	GTGAATCCGTTCCCGGGCCTTGTAT	25	none	no_match
t20_mla6	20239_barley_mapped_read_102299-1409	-2.01874	AGAACCGGGACAAAAGACAGACCTT	25	none	no_match
t20_mla6	20239_barley_mapped_read_102324-1408	1.57963	TATTCTGGTGTCCTAGGCGTAGAGGAACCACACCAATCCATCCCGATG	48	none	no_match
t20_mla6	20239_barley_mapped_read_102833-1399	1.90082	AAAAGGCTGACGTGGGCTCTGCTCGCTGATCTGATGATTCATGATAACT	49	none	no_match
t20_mla6	20239_barley_mapped_read_103760-1383	1.86873	TCTAAGGAACTCGGCCAAATAGCCCCGTAACTTCGGGAGAAGGGGTGCC	49	LSU_rRNA_eukarya	no_match
t20_mla6	20239_barley_mapped_read_103900-1381	2.02809	ATAAAAGGCTGACGTGGGCTCTGCTCGCTGATCTGATGATTCATGATAAC	50	none	no_match
t20_mla6	20239_barley_mapped_read_104500-1371	-2.25608	GGTACGTGCTACTCGGATAACCGTAGTAATTCTAGAGCT	39	none	no_match
t20_mla6	20239_barley_mapped_read_104767-1367	-2.50042	ATACCCTGAACAATACCGGATTTCTTTTTT	30	none	no_match
t20_mla6	20239_barley_mapped_read_105450-1355	1.78624	AATCCCGCGAACCATCGAGTCTT	23	none	no_match
t20_mla6	20239_barley_mapped_read_105497-1355	2.24311	GCGCATTTATTAGATAAAAGGCTGACGTGGGCTCTGCTCGCTGATCTGAT	50	none	no_match
t20_mla6	20239_barley_mapped_read_105589-1353	-3.63037	TGACCCAGAGGTTGTCTGACAGACT	25	none	no_match
t20_mla6	20239_barley_mapped_read_106880-1331	-1.97657	TAAAATAGGCAAACAGGTCGGTCCT	25	none	no_match
t20_mla6	20239_barley_mapped_read_107470-1321	1.87176	GATAAAAGGCTGACGTGGGCTCTGCTCGCTGATCTGATGATTCATGATA	49	none	no_match
t20_mla6	20239_barley_mapped_read_108220-1310	2.67618	AGACTGTGACAGATCGGATCGCCTT	25	none	no_match
t20_mla6	20239_barley_mapped_read_108412-1307	-1.87855	ATTCACGGCTGATGCACCT	19	none	no_match
t20_mla6	20239_barley_mapped_read_108547-1305	1.86052	TATTAGATAAAAGGCTGACGTGGGCTCTGCTCGCTGATCTGATGATTCA	49	none	no_match
t20_mla6	20239_barley_mapped_read_109095-1297	-1.98206	ATGTGCCGTGATTGGCCGCCTCGT	24	none	no_match
t20_mla6	20239_barley_mapped_read_109259-1294	-2.00013	GCTCGGGGGTCCCGGCCC	18	none	no_match
t20_mla6	20239_barley_mapped_read_109548-1290	-2.14065	CGGAAGAAGCTCCAATGGCGCCT	23	none	no_match
t20_mla6	20239_barley_mapped_read_111647-1257	-2.91818	ACTTAAAAAGTCACTATCAATG	22	none	no_match
t20_mla6	20239_barley_mapped_read_112049-1251	2.16661	TTAGATAAAAGGCTGACGTGGGCTCTGCTCGCTGATCTGATGATTCATGA	50	none	no_match
t20_mla6	20239_barley_mapped_read_112297-1247	-1.92873	ATGGATCGGCACACGGACAAAAAGT	25	none	no_match
t20_mla6	20239_barley_mapped_read_112650-1242	-2.0231	TTTTTTGGACGCAGCGCGAAGCGCT	25	none	no_match
t20_mla6	20239_barley_mapped_read_112743-1241	2.03337	TAAAAGGCTGACGTGGGCTCTGCTCGCTGATCTGATGATTCATGATAACT	50	none	no_match
t20_mla6	20239_barley_mapped_read_113033-1237	1.71442	AGCTCGTTTGATTCTGATTTCCAGT	25	none	no_match
t20_mla6	20239_barley_mapped_read_114266-1219	2.81241	AACCAGCCCTGAATGCCTTGGCT	23	none	no_match
t20_mla6	20239_barley_mapped_read_115139-1208	-1.82018	TTGGCAACTGAGAGGAACTCCT	22	none	no_match
t20_mla6	20239_barley_mapped_read_115191-1207	4.05098	AGAACCCTCAAACCCAACCCTTT	23	none	no_match
t20_mla6	20239_barley_mapped_read_115578-1201	-1.89463	GAGGGCAAGTCTGGTGCCAGCAGCCGCGGTAATTCCAGCTCC	42	SSU_rRNA_bacteria	no_match
t20_mla6	20239_barley_mapped_read_116325-1191	-1.97735	ACACTGAAAACTGAAACAAGGCCTT	25	none	no_match
t20_mla6	20239_barley_mapped_read_11700-14641	-1.39468	GCTCGGGGGTCCCGGCCCCGAACCC	25	none	no_match
t20_mla6	20239_barley_mapped_read_117610-1175	2.03938	TTGAAGACGAGTTTACTAAGCT	22	none	no_match
t20_mla6	20239_barley_mapped_read_118012-1169	3.23171	CCACTGAGAATTTCTGAAAGGGCTCCCTTTCCTCCGGGAGAGGGGAAAG	49	none	no_match
t20_mla6	20239_barley_mapped_read_118222-1166	-2.09672	ATTACAACCAGCCTTAGCCCTTT	23	none	no_match
t20_mla6	20239_barley_mapped_read_118471-1163	-3.06326	CTTAAAAAGTCACTATCAATG	21	none	no_match
t20_mla6	20239_barley_mapped_read_118602-1161	2.15218	AGATAAAAGGCTGACGTGGGCTCTGCTCGCTGATCTGATGATTCATGATA	50	none	no_match
t20_mla6	20239_barley_mapped_read_118669-1161	2.2025	CGCATTTATTAGATAAAAGGCTGACGTGGGCTCTGCTCGCTGATCTGATG	50	none	no_match
t20_mla6	20239_barley_mapped_read_118914-1158	-2.3613	AGATTAGTACGTACAAACTCGCCTT	25	none	no_match
t20_mla6	20239_barley_mapped_read_119133-1155	-1.95823	TCTGACGACCCCCCAGCTCTTCT	23	none	no_match
t20_mla6	20239_barley_mapped_read_120239-1141	2.07953	CGTGGGTTCGTTCCCCACGGTCGG	24	none	no_match
t20_mla6	20239_barley_mapped_read_12137-14146	-1.98872	GCTCGGGGGTCCCGGCCCCGAACCCGTCGGC	31	none	no_match
t20_mla6	20239_barley_mapped_read_12324-13929	-1.8367	GTCAGGATGGCCGAGTGGTCTAAGGCT	27	none	no_match
t20_mla6	20239_barley_mapped_read_123240-1105	-2.1125	ATACCCTGAACAATACCGGATTT	23	none	no_match
t20_mla6	20239_barley_mapped_read_123566-1101	-2.27746	ATGCGATACCTGGTGTGAATTGCAGAAT	28	5_8S_rRNA	no_match
t20_mla6	20239_barley_mapped_read_124204-1094	2.32987	GGGATTGTAGTTCAATTGGTCAGTG	25	none	no_match
t20_mla6	20239_barley_mapped_read_126146-1073	2.18068	ACGGAGCGAGAGACGAAAGAAGGTT	25	none	no_match
t20_mla6	20239_barley_mapped_read_126150-1073	3.7786	TAGAACCCTCAAACCCAACCCTT	23	none	no_match
t20_mla6	20239_barley_mapped_read_126522-1069	1.68333	TGAAGTCGAAACAAGGTA	18	none	20239_mirdeep_p_chrom6_124_105940_x1348
t20_mla6	20239_barley_mapped_read_126608-1068	-1.60205	CGAGGATCTGTAGGGTTTCTGGCCT	25	none	no_match
t20_mla6	20239_barley_mapped_read_126641-1067	-1.97225	ATACCAGGACTCCAAATATGTT	22	none	no_match
t20_mla6	20239_barley_mapped_read_127051-1063	-2.32768	GCACCAGTGTCTAGTGGTAG	20	none	no_match
t20_mla6	20239_barley_mapped_read_12872-13382	-1.7036	GCTCGGGGGTCCCGGCCCCGAACCCGTCGG	30	none	no_match
t20_mla6	20239_barley_mapped_read_129050-1040	1.96303	AGAATAGACATATAGAATTTTTGGTT	26	none	no_match
t20_mla6	20239_barley_mapped_read_129479-1036	4.42584	TTAGTAACTACTCCCTTCATTTT	23	none	no_match
t20_mla6	20239_barley_mapped_read_129640-1034	2.29914	TCTGATGATTCATGATAACTCGACGGATCGCATGGCCTTTGTGCCGGCG	49	none	no_match
t20_mla6	20239_barley_mapped_read_129665-1033	-1.90007	AGGATTCCGAGCCCATGCCCTTT	23	none	no_match
t20_mla6	20239_barley_mapped_read_129824-1032	2.18686	GATCTGATGATTCATGATAACTCGACGGATCGCATGGCCTTTGTGCCGG	49	none	no_match
t20_mla6	20239_barley_mapped_read_130099-1029	2.37311	CTGATCTGATGATTCATGATAACTT	25	none	no_match
t20_mla6	20239_barley_mapped_read_130113-1029	2.04409	ACACCCGGACACGTCTGATCAGTCT	25	none	no_match
t20_mla6	20239_barley_mapped_read_130974-1019	-1.80936	CGAAATGCGATACCTGGTGTGAATTGCAGAA	31	5_8S_rRNA	no_match
t20_mla6	20239_barley_mapped_read_132073-1008	-2.05247	CGAACCGGGACTAGTGAGATGAACT	25	none	no_match
t20_mla6	20239_barley_mapped_read_133011-999	3.20973	CTGAGAATTTCTGAAAGGGCTCCCTTTCCTCCGGGAGAGGGGAAAGCCC	49	none	no_match
t20_mla6	20239_barley_mapped_read_133462-994	2.09392	ATTAGATAAAAGGCTGACGTGGGCTCTGCTCGCTGATCTGATGATTCATG	50	none	no_match
t20_mla6	20239_barley_mapped_read_133537-994	-2.18598	CTTGTGGAACAGCTGTCGAGGCT	23	none	no_match
t20_mla6	20239_barley_mapped_read_134177-987	1.74996	GAGGCATCCTAACGAACGAGCGATTTGAACT	31	none	no_match
t20_mla6	20239_barley_mapped_read_134276-987	-1.96743	TATACCGTGAAACTGCGAATGGCTCATTAAATCAGTTATCGTTTATTTGA	50	SSU_rRNA_eukarya	no_match
t20_mla6	20239_barley_mapped_read_134417-985	1.87593	AATTTGAACTGTGAAACTGCT	21	none	no_match
t20_mla6	20239_barley_mapped_read_134546-984	-2.02512	AGAACCGGGACTAAAGGGCTTGCCT	25	none	no_match
t20_mla6	20239_barley_mapped_read_134593-983	-2.2901	GAGAATCTGTGGGGTTTCTGGCCCT	25	none	no_match
t20_mla6	20239_barley_mapped_read_134876-980	-2.08899	TGGTGTGAATTGCAGAAT	18	none	no_match
t20_mla6	20239_barley_mapped_read_136607-964	1.64124	AGGGCTATAGCTCAGTTCGGTAGAGCAAT	29	none	no_match
t20_mla6	20239_barley_mapped_read_136803-962	2.01474	GAGGATGCAAGCGTTATCCGGAATGATTGGGCGTAAAGCGTCTGTAGG	48	SSU_rRNA_bacteria	no_match
t20_mla6	20239_barley_mapped_read_137002-960	-2.20625	TGGTACGTGCTACTCGGATAACCGTAGTAATTCTAGAGCT	40	none	no_match
t20_mla6	20239_barley_mapped_read_137343-957	-1.79974	GAGAACTGCGAGGAGCCAGCCCTT	24	none	no_match
t20_mla6	20239_barley_mapped_read_137701-954	-1.85284	AAGGAGCACGCGGACAACGAACGTT	25	none	no_match
t20_mla6	20239_barley_mapped_read_138249-949	-1.92338	ATGCATCGATTTAAATGGACGAGCT	25	none	no_match
t20_mla6	20239_barley_mapped_read_139218-940	-2.41002	ACACCAGCGACGGACGACAGAAGCT	25	none	no_match
t20_mla6	20239_barley_mapped_read_139234-940	-1.77954	TCTCAATTTTCCTGCCCATGTCT	23	none	no_match
t20_mla6	20239_barley_mapped_read_139816-935	-2.44837	CACCAGTAGTCTAGTGGTA	19	none	no_match
t20_mla6	20239_barley_mapped_read_141377-921	1.92495	AAAGACAGCACCGGTCGCTAGGATT	25	none	no_match
t20_mla6	20239_barley_mapped_read_141493-920	2.91783	GGGGCCACTGAGAATTTCTGAAAGGGCTCCCTTTCCTCCGGGAGAGGGG	49	none	no_match
t20_mla6	20239_barley_mapped_read_141657-919	-2.48477	TGCTACTCGGATAACCGTAGTAATTCTAGAGCTAA	35	SSU_rRNA_eukarya	no_match
t20_mla6	20239_barley_mapped_read_142003-916	2.12234	TCGGTAGAACGCGGGTCTCCAAAACCCGAT	30	none	no_match
t20_mla6	20239_barley_mapped_read_142150-915	2.08133	GATAAAAGGCTGACGTGGGCTCTGCTCGCTGATCTGATGATTCATGATAA	50	none	no_match
t20_mla6	20239_barley_mapped_read_142254-914	3.03549	GCTGATCTGATGATTCATGATAACTT	26	none	no_match
t20_mla6	20239_barley_mapped_read_142329-913	2.40203	TTTATAGGCCAGTTCTGAAAAGTCT	25	none	no_match
t20_mla6	20239_barley_mapped_read_142441-912	-1.76958	TCGGACCAGGCTTCATGCCCCT	22	none	no_match
t20_mla6	20239_barley_mapped_read_143208-906	-1.6089	CTCGGTTATCGACGGCTTCAACCTTGCCAT	30	none	no_match
t20_mla6	20239_barley_mapped_read_143557-903	-1.75039	GAACCGGGACTGAAGGCTGATCTTT	25	none	no_match
t20_mla6	20239_barley_mapped_read_143780-902	-2.14	TTGTGGACCGATACAGAGTGGCACT	25	none	no_match
t20_mla6	20239_barley_mapped_read_144383-897	-1.97271	GGGATTGTAGTACAATTGGTCAGAGCACCGCCCTGTCAAG	40	none	no_match
t20_mla6	20239_barley_mapped_read_144585-895	-1.81722	GAACCGGGACTAGTGAGATGAACCT	25	none	no_match
t20_mla6	20239_barley_mapped_read_145107-891	1.88864	TTCCCTCAGGATAGCTGGAGCCC	23	none	no_match
t20_mla6	20239_barley_mapped_read_145279-890	1.96894	GAGGGCGGCGATAACATTTTCT	22	none	no_match
t20_mla6	20239_barley_mapped_read_147428-873	-2.44052	ACACAATAAGGATTGACAGATTGT	24	none	no_match
t20_mla6	20239_barley_mapped_read_148812-862	4.41076	CAGGGGCAAAGAGTAGAACCCT	22	none	no_match
t20_mla6	20239_barley_mapped_read_148930-861	-2.33439	TCTCTCCTAGCTTAAATCGGCT	22	none	no_match
t20_mla6	20239_barley_mapped_read_149256-858	1.97983	ATCGGTTCAAATCCGATAGTCGG	23	none	no_match
t20_mla6	20239_barley_mapped_read_149501-856	1.97363	TGATGATTCATGATAACTCGACGGATCGCATGGCCTTTGTGCCGGCGACG	50	none	no_match
t20_mla6	20239_barley_mapped_read_149881-854	-3.35258	GTGACCCAGAGGTTGTCTGACAGACT	26	none	no_match
t20_mla6	20239_barley_mapped_read_150288-851	-1.87863	GATTACCCAACGGACAACTGTAGTT	25	none	no_match
t20_mla6	20239_barley_mapped_read_150377-850	-1.93087	GCACCAGTTGTCTAGTGGTAG	21	none	no_match
t20_mla6	20239_barley_mapped_read_150628-848	-1.93325	TGAGGCAGCCTAACGAACGAACGATTTGAACT	32	none	no_match
t20_mla6	20239_barley_mapped_read_152007-838	-1.84965	ATTAGTCGAATCTGACTCCGCGGTT	25	none	no_match
t20_mla6	20239_barley_mapped_read_152038-838	-2.48067	ATGCGATACCTGGTGTGAATTGCAGAA	27	5_8S_rRNA	no_match
t20_mla6	20239_barley_mapped_read_152637-834	3.88344	ATAGATTGAGAAGTGACCAGCTT	23	none	no_match
t20_mla6	20239_barley_mapped_read_152640-834	-1.90435	TTGATGGTACGTGCTACTCGGATAACCGTAGTAATTCTAGAGCTA	45	none	no_match
t20_mla6	20239_barley_mapped_read_153496-827	-2.1997	CGTCGAAGGGCAGTGTAGCAGCT	23	none	no_match
t20_mla6	20239_barley_mapped_read_153555-827	-2.01277	ATGCGATACCTGGTGTGAATTGCAGA	26	5_8S_rRNA	no_match
t20_mla6	20239_barley_mapped_read_153631-826	2.01321	TCTGATGATTCATGATAACTCGACGGATCGCATGGCCTTTGTGCCGGCGA	50	none	no_match
t20_mla6	20239_barley_mapped_read_155112-816	-1.8521	GAAATGCGATACCTGGTGTGAATTGCAGAA	30	5_8S_rRNA	no_match
t20_mla6	20239_barley_mapped_read_155405-814	-1.97723	ATGGTACGTGCTACTCGGATAACCGTAGTAATTCTAGAGCT	41	none	no_match
t20_mla6	20239_barley_mapped_read_155470-813	1.89734	CGTGCCTGTTGAAGAATGAGCCGG	24	none	no_match
t20_mla6	20239_barley_mapped_read_155786-811	3.03606	ATCTGATGATTCATGATAACTCGACGGATCT	31	none	no_match
t20_mla6	20239_barley_mapped_read_156202-808	-1.97293	AAGGTATACTGATAGTCCGAGCCTT	25	none	no_match
t20_mla6	20239_barley_mapped_read_156225-808	1.87749	CGCACGTCGCGCGGTGTCCGGTGCGCCCCCGG	32	none	no_match
t20_mla6	20239_barley_mapped_read_156543-806	1.94005	ATTGTATCCTTAACCCTTTCTTTTT	25	none	no_match
t20_mla6	20239_barley_mapped_read_156620-805	-1.85503	TATAGGGGCGAAAGACTA	18	none	no_match
t20_mla6	20239_barley_mapped_read_157444-800	2.25706	GAATTCTATCGTATTGGACTAGAT	24	none	no_match
t20_mla6	20239_barley_mapped_read_158077-795	-2.02102	GCGAGCGTAGTTCAATGGTAAAACATCTACTTG	33	none	no_match
t20_mla6	20239_barley_mapped_read_158656-791	1.94988	CCTGGTTGGGCCCTCCAT	18	none	no_match
t20_mla6	20239_barley_mapped_read_159119-788	-2.46572	TAGAAAACCTAGAACTTAAAAAGTCACTATCAATG	35	none	no_match
t20_mla6	20239_barley_mapped_read_159593-785	-2.07113	GATGACGACATAGCCCTCCTTCT	23	none	no_match
t20_mla6	20239_barley_mapped_read_160966-776	-3.20434	GGTGACCCAGAGGTTGTCTGACAGACT	27	none	no_match
t20_mla6	20239_barley_mapped_read_161634-772	2.36565	TACCCTGCATCTCCACCAT	19	none	no_match
t20_mla6	20239_barley_mapped_read_162075-769	2.80261	TGAGAATTTCTGAAAGGGCTCCCTTTCCTCCGGGAGAGGGGAAAGCCCA	49	none	no_match
t20_mla6	20239_barley_mapped_read_162083-769	2.08849	AGAGCAGCAGCCCGTTAGGACAGCT	25	none	no_match
t20_mla6	20239_barley_mapped_read_162306-768	2.57927	TGATCTGATGATTCATGATAACTT	24	none	no_match
t20_mla6	20239_barley_mapped_read_162551-766	-3.33149	TTGAGACCTGCAGGCCATTCCT	22	none	no_match
t20_mla6	20239_barley_mapped_read_162753-765	-2.06597	TCAGGATTGTGTTGCATGCTGACTT	25	none	no_match
t20_mla6	20239_barley_mapped_read_163298-761	-2.36919	GAAAACCTAGAACTTAAAAAGTCACTATCAATG	33	none	no_match
t20_mla6	20239_barley_mapped_read_163895-758	-2.38463	GAATATGAGGATTCTTGGACCACCT	25	none	no_match
t20_mla6	20239_barley_mapped_read_164206-756	-2.43035	GAAAGACAAGTGACTCAACTGGCTT	25	none	no_match
t20_mla6	20239_barley_mapped_read_164694-753	-2.67045	CACCAGTGGTCTAGTGGTA	19	none	no_match
t20_mla6	20239_barley_mapped_read_164711-753	2.00956	GCCTCCGTAGCATAGTGGTATTGCTTTCCCTT	32	none	no_match
t20_mla6	20239_barley_mapped_read_165285-749	1.95424	TATTAGATAAAAGGCTGACGTGGGCTCTGCTCGCTGATCTGATGATTCAT	50	none	no_match
t20_mla6	20239_barley_mapped_read_165980-745	-2.54561	GGCCCGATGATGATGGATAGGTAGAT	26	none	no_match
t20_mla6	20239_barley_mapped_read_166711-741	-1.93557	CGGGACCAGGCTCAACAAAGCAT	23	none	no_match
t20_mla6	20239_barley_mapped_read_167084-739	3.52963	AACAGGGGCAAAGAGTAGAACCT	23	none	no_match
t20_mla6	20239_barley_mapped_read_167091-739	-1.86259	ACAGGAAGAGGACACAGTGAACTGT	25	none	no_match
t20_mla6	20239_barley_mapped_read_167643-735	-3.01192	AGAGACCAGGAGAGACCAGAGAT	23	none	no_match
t20_mla6	20239_barley_mapped_read_168669-729	-2.67692	TTTATGAAGTCACCGTAGACGCCTT	25	none	no_match
t20_mla6	20239_barley_mapped_read_168859-728	-1.81056	CGGACAATGCCACAAATGAGCTT	23	none	no_match
t20_mla6	20239_barley_mapped_read_169677-723	-2.25565	TTTTGTACCGAGGGTTCGA	19	none	no_match
t20_mla6	20239_barley_mapped_read_169819-723	-2.59821	TGATAGAATAATTGTACCATTGTGT	25	none	no_match
t20_mla6	20239_barley_mapped_read_169914-722	2.19682	GAGAACCGATGGTCGGATGAACATT	25	none	no_match
t20_mla6	20239_barley_mapped_read_170036-721	-2.10065	AGACTGGCAGAGAGCAGAGATGGCT	25	none	no_match
t20_mla6	20239_barley_mapped_read_170444-719	-2.83631	CCAGTAGTCTAGTGGTAG	18	none	no_match
t20_mla6	20239_barley_mapped_read_170739-717	-1.92064	GGGATTGTAGGTCAATTGGTCAGAGCACCGCCCTGTCAAGGCGGAAGCTG	50	tRNA	no_match
t20_mla6	20239_barley_mapped_read_171564-713	-1.77945	TTCGGACACTGTGCCATTCTCTT	23	none	no_match
t20_mla6	20239_barley_mapped_read_172016-710	-1.8123	CCGGGACTAAAGCACCTTACGGGCT	25	none	no_match
t20_mla6	20239_barley_mapped_read_172128-709	-2.1539	GAGGAGAAAGAAAAGAAGCGGGCTT	25	none	no_match
t20_mla6	20239_barley_mapped_read_172342-708	2.78592	GGGGACGTAGCTCAGATGGTAGAT	24	none	no_match
t20_mla6	20239_barley_mapped_read_172645-707	-2.73138	CCAGTGGTCTAGTGGTAG	18	none	no_match
t20_mla6	20239_barley_mapped_read_173759-701	1.88866	TAGGGTGGCCCAGAGGTTGTCTGACAGACT	30	Plant_U3	no_match
t20_mla6	20239_barley_mapped_read_175563-691	-2.05225	TACCCTGAACAATACCGGATTTCTTTTT	28	none	no_match
t20_mla6	20239_barley_mapped_read_176187-688	-1.91432	ATTAGAGCACCAGGATTTGAACCCT	25	none	no_match
t20_mla6	20239_barley_mapped_read_17626-9921	-2.25269	GCACCAGTAGTCTAGTGGTAG	21	none	no_match
t20_mla6	20239_barley_mapped_read_176682-685	-2.60722	ATGCGATACCTGGTGTGAATTGCAG	25	none	no_match
t20_mla6	20239_barley_mapped_read_176737-685	3.31929	GATCTGATGATTCATGATAACTCGACGGATT	31	none	no_match
t20_mla6	20239_barley_mapped_read_176919-684	-1.87837	TTCGGAGTCCATCTCATTGTAGAT	24	none	no_match
t20_mla6	20239_barley_mapped_read_177002-683	3.02211	CGCTGATCTGATGATTCATGATAACTT	27	none	no_match
t20_mla6	20239_barley_mapped_read_177197-682	2.73759	CACTGAGAATTTCTGAAAGGGCTCCCTTTCCTCCGGGAGAGGGGAAAGC	49	none	no_match
t20_mla6	20239_barley_mapped_read_177391-681	1.88011	ATCTGATGATTCATGATAACTCGACGGATCGCATGGCCTTTGTGCCGGCG	50	none	no_match
t20_mla6	20239_barley_mapped_read_177838-679	1.74165	CTCAAGCATCTCGGTTCGAATCCG	24	none	no_match
t20_mla6	20239_barley_mapped_read_178593-675	3.91178	TTACCAAGACCCTCAAACACTT	22	none	no_match
t20_mla6	20239_barley_mapped_read_178596-675	2.01274	TCTACTATAGATGCTCTTAGGCCTT	25	none	no_match
t20_mla6	20239_barley_mapped_read_179170-672	2.88957	TCGCTGATCTGATGATTCATGATAACTT	28	none	no_match
t20_mla6	20239_barley_mapped_read_179212-672	-2.34423	AGCGCCTTGAGATACATCTGAATCT	25	none	no_match
t20_mla6	20239_barley_mapped_read_179213-672	2.22146	AACGGACAAAATGGCCATCCATTTT	25	none	no_match
t20_mla6	20239_barley_mapped_read_179959-668	2.12068	AAATGATATCACCGCCCTACACT	23	none	no_match
t20_mla6	20239_barley_mapped_read_180254-667	1.95004	ATGCCCCGTGTAAGACTCGACAGTT	25	none	no_match
t20_mla6	20239_barley_mapped_read_180480-666	-1.84812	CGATGACGACATAGCCCTCCTT	22	none	no_match
t20_mla6	20239_barley_mapped_read_180508-666	2.97343	CTGATGATTCATGATAACTCGACGGATCT	29	none	no_match
t20_mla6	20239_barley_mapped_read_180822-664	3.02037	TGATGATTCATGATAACTCGACGGATT	27	none	no_match
t20_mla6	20239_barley_mapped_read_181196-662	-1.66004	ATTTCAACTCTGATCGATACAAGTT	25	none	no_match
t20_mla6	20239_barley_mapped_read_181942-659	-1.90388	ACCTGGTGTGAATTGCAGAAT	21	none	no_match
t20_mla6	20239_barley_mapped_read_182254-657	-1.85696	AGACAAGGAGTCGTGTCTGGGCCTT	25	none	no_match
t20_mla6	20239_barley_mapped_read_183080-653	-1.93441	GCGAGCGTAGTACAATGGTAAAACATCTCCTTGCCAAGGA	40	none	no_match
t20_mla6	20239_barley_mapped_read_183260-652	-2.03666	GAGCCAGACTGTAGTAAAGAAGCT	24	none	no_match
t20_mla6	20239_barley_mapped_read_183336-652	2.11127	TTCGGTAGAACGCGGGTCTCCAAAACCCGT	30	none	no_match
t20_mla6	20239_barley_mapped_read_183377-652	-2.55228	ATCCGGAATGCTAAAATGACAACTT	25	none	no_match
t20_mla6	20239_barley_mapped_read_184284-647	2.03854	AGGGTGGCCCAGAGGTTGTCTGACAGACT	29	Plant_U3	no_match
t20_mla6	20239_barley_mapped_read_185149-644	3.68586	TTATTTCTAGCTACGCCACTGCT	23	none	no_match
t20_mla6	20239_barley_mapped_read_185302-643	-1.86313	GTGCTACTCGGATAACCGTAGTAATTCTAGAGCT	34	none	no_match
t20_mla6	20239_barley_mapped_read_185622-641	-1.95655	ATACCCTGAACAATACCGGATTTCTTT	27	none	no_match
t20_mla6	20239_barley_mapped_read_185825-640	2.27036	AATGTGGGTAGAATGGGCACCT	22	none	no_match
t20_mla6	20239_barley_mapped_read_186008-639	-2.53371	TTTTGGCAGTAGGGTATGACAACCT	25	none	no_match
t20_mla6	20239_barley_mapped_read_186995-635	-2.74977	TGCGGGCTGCGCGAGCGGTACCA	23	none	no_match
t20_mla6	20239_barley_mapped_read_187086-634	1.94151	TGCTCGCTGATCTGATGATTCATGATAACTCGACGGATCGCATGGCCTTG	50	none	no_match
t20_mla6	20239_barley_mapped_read_187139-634	2.17295	CTGGGAGTTCTGTTCGAATGGGCTT	25	none	no_match
t20_mla6	20239_barley_mapped_read_187538-632	3.56951	CCTTGGACATTCTCCCAGTAGAGCT	25	none	no_match
t20_mla6	20239_barley_mapped_read_188284-629	3.1883	TCTGATGATTCATGATAACTCGACGGATCT	30	none	no_match
t20_mla6	20239_barley_mapped_read_18946-9266	-3.47866	CCTAGAACTTAAAAAGTCACTATCAATG	28	none	no_match
t20_mla6	20239_barley_mapped_read_189937-621	1.88667	AAGTATGAACCAATTTGAT	19	none	no_match
t20_mla6	20239_barley_mapped_read_190213-620	2.24657	GCCCGATCGATCAGTAGTAGTAGCT	25	none	no_match
t20_mla6	20239_barley_mapped_read_190454-619	-1.88017	TGCGATGACGACATAGCCCTCCT	23	none	no_match
t20_mla6	20239_barley_mapped_read_191082-616	-2.18019	AATAATCAATCAATGTGCTACGTCT	25	none	no_match
t20_mla6	20239_barley_mapped_read_191847-613	2.84826	CTCGCTGATCTGATGATTCATGATAACTT	29	none	no_match
t20_mla6	20239_barley_mapped_read_191882-613	-2.29491	CACCAGTAGTCTAGTGGTAGA	21	none	no_match
t20_mla6	20239_barley_mapped_read_192726-609	-2.17938	ATGTGGGGATTTAAGGATTTGACCT	25	none	no_match
t20_mla6	20239_barley_mapped_read_192930-608	-1.9901	TACCCTATGGATTGATGACCGCCTT	25	none	no_match
t20_mla6	20239_barley_mapped_read_19294-9111	2.07048	AATCCCTCTCTTTCCGCCAT	20	none	no_match
t20_mla6	20239_barley_mapped_read_193213-607	-1.96768	GAGAGGTCGAACCATCGCTGTGGTT	25	none	no_match
t20_mla6	20239_barley_mapped_read_194470-602	-2.36087	ATTTATTCCCGGACCGTGTAACGAT	25	none	no_match
t20_mla6	20239_barley_mapped_read_194670-601	-1.95479	ATTACCCTGAACAAAACCGGATTTT	25	none	no_match
t20_mla6	20239_barley_mapped_read_194884-600	1.87334	GGATGCGATCATACCCGCACTAAAGCACCGGATCCCATCAGAACTCCGA	49	5S_rRNA	no_match
t20_mla6	20239_barley_mapped_read_194887-600	1.96797	ATTGAGAGATTCGGCTGTAGATGCT	25	none	no_match
t20_mla6	20239_barley_mapped_read_19530-9006	2.01609	CTCAGGATAGCTGGAGCCC	19	none	no_match
t20_mla6	20239_barley_mapped_read_196363-594	-2.31367	CACCAGTGGTCTAGTGGTAGA	21	none	no_match
t20_mla6	20239_barley_mapped_read_19640-8956	-2.16209	GCACCAGTGGTCTAGTGGTAG	21	none	no_match
t20_mla6	20239_barley_mapped_read_19672-8937	-2.23584	ACTCGGATAACCGTAGTAATTCTAGAGCTAA	31	none	no_match
t20_mla6	20239_barley_mapped_read_196950-591	2.98856	AACTGAAGAACCAACATTGTATATT	25	none	no_match
t20_mla6	20239_barley_mapped_read_197124-590	-2.38542	AATTTTTTGGACGCAGCGCGAAGCT	25	none	no_match
t20_mla6	20239_barley_mapped_read_19741-8910	6.76675	TCATCCAGACTGTCCAAAACCT	22	none	no_match
t20_mla6	20239_barley_mapped_read_197549-589	1.91445	AGAATAGACATATAGAATTTT	21	none	no_match
t20_mla6	20239_barley_mapped_read_198416-585	-1.83211	GTTGTGAACTTATAATCCTGGCCTT	25	none	no_match
t20_mla6	20239_barley_mapped_read_198745-584	3.05853	GGGGACGTAGCTCAGATGGTAGAGCT	26	none	no_match
t20_mla6	20239_barley_mapped_read_198834-583	-2.67812	GACCCAGAGGTTGTCTGACAGACT	24	none	no_match
t20_mla6	20239_barley_mapped_read_199575-580	-2.73086	GCAGGGTGACCCAGAGGTTGTCTGACAGACT	31	none	no_match
t20_mla6	20239_barley_mapped_read_200336-577	-2.68557	TTAAAAAGTCACTATCAATG	20	none	no_match
t20_mla6	20239_barley_mapped_read_200675-576	-1.81484	TATGTTCCGCTCCACTCCCTCTT	23	none	no_match
t20_mla6	20239_barley_mapped_read_201057-574	3.15116	GCTGATCTGATGATTCATGATAACTCGACGT	31	none	no_match
t20_mla6	20239_barley_mapped_read_201177-574	3.24336	GCTCGCTGATCTGATGATTCATGATAACTT	30	none	no_match
t20_mla6	20239_barley_mapped_read_201888-571	2.81336	AGGCTGACGTGGGCTCTGCTCGCTGATCTT	30	none	no_match
t20_mla6	20239_barley_mapped_read_20237-8695	-3.52461	ATACCCTGAACAATACCGGATTTCTTTT	28	none	no_match
t20_mla6	20239_barley_mapped_read_202744-568	-2.0113	ACAATGACGGACAACAAACAGATTT	25	none	no_match
t20_mla6	20239_barley_mapped_read_204260-563	3.85696	TGATGAAGAAAATGCTGCAGAGGCT	25	none	no_match
t20_mla6	20239_barley_mapped_read_205420-558	2.91702	TGATCTGATGATTCATGATAACTCGACGGAT	31	none	no_match
t20_mla6	20239_barley_mapped_read_205891-557	-2.41563	CACCAGTAGTCTAGTGGTAGAA	22	none	no_match
t20_mla6	20239_barley_mapped_read_205984-556	1.92319	CCGCGTGCCTGTTGAAGAATGAGCCGG	27	none	no_match
t20_mla6	20239_barley_mapped_read_20663-8533	-1.26068	CATCGAGTAGACCCTGTTATTGTGAGAATGT	31	none	no_match
t20_mla6	20239_barley_mapped_read_206821-553	-2.58479	TAGAACTTAAAAAGTCACTATCAATG	26	none	no_match
t20_mla6	20239_barley_mapped_read_207385-551	-2.36377	ATACCTGGTGTGAATTGCAG	20	none	no_match
t20_mla6	20239_barley_mapped_read_207629-550	-2.43627	CCTAGAACTTAAAAAGTCACTATCAATGAA	30	none	no_match
t20_mla6	20239_barley_mapped_read_207889-549	-1.9424	ATTCCAGACATTTACTCAAAACCCT	25	none	no_match
t20_mla6	20239_barley_mapped_read_207934-549	1.82355	TTGAAGAATGAGCCGGCG	18	none	no_match
t20_mla6	20239_barley_mapped_read_208050-549	-2.13572	ATTCCGAGCCCATGCCCTTCAAT	23	none	no_match
t20_mla6	20239_barley_mapped_read_208789-546	-2.034	GTTGTACAATTTTTTTGTACCGAGGGTTCG	30	none	no_match
t20_mla6	20239_barley_mapped_read_209257-544	-1.98299	AATACGGGATCTGGTCGGACAGGCT	25	none	no_match
t20_mla6	20239_barley_mapped_read_209855-542	-1.8699	ACGTGGACCACAAGTGAAATCTCTT	25	none	no_match
t20_mla6	20239_barley_mapped_read_210045-541	-2.54445	AGGGTGACCCAGAGGTTGTCTGACAGACT	29	none	no_match
t20_mla6	20239_barley_mapped_read_210428-540	-2.10422	AAGGCATAGAGCTTTCACTCGAAAT	25	none	no_match
t20_mla6	20239_barley_mapped_read_211731-535	3.07671	ACGAGATCCACGACACTTTGTAAGT	25	none	no_match
t20_mla6	20239_barley_mapped_read_211978-534	1.9273	CGGAATGTGAAGTCTGATCGGGCTT	25	none	no_match
t20_mla6	20239_barley_mapped_read_212833-532	-2.10072	TGTGATAGAATAATTGTACCATTGTGT	27	none	no_match
t20_mla6	20239_barley_mapped_read_213270-530	2.9236	ATCTGATGATTCATGATAACTCGACGGATT	30	none	no_match
t20_mla6	20239_barley_mapped_read_213638-529	2.11728	AGAATGAATCTGCGCGTTGGGCATT	25	none	no_match
t20_mla6	20239_barley_mapped_read_213772-529	-2.34893	GGGATTGTAGTACAATTGGTCAGAGCACCGCCC	33	none	no_match
t20_mla6	20239_barley_mapped_read_214057-528	-2.07396	GTGCTACTCGGATAACCGTAGTAATTCTAGAGCTAA	36	SSU_rRNA_eukarya	no_match
t20_mla6	20239_barley_mapped_read_214199-527	3.01789	TGATGATTCATGATAACTCGACGGATCT	28	none	no_match
t20_mla6	20239_barley_mapped_read_215168-524	-1.86271	GCACCAGTCGTCTAGTGGTAGAA	23	none	no_match
t20_mla6	20239_barley_mapped_read_215197-524	-1.86536	TTTGTTGAGCCTGGTCCTGTCTT	23	none	no_match
t20_mla6	20239_barley_mapped_read_215378-523	-1.82149	AAATGGACGCCCGAGGATTTGTGGT	25	none	no_match
t20_mla6	20239_barley_mapped_read_216615-519	2.05658	GGGAATGTAGTTCAATTGGTCAGAGCACCGCC	32	none	no_match
t20_mla6	20239_barley_mapped_read_218429-513	-2.20191	GCCCGATGATGATGGATAGGTAGAT	25	none	no_match
t20_mla6	20239_barley_mapped_read_219316-510	-1.82987	AAGTTCTACGGACTGCTCTTTCTCT	25	none	no_match
t20_mla6	20239_barley_mapped_read_219336-510	1.90593	TGATCTGATGATTCATGATAACTCGACGGATCGCATGGCCTTTGTGCCGG	50	none	no_match
t20_mla6	20239_barley_mapped_read_219843-509	-1.95313	AAATTCTTGGATTTATTGAAGACTAACTT	29	none	no_match
t20_mla6	20239_barley_mapped_read_220894-505	3.67932	AAACAGTAACAGGATCAAGACT	22	none	no_match
t20_mla6	20239_barley_mapped_read_221108-505	1.95254	TAGTTTTCTGCTGTAGTTGCCTT	23	none	no_match
t20_mla6	20239_barley_mapped_read_221502-503	-1.86278	GCACCAGTCGTCTAGTGGTAG	21	none	no_match
t20_mla6	20239_barley_mapped_read_222206-501	1.93132	AAAAGGCTGACGTGGGCTCTGCTCGCTGATCTGATGATTCATGATAACTC	50	none	no_match
t20_mla6	20239_barley_mapped_read_222283-501	2.07546	AGTGCATGTTGGATCCCTTCAAGTT	25	none	no_match
t20_mla6	20239_barley_mapped_read_22298-7908	-1.96205	GCACCAGTAGTCTAGTGGTAGAA	23	none	no_match
t20_mla6	20239_barley_mapped_read_224977-493	2.89301	ATCTGATGATTCATGATAACTCGACGGAT	29	none	no_match
t20_mla6	20239_barley_mapped_read_227006-487	-2.00809	AGGCTGTGATGATAAAAAAACCT	23	none	no_match
t20_mla6	20239_barley_mapped_read_227309-486	-1.98393	GACGAGGTGAAGGAGAGAGAACTTT	25	none	no_match
t20_mla6	20239_barley_mapped_read_227339-486	-2.11225	GACCGGCTGAATCTTTGACTTGGCT	25	none	no_match
t20_mla6	20239_barley_mapped_read_228026-484	-2.43173	CCAGGAGAGACCAGAGATATCT	22	none	no_match
t20_mla6	20239_barley_mapped_read_228766-482	3.40696	AGAATGTCCAAGGTCGGATCCT	22	none	no_match
t20_mla6	20239_barley_mapped_read_22888-7708	4.21745	AAAATGATATCACCGCCCTACT	22	none	no_match
t20_mla6	20239_barley_mapped_read_229239-480	2.64824	GCCCCGCGTCGCACGGATTCGTT	23	none	no_match
t20_mla6	20239_barley_mapped_read_229506-479	2.80868	CTGACGTGGGCTCTGCTCGCTGATCTT	27	none	no_match
t20_mla6	20239_barley_mapped_read_231010-475	3.01075	CTGATGATTCATGATAACTCGACGT	25	none	no_match
t20_mla6	20239_barley_mapped_read_232276-472	2.99292	TGCTCGCTGATCTGATGATTCATGATAACTT	31	none	no_match
t20_mla6	20239_barley_mapped_read_232845-470	-1.82494	ATGTCGTCGTCCAGGATTCCGAGCT	25	none	no_match
t20_mla6	20239_barley_mapped_read_233440-468	-1.82081	GCCCGATGATGATGGATAGGTAGAAT	26	none	no_match
t20_mla6	20239_barley_mapped_read_233758-467	1.88498	GATCTGATGATTCATGATAACTCGACGGATCGCATGGCCTTTGTGCCGGC	50	none	no_match
t20_mla6	20239_barley_mapped_read_234260-466	-1.95512	GCACCAGTTGTCTAGTGGTAGA	22	none	no_match
t20_mla6	20239_barley_mapped_read_235169-464	3.34565	TGAAGAAGATGCTGCAGAGGCT	22	none	no_match
t20_mla6	20239_barley_mapped_read_235263-463	3.51464	ATTTGCCACCTTCCTCTTCCTT	22	none	no_match
t20_mla6	20239_barley_mapped_read_236607-460	-1.74932	GATATAATCATGAAGACTCCCTT	23	none	no_match
t20_mla6	20239_barley_mapped_read_236783-459	-1.97986	ATCGGAAAACCCAGGTGCGCCGCCT	25	none	no_match
t20_mla6	20239_barley_mapped_read_237527-457	-2.15233	CATCTGGACCGGGACTAAAGGACCT	25	none	no_match
t20_mla6	20239_barley_mapped_read_238521-454	-2.00376	CTCCGACTAGATGATTCAGGGCCTT	25	none	no_match
t20_mla6	20239_barley_mapped_read_240152-450	1.95871	ATAAAGGGGATAACTCATGG	20	none	no_match
t20_mla6	20239_barley_mapped_read_240531-449	2.14927	AAAGGCTGACGTGGGCTCTGCTCGCTGATCTGATGATTCATGATAACTT	49	none	no_match
t20_mla6	20239_barley_mapped_read_240980-448	-2.24065	CGAGAAACAGAAATAATTGCGGGCT	25	none	no_match
t20_mla6	20239_barley_mapped_read_24138-7308	2.15619	TCAGGATAGCTGGAGCCC	18	none	no_match
t20_mla6	20239_barley_mapped_read_241980-446	-1.84748	CATTACAACCAGCCTTAGCCCT	22	none	no_match
t20_mla6	20239_barley_mapped_read_242637-444	-2.66313	CCAGTGGTCTAGTGGTAGA	19	none	no_match
t20_mla6	20239_barley_mapped_read_242828-443	-2.28392	CACCAGTGGTCTAGTGGTAGAA	22	none	no_match
t20_mla6	20239_barley_mapped_read_242903-443	3.26456	CAAAACGAGACAATGACATGGCATT	25	none	no_match
t20_mla6	20239_barley_mapped_read_243136-443	2.28728	CGGGGCCACTGAGAATTTCTGAAAGGGCTCCCTTTCCTCCGGGAGAGGG	49	none	no_match
t20_mla6	20239_barley_mapped_read_243228-442	1.83018	CCTACCGATTGAATGGTCCGGTGAAG	26	none	no_match
t20_mla6	20239_barley_mapped_read_244287-440	2.4385	CTGATGATTCATGATAACTT	20	none	no_match
t20_mla6	20239_barley_mapped_read_244635-439	1.78019	AACTATCGAGGGTTCGAAT	19	none	no_match
t20_mla6	20239_barley_mapped_read_245671-436	2.96323	CTGATGATTCATGATAACTCGT	22	none	no_match
t20_mla6	20239_barley_mapped_read_246130-435	2.71792	GGGGACGTAGCTCAGATGGTAT	22	none	no_match
t20_mla6	20239_barley_mapped_read_246787-434	-1.82535	TCGTCGTCCAGGATTCCGAGCCT	23	none	no_match
t20_mla6	20239_barley_mapped_read_247509-432	-1.88846	GCGATACCTGGTGTGAATTGCAGAA	25	5_8S_rRNA	no_match
t20_mla6	20239_barley_mapped_read_247767-431	-1.86971	TACCTGGTGTGAATTGCAGA	20	none	no_match
t20_mla6	20239_barley_mapped_read_248109-431	3.34221	TGAAGAAAATGCTGCAGAGGCT	22	none	no_match
t20_mla6	20239_barley_mapped_read_248223-430	3.43565	CATTTAGAAGTATGCACCCTCCT	23	none	no_match
t20_mla6	20239_barley_mapped_read_248438-430	-1.80642	ACCGGTAGGGACTTATAACTTATAT	25	none	no_match
t20_mla6	20239_barley_mapped_read_248459-430	-3.47974	TAGGCGCAACAGAGATCTGGAT	22	none	no_match
t20_mla6	20239_barley_mapped_read_249421-427	-1.93093	ACCTGGTGTGAATTGCAG	18	none	no_match
t20_mla6	20239_barley_mapped_read_250488-425	-1.94608	GCGAGCGTAGTTCAATGGTAAAACATCTGCTTG	33	none	no_match
t20_mla6	20239_barley_mapped_read_250711-424	-1.95205	ATGAGAGGTCCGACTGTAGAAGCTT	25	none	no_match
t20_mla6	20239_barley_mapped_read_251066-423	-2.08888	AAAATAGCGTCGGATGCCCTTCAAT	25	none	no_match
t20_mla6	20239_barley_mapped_read_25203-6995	-3.03798	AAGAGAATGAAACCGTATGAACTTT	25	none	no_match
t20_mla6	20239_barley_mapped_read_252066-421	-2.84448	CCAGTAGTCTAGTGGTAGA	19	none	no_match
t20_mla6	20239_barley_mapped_read_253436-418	2.07599	ATCCAATCTCTGTGTGCCTAGATTT	25	none	no_match
t20_mla6	20239_barley_mapped_read_253585-417	-2.20546	GTCCAGACACAATAAGGATTGACAGATTGT	30	none	no_match
t20_mla6	20239_barley_mapped_read_254147-416	2.94485	TCTGATGATTCATGATAACTCGACGT	26	none	no_match
t20_mla6	20239_barley_mapped_read_254347-415	-2.02272	GCACCAGCAGTCTAGTGGTAGAA	23	none	no_match
t20_mla6	20239_barley_mapped_read_254777-415	3.0493	TTTGAGGGTCTTGGTAAGAACTT	23	none	no_match
t20_mla6	20239_barley_mapped_read_255150-414	-1.98571	AATGGACCAGTTTATAAAGAAAACT	25	none	no_match
t20_mla6	20239_barley_mapped_read_255384-413	2.02465	GGGATTGTAGTTCAATTGGTCAGCGCACCGCCC	33	none	no_match
t20_mla6	20239_barley_mapped_read_255390-413	2.65627	CTGATGATTCATGATAACTCGACGGAT	27	none	no_match
t20_mla6	20239_barley_mapped_read_255775-412	-1.90531	GGCCCGATGATGATGGATAGGTAGAAT	27	none	no_match
t20_mla6	20239_barley_mapped_read_255858-412	-1.88557	TAGACTTTTGTTTACCGAGGGTTCG	25	none	no_match
t20_mla6	20239_barley_mapped_read_2563-56994	-1.36032	CTCGGGGGTCCCGGCCCCGAACCCGTCGGCT	31	none	no_match
t20_mla6	20239_barley_mapped_read_256814-410	-1.88977	AAACACTTGAACCAACCGGCACCCT	25	none	no_match
t20_mla6	20239_barley_mapped_read_258143-407	-2.08418	TTTGTACCGAGGGTTCGA	18	none	no_match
t20_mla6	20239_barley_mapped_read_258403-406	-2.05653	AAAACGCGTAGAATAGAACCCCTTT	25	none	no_match
t20_mla6	20239_barley_mapped_read_260514-402	-1.79137	CGAGAATAAAGGTCCCATTTGAACT	25	none	no_match
t20_mla6	20239_barley_mapped_read_261217-400	2.3548	GCCCCGCGTCGCACGGATTCGT	22	none	no_match
t20_mla6	20239_barley_mapped_read_261361-400	-1.79695	TACCTGGTGTGAATTGCAGAA	21	none	no_match
t20_mla6	20239_barley_mapped_read_261368-400	1.88771	ACGCGAGACTCAAAATCT	18	none	no_match
t20_mla6	20239_barley_mapped_read_261563-399	-1.78567	AAACCGGATTGTAGTTTCAGAAACT	25	none	no_match
t20_mla6	20239_barley_mapped_read_261901-399	-2.34642	CAAGGAGACCCGTAGACAAGCGAT	24	none	no_match
t20_mla6	20239_barley_mapped_read_263124-396	2.14797	CGGTAGAACGCGGGTCTCCAAAACCCGAT	29	none	no_match
t20_mla6	20239_barley_mapped_read_263135-396	-2.05075	ATTCGGACAATGCCACAAATGAGCT	25	none	no_match
t20_mla6	20239_barley_mapped_read_26355-6691	-2.50639	AGAACCGAGGCTCGAACACCAACTT	25	none	no_match
t20_mla6	20239_barley_mapped_read_264033-394	-1.97865	GCACCAGTGTCTAGTGGTAGA	21	none	no_match
t20_mla6	20239_barley_mapped_read_264418-394	3.06798	TTGATCATCCTCTCCTCCAAGTT	23	none	no_match
t20_mla6	20239_barley_mapped_read_265207-392	2.25466	GTGGGCTCTGCTCGCTGATCTT	22	none	no_match
t20_mla6	20239_barley_mapped_read_269589-383	2.36187	TGGGCTCTGCTCGCTGATCTT	21	none	no_match
t20_mla6	20239_barley_mapped_read_270999-381	2.58129	GATCTGATGATTCATGATAACTCGACGGAT	30	none	no_match
t20_mla6	20239_barley_mapped_read_273411-376	-2.52869	ATCTCTGGTCTCTCCTGGTCTCT	23	none	no_match
t20_mla6	20239_barley_mapped_read_27352-6453	-3.4859	ATACCCTGAACAATACCGGATTTCTTTTT	29	none	no_match
t20_mla6	20239_barley_mapped_read_273785-375	-1.85177	ACCTGGTGTGAATTGCAGA	19	none	no_match
t20_mla6	20239_barley_mapped_read_274509-374	3.02843	ACAGGGGCAAAGAGTAGAACCT	22	none	no_match
t20_mla6	20239_barley_mapped_read_274633-373	3.29312	CGAGGATTCGGTTAGCCATGGCT	23	none	no_match
t20_mla6	20239_barley_mapped_read_27472-6425	-1.86968	GCACCAGTGGTCTAGTGGTAGAA	23	none	no_match
t20_mla6	20239_barley_mapped_read_274954-373	2.84391	TTGTAGTCCTCCTTGTAGTCCTT	23	none	no_match
t20_mla6	20239_barley_mapped_read_275546-372	2.12477	ACCAGGTTGGGCCCTCCAT	19	none	no_match
t20_mla6	20239_barley_mapped_read_276236-370	2.69544	TGATGATTCATGATAACTCGACGGAT	26	none	no_match
t20_mla6	20239_barley_mapped_read_277622-368	-2.23281	TCTCTGGTCTCTCCTGGTCTCT	22	none	no_match
t20_mla6	20239_barley_mapped_read_27847-6343	-2.1681	TACTTAGGACGAAGCATAGCTCGGAGGCCTT	31	none	no_match
t20_mla6	20239_barley_mapped_read_278868-365	1.97066	GAAACCAGCCCTGAATGCCTTGGCT	25	none	no_match
t20_mla6	20239_barley_mapped_read_279246-365	2.57983	CGTGGGCTCTGCTCGCTGATCTT	23	none	no_match
t20_mla6	20239_barley_mapped_read_279485-364	3.01633	TTAAGGGTTGAAAAACAGGGGCT	23	none	no_match
t20_mla6	20239_barley_mapped_read_281122-361	-2.31166	ATTGAGAGATCCGGCTGTAGATGCT	25	none	no_match
t20_mla6	20239_barley_mapped_read_282175-359	2.84741	ACCAAAAGGACGGGACTAAAGGCCT	25	none	no_match
t20_mla6	20239_barley_mapped_read_282900-358	2.28504	TCTGATGATTCATGATAACTCGT	23	none	no_match
t20_mla6	20239_barley_mapped_read_283390-357	3.196	TGGAAGGACTACAAGGAGGACTT	23	none	no_match
t20_mla6	20239_barley_mapped_read_283526-357	2.85559	CTGCTCGCTGATCTGATGATTCATGATAACTT	32	none	no_match
t20_mla6	20239_barley_mapped_read_284398-356	-1.9241	GCGATACCTGGTGTGAATTGCAGA	24	none	no_match
t20_mla6	20239_barley_mapped_read_286667-352	1.79529	AATGACTCTTTTGCCCTTGATT	22	none	no_match
t20_mla6	20239_barley_mapped_read_286704-352	3.33297	TTTTATTTCTAGCTACGCCACTT	23	none	no_match
t20_mla6	20239_barley_mapped_read_287729-350	1.9342	GTAGGGTGGCCCAGAGGTTGTCTGACAGACT	31	Plant_U3	no_match
t20_mla6	20239_barley_mapped_read_287850-350	2.96989	TTGGCCTCTGCAGCATCTTCTTT	23	none	no_match
t20_mla6	20239_barley_mapped_read_288234-349	-2.32683	TGTTGTGTGATAGAATAATTGTACCATTGTGT	32	none	no_match
t20_mla6	20239_barley_mapped_read_288722-348	1.73821	CTCCGACTGGATGATTCAGGGCCTT	25	none	no_match
t20_mla6	20239_barley_mapped_read_290221-346	1.77338	ACACGCGAGACTCAAAATCTCT	22	none	no_match
t20_mla6	20239_barley_mapped_read_290814-345	-1.95973	GACCGTGACGGACAGGATGCGACCT	25	none	no_match
t20_mla6	20239_barley_mapped_read_293178-341	-2.07144	ATATGAACAGGTCGGCGAATGATCT	25	none	no_match
t20_mla6	20239_barley_mapped_read_293183-341	-2.38251	TTGTGTGATAGAATAATTGTACCATTGTGT	30	none	no_match
t20_mla6	20239_barley_mapped_read_294767-338	2.56214	TGATCTGATGATTCATGATAACTCGACGGATT	32	none	no_match
t20_mla6	20239_barley_mapped_read_295840-337	2.77523	ATAAACCGCCATGTACTGAATATAT	25	none	no_match
t20_mla6	20239_barley_mapped_read_29626-5955	-3.13192	ATTGATGAGAAGATATTTCATACTCTGAGCT	31	none	no_match
t20_mla6	20239_barley_mapped_read_296308-336	-2.00611	GGGATTGTAGTCCAATTGGTCAGAGCACCGCCC	33	none	no_match
t20_mla6	20239_barley_mapped_read_296661-335	1.95656	GGGAGTGTAGTTCAATTGGTCAGAGCACCGCCCTGT	36	none	no_match
t20_mla6	20239_barley_mapped_read_297927-333	2.41677	TGATGATTCATGATAACTCGACGT	24	none	no_match
t20_mla6	20239_barley_mapped_read_297943-333	2.55594	TCTGATGATTCATGATAACTCGACGGAT	28	none	no_match
t20_mla6	20239_barley_mapped_read_298882-332	-1.88929	GGGGTTGTAGTTCAATTGGTCAGAGCACCGCCCTGTCAA	39	tRNA	no_match
t20_mla6	20239_barley_mapped_read_300509-329	-2.5642	GGGTGACCCAGAGGTTGTCTGACAGACT	28	none	no_match
t20_mla6	20239_barley_mapped_read_301205-328	-2.59457	AGAGACCAGAGATATCACTATCT	23	none	no_match
t20_mla6	20239_barley_mapped_read_301477-328	1.88349	GACAGCACCGGTCGCTAGGATT	22	none	no_match
t20_mla6	20239_barley_mapped_read_302441-326	-2.28254	AACCTAGAACTTAAAAAGTCACTATCAATG	30	none	no_match
t20_mla6	20239_barley_mapped_read_302974-326	-1.8783	TTTTTTTGTACCGAGGGTTCGA	22	none	no_match
t20_mla6	20239_barley_mapped_read_302975-326	2.15294	GCTCGCTGATCTGATGATT	19	none	no_match
t20_mla6	20239_barley_mapped_read_303601-325	-1.98524	GCGAGCGTAGTACAATGGTAAAACATCTCCTTG	33	none	no_match
t20_mla6	20239_barley_mapped_read_303874-324	-1.88864	GAAAACAACGTCAGTCCGGATAGTT	25	none	no_match
t20_mla6	20239_barley_mapped_read_304226-324	2.06743	CTTGACGGATCGCACGGCCTT	21	none	no_match
t20_mla6	20239_barley_mapped_read_307003-319	-1.99333	GGGATTGTAGTGCAATTGGTCAGAGCACCGCCC	33	none	no_match
t20_mla6	20239_barley_mapped_read_307368-319	-2.08728	CACCAGTAGTCTAGTGGT	18	none	no_match
t20_mla6	20239_barley_mapped_read_308596-317	2.07728	TGACGTGGGCTCTGCTCGCTGATCTT	26	none	no_match
t20_mla6	20239_barley_mapped_read_309320-316	1.93463	AAAACTTTAGAATTATCTGTGTT	23	none	no_match
t20_mla6	20239_barley_mapped_read_310002-315	2.47673	CTGATCTGATGATTCATGATAACTCGACGT	30	none	no_match
t20_mla6	20239_barley_mapped_read_310402-315	-2.39091	TCAGCCCGACGGTGTGTAGTTACCT	25	none	no_match
t20_mla6	20239_barley_mapped_read_31064-5674	-2.01134	GCACCAGTAGTCTAGTGGTAGA	22	none	no_match
t20_mla6	20239_barley_mapped_read_310732-314	1.88227	AAGGCTGACGTGGGCTCTGCTCGCTGATCTGATGATTCATGATAACTTG	49	none	no_match
t20_mla6	20239_barley_mapped_read_311222-314	-1.97779	AATTTTTTTGTACCGAGGGTTCG	23	none	no_match
t20_mla6	20239_barley_mapped_read_311439-313	2.57615	TTACCCTGAACAAAACCGGATTTCTTTT	28	none	no_match
t20_mla6	20239_barley_mapped_read_312424-312	1.84392	CATTATAACTCTCCCTCCCTTTCT	24	none	no_match
t20_mla6	20239_barley_mapped_read_314086-309	2.08979	CCAGGTTGGGCCCTCCAT	18	none	no_match
t20_mla6	20239_barley_mapped_read_31482-5585	1.80416	AAACAGGGGCAAAGAGTAGAACCCT	25	none	no_match
t20_mla6	20239_barley_mapped_read_314934-308	1.91323	AACGCCCGGACTGACCAGTACTCCT	25	none	no_match
t20_mla6	20239_barley_mapped_read_315812-307	-2.12323	AGAAGAGAACGAGGAAAGAACTT	23	none	no_match
t20_mla6	20239_barley_mapped_read_316234-306	-2.4047	TGTGTGATAGAATAATTGTACCATTGTGT	29	none	no_match
t20_mla6	20239_barley_mapped_read_316763-306	2.97887	TATCAAAGTATCTACTCCCTCTT	23	none	no_match
t20_mla6	20239_barley_mapped_read_31683-5549	2.39749	TGGAAGGGGCATGCAGAGGAGT	22	none	no_match
t20_mla6	20239_barley_mapped_read_318239-304	2.03903	GCCACTGAGAATTTCTGAAAGGGCTCCCTTTCCTCCGGGAGAGGGGAAA	49	none	no_match
t20_mla6	20239_barley_mapped_read_318967-303	-1.81068	AAATACAGGTCGCTTTCAGTCACCT	25	none	no_match
t20_mla6	20239_barley_mapped_read_319755-302	2.83224	ACAACGAGATGGACTCCGAACGGG	24	none	no_match
t20_mla6	20239_barley_mapped_read_320607-300	-2.01498	ATCGCAACGGAAGACAAAAGAATTT	25	none	no_match
t20_mla6	20239_barley_mapped_read_32129-5468	-2.27466	GCACCAGTGGTCTAGTGGTAGA	22	none	no_match
t20_mla6	20239_barley_mapped_read_32138-5467	-1.83259	GCACCAGTAGTCTAGTGGTA	20	none	no_match
t20_mla6	20239_barley_mapped_read_322292-298	2.72798	GATCTGATGATTCATGATAACTCGACGGATCT	32	none	no_match
t20_mla6	20239_barley_mapped_read_324377-296	3.00706	TGAAAGAGGCAAAGGTAT	18	none	no_match
t20_mla6	20239_barley_mapped_read_325864-294	2.53582	ATTAGTCGAATCTGACCCCGCGGTT	25	none	no_match
t20_mla6	20239_barley_mapped_read_325976-293	3.04843	ATTTTATTTCTAGCTACGCCACT	23	none	no_match
t20_mla6	20239_barley_mapped_read_326633-293	-2.33913	AGGAGAGACCAGAGATATCACTT	23	none	no_match
t20_mla6	20239_barley_mapped_read_326719-293	2.81225	TACAACGAGATGGACTCCGAACGGT	25	none	no_match
t20_mla6	20239_barley_mapped_read_326818-292	2.78338	AACGAGATGGACTCCGAACGGGTG	24	none	no_match
t20_mla6	20239_barley_mapped_read_327848-291	1.86335	TCCCGTGATTCGTAGTTTTAAGTCTGATGATT	32	none	no_match
t20_mla6	20239_barley_mapped_read_328546-290	2.34243	TCTGATGATTCATGATAACTT	21	none	no_match
t20_mla6	20239_barley_mapped_read_329823-289	2.83796	ACAGGCCCGGACACGACTCAATCGT	25	none	no_match
t20_mla6	20239_barley_mapped_read_330119-288	2.31752	CTGATCTGATGATTCATGATAACTCGACGGAT	32	none	no_match
t20_mla6	20239_barley_mapped_read_330544-288	2.89248	TACATGGTCTCCTTGTAGTCCTT	23	none	no_match
t20_mla6	20239_barley_mapped_read_330786-287	2.98698	TACGTCTATAGAAACAAAGCCTT	23	none	no_match
t20_mla6	20239_barley_mapped_read_330927-287	2.85176	TGGGAGAATGTCCAAGGTCGGAT	23	none	no_match
t20_mla6	20239_barley_mapped_read_332144-286	-1.86544	AGAACGGCTGCTAGGAATGAAACCT	25	none	no_match
t20_mla6	20239_barley_mapped_read_332480-285	2.84502	TAGTCCTCCTTGTAGTCCTTCCT	23	none	no_match
t20_mla6	20239_barley_mapped_read_332812-285	-2.09063	CACCAGTGGTCTAGTGGT	18	none	no_match
t20_mla6	20239_barley_mapped_read_333545-284	2.82163	ACCTAGGGACTAGACTAAAAAGCTT	25	none	no_match
t20_mla6	20239_barley_mapped_read_335452-282	-1.97676	TGCGGGCTGCGCGAGCGGTACCAAA	25	none	no_match
t20_mla6	20239_barley_mapped_read_337011-280	2.05656	CGCGAACCATCGAGTCTTTGAACGCAAGTTGCGCCTGAGGCCACTCGGC	49	5_8S_rRNA	no_match
t20_mla6	20239_barley_mapped_read_338054-279	2.58786	CAACCGGAACTAAAGGACTAACCTT	25	none	no_match
t20_mla6	20239_barley_mapped_read_338359-278	2.20983	TGATGATTCATGATAACTCGT	21	none	no_match
t20_mla6	20239_barley_mapped_read_338667-278	-1.91032	ACCTAGAACTTAAAAAGTCACTATCAATGAA	31	none	no_match
t20_mla6	20239_barley_mapped_read_33867-5160	-1.63711	TATCTTTCCCCTTTGCTGTTCTT	23	none	no_match
t20_mla6	20239_barley_mapped_read_338898-278	3.03768	ACGAGATGGACTCCGAACGGGTGAT	25	none	no_match
t20_mla6	20239_barley_mapped_read_338938-278	2.59614	TTGAGAAGTGACCAGCTAGAGAGCT	25	none	no_match
t20_mla6	20239_barley_mapped_read_339754-277	2.72127	ATTTCTAGCTACGCCACTGCTCT	23	none	no_match
t20_mla6	20239_barley_mapped_read_340166-276	2.84292	ACGTCTATAGAAACAAAGCCTT	22	none	no_match
t20_mla6	20239_barley_mapped_read_341577-274	3.01618	TCTGATTAGTAACTACTCCCTT	22	none	no_match
t20_mla6	20239_barley_mapped_read_341805-274	-1.90919	TTACAACCAGCCTTAGCCCTTT	22	none	no_match
t20_mla6	20239_barley_mapped_read_343753-272	1.92728	TCAGTCGGCTGACGTCACCCGAAAT	25	none	no_match
t20_mla6	20239_barley_mapped_read_34379-5078	-1.41688	GCTCGGGGGTCCCGGCCCCGAACCCGT	27	none	no_match
t20_mla6	20239_barley_mapped_read_344112-272	2.48701	CGGAATGGACACAGCGGATGGAGCT	25	none	no_match
t20_mla6	20239_barley_mapped_read_344959-271	2.04465	ATGTAGACCACTAATGAAATCCCTT	25	none	no_match
t20_mla6	20239_barley_mapped_read_345099-271	3.04409	TGATTAGTAACTACTCCCTTCAT	23	none	no_match
t20_mla6	20239_barley_mapped_read_34585-5045	1.94068	GCTCGCTGATCTGATGATTCATGATAACTCGACGGATCGCATGGCCTTGG	50	none	no_match
t20_mla6	20239_barley_mapped_read_347094-268	3.0069	GTATTTAGAAATGAAGGGAGTAT	23	none	no_match
t20_mla6	20239_barley_mapped_read_347796-268	2.73302	ATTAGTAACTACTCCCTTCATTT	23	none	no_match
t20_mla6	20239_barley_mapped_read_349265-266	1.84583	AACCAGAACAAGTGTCGACAGAGTT	25	none	no_match
t20_mla6	20239_barley_mapped_read_350113-265	-1.96248	TTTCTGCACCCTTTTTGTACGCCTT	25	none	no_match
t20_mla6	20239_barley_mapped_read_350536-265	1.90896	ACTTGACGGATCGCACGGCCTT	22	none	no_match
t20_mla6	20239_barley_mapped_read_352387-263	-1.87332	ATAAAAAACCAATGCCCTCCT	21	none	no_match
t20_mla6	20239_barley_mapped_read_353000-262	-1.9815	ACCTGGTGTGAATTGCAGAA	20	none	no_match
t20_mla6	20239_barley_mapped_read_353015-262	-2.05243	GGCATCAGTATTCAATTGTCAGAGGTGT	28	none	no_match
t20_mla6	20239_barley_mapped_read_353335-262	2.05596	TGCTCGCTGATCTGATGATTCT	22	none	no_match
t20_mla6	20239_barley_mapped_read_353347-262	1.91034	GACGGATCGCACGGCCTT	18	none	no_match
t20_mla6	20239_barley_mapped_read_355660-259	-1.95107	AGGACCGGGACTAAATGTTAGACCT	25	none	no_match
t20_mla6	20239_barley_mapped_read_355886-259	2.46345	TGATCTGATGATTCATGATAACTCGACGT	29	none	no_match
t20_mla6	20239_barley_mapped_read_35676-4883	-1.82954	CGAGGAGCTTAGAATATTTGGCT	23	none	no_match
t20_mla6	20239_barley_mapped_read_357585-257	2.01206	ACGTGGGCTCTGCTCGCTGATCTT	24	none	no_match
t20_mla6	20239_barley_mapped_read_359807-255	2.72713	GGAGAATGTCCAAGGTCGGATT	22	none	no_match
t20_mla6	20239_barley_mapped_read_359929-255	1.98321	TTCCAATGATGATTCTGTCTGCAT	24	none	no_match
t20_mla6	20239_barley_mapped_read_360292-254	2.15699	CCTAACGAACGAACGCTTTGAACT	24	none	no_match
t20_mla6	20239_barley_mapped_read_360401-254	-2.28116	GTGTGATAGAATAATTGTACCATTGTGT	28	none	no_match
t20_mla6	20239_barley_mapped_read_361411-253	1.89302	ACTAAAGGATCGGGACTAAATGCCT	25	none	no_match
t20_mla6	20239_barley_mapped_read_361963-253	2.08794	CTAAACTTCATTTCCTTCCTAT	22	none	no_match
t20_mla6	20239_barley_mapped_read_36207-4805	1.23435	AGCGGAGTAGAGCAGTTTGGTAGCTCACGAGGCTGG	36	none	no_match
t20_mla6	20239_barley_mapped_read_365418-249	1.88149	TTACCCTGAACAAAACCGGATTTCTTTTT	29	none	no_match
t20_mla6	20239_barley_mapped_read_36883-4709	2.04961	GGGATTGTAGTTCAATTGGTCAGGG	25	none	no_match
t20_mla6	20239_barley_mapped_read_368993-246	2.00263	CAGCTGGGCCAATATTTAACACATT	25	none	no_match
t20_mla6	20239_barley_mapped_read_369242-246	2.69599	TGGATCTGCAGAAGCAAAAGTTATGAAGGCTT	32	none	no_match
t20_mla6	20239_barley_mapped_read_369394-246	2.39135	AGAGACGCCAATGATGATGATT	22	none	no_match
t20_mla6	20239_barley_mapped_read_369801-245	1.88018	AGCATTAAGTAACTGGAGAAGCCTT	25	none	no_match
t20_mla6	20239_barley_mapped_read_36985-4696	-1.45863	CGGATTGAAAGGGATTAAATCT	22	none	no_match
t20_mla6	20239_barley_mapped_read_370283-245	2.23213	ATTACCCTGAACAAAACCGGATTTCTTTT	29	none	no_match
t20_mla6	20239_barley_mapped_read_37040-4688	2.12912	ACGGACCGGGCCCAAGTCCCCTGGAAAGGGG	31	none	no_match
t20_mla6	20239_barley_mapped_read_370913-244	1.98351	ACACGTGACGACAGCTAAGAACGCT	25	none	no_match
t20_mla6	20239_barley_mapped_read_373850-241	2.55138	TTTCCAATCGTCTTGAGAATAGGTT	25	none	no_match
t20_mla6	20239_barley_mapped_read_373990-241	2.09763	ATAGATAGACCAGTAACAGAAGACT	25	none	no_match
t20_mla6	20239_barley_mapped_read_37430-4641	5.74388	AACGAGATGGACTCCGAACGGGTGT	25	none	no_match
t20_mla6	20239_barley_mapped_read_375869-240	-1.92002	GCGAGCGTAGGTCAATGGTAAAACATCTCCTTG	33	none	no_match
t20_mla6	20239_barley_mapped_read_375915-240	2.90807	TTTGCCCCTGTTTTTCAACCCTT	23	none	no_match
t20_mla6	20239_barley_mapped_read_376105-239	1.90462	CTGACGTGGGCTCTGCTCGCTGATCTGATGATTCATGATAACTCGACGGA	50	none	no_match
t20_mla6	20239_barley_mapped_read_376361-239	-1.85262	ATAGAATAATTGTACCATTGTGT	23	none	no_match
t20_mla6	20239_barley_mapped_read_378301-237	-1.8571	TCGGGGAGTTGAAAATAA	18	none	no_match
t20_mla6	20239_barley_mapped_read_379047-237	1.83825	AATGAGGATAGAGAACAAGGTTGTT	25	none	no_match
t20_mla6	20239_barley_mapped_read_379324-236	2.08454	TCTGATGATTCATGATAACTCGACGGATT	29	none	no_match
t20_mla6	20239_barley_mapped_read_379690-236	3.06225	ACAGATGAAGAAAATTGTGAACCTT	25	none	no_match
t20_mla6	20239_barley_mapped_read_384085-232	2.15369	GCTCGCTGATCTGATGATTCT	21	none	no_match
t20_mla6	20239_barley_mapped_read_386333-230	2.66054	GAACCCTCAAACCCAACCCTTT	22	none	no_match
t20_mla6	20239_barley_mapped_read_387277-229	2.53622	TCCAGTGTAGCTGTCTGTGACCT	23	none	no_match
t20_mla6	20239_barley_mapped_read_388045-229	-1.82841	ATTTGACGAGAAGCAGACGGTACCT	25	none	no_match
t20_mla6	20239_barley_mapped_read_388306-229	2.7594	CAACGAGATGGACTCCGAACGGGT	24	none	no_match
t20_mla6	20239_barley_mapped_read_388532-228	2.63453	ATGAAGAAAATGCTGCAGAGGCT	23	none	no_match
t20_mla6	20239_barley_mapped_read_392135-225	-1.95501	AATTAAACATTACTCGCCTTGCCCT	25	none	no_match
t20_mla6	20239_barley_mapped_read_393711-224	-1.77111	CCGGCTACGCCGGGAGGTACCAGGGCT	27	none	no_match
t20_mla6	20239_barley_mapped_read_393800-224	-1.84812	ACGGACACAAAACAGACAAACGTCT	25	none	no_match
t20_mla6	20239_barley_mapped_read_394447-224	2.81856	TTTTGAACAATCTGGATGATTT	22	none	no_match
t20_mla6	20239_barley_mapped_read_39512-4373	-2.12908	AGAGAATGAAACCGTATGAACTTT	24	none	no_match
t20_mla6	20239_barley_mapped_read_396914-222	2.74606	GTTTTGAACAATCTGGATGATT	22	none	no_match
t20_mla6	20239_barley_mapped_read_39715-4350	-2.11677	AGAGGAATGAATGTATGTAGATGCT	25	none	no_match
t20_mla6	20239_barley_mapped_read_400582-219	-2.05709	TCATGTTGTGTGATAGAATAATTGTACCATTGTGTGGAATTCTCGGGTG	49	none	no_match
t20_mla6	20239_barley_mapped_read_400791-218	2.24938	CCAGCACTAGTAGAAAAAGGGGCT	24	none	no_match
t20_mla6	20239_barley_mapped_read_40167-4300	-3.16285	TGGATCTGTAGAAGCAAAAGTTATGAAGGCTT	32	none	no_match
t20_mla6	20239_barley_mapped_read_401922-218	2.72727	TCTGCCAAATCTAACCTTCCAT	22	none	no_match
t20_mla6	20239_barley_mapped_read_403203-217	2.75865	CATCCAGACTGTCCAAAACCCT	22	none	no_match
t20_mla6	20239_barley_mapped_read_403314-216	2.54214	ATGAAGAAGATGCTGCAGAGGCT	23	none	no_match
t20_mla6	20239_barley_mapped_read_404391-216	2.49928	CGAGGATGTATGGGGTTTCTGGCCT	25	none	no_match
t20_mla6	20239_barley_mapped_read_40748-4232	-1.99902	ATGTGCCGTGATCGGCCGCCTCGT	24	none	no_match
t20_mla6	20239_barley_mapped_read_407907-213	-2.11538	GTTGTGTGATAGAATAATTGTACCATTGTGT	31	none	no_match
t20_mla6	20239_barley_mapped_read_408490-213	2.20087	ATCTGATGATTCATGATAACTCGACGGATCGT	32	none	no_match
t20_mla6	20239_barley_mapped_read_40985-4203	1.6628	GAATGATTGGGCGTAAAGCGTCTGTAGG	28	none	no_match
t20_mla6	20239_barley_mapped_read_410894-211	2.65063	TGCATTTGCCACCTTCCTCTTCT	23	none	no_match
t20_mla6	20239_barley_mapped_read_412851-209	2.74299	TTCTTGATCCATGTCCTACTTT	22	none	no_match
t20_mla6	20239_barley_mapped_read_413865-209	2.45713	GAGAGGTCGAACCATCACTGTGGTT	25	none	no_match
t20_mla6	20239_barley_mapped_read_41525-4142	1.74496	TAATCGAACCATCTAGTAGCT	21	none	no_match
t20_mla6	20239_barley_mapped_read_417195-206	2.25983	ATACCTGGGCTGAAAATGATGAATT	25	none	no_match
t20_mla6	20239_barley_mapped_read_418763-205	1.87155	TTTATGAAGTCACTGTAGACGCCTT	25	none	no_match
t20_mla6	20239_barley_mapped_read_420883-204	2.40108	TAAGAGAACACACTACCATGCAGCT	25	none	no_match
t20_mla6	20239_barley_mapped_read_42091-4080	5.56016	CATCCAGACTGTCCAAAACCCTT	23	none	no_match
t20_mla6	20239_barley_mapped_read_42202-4067	-1.93696	TCGGATAACCGTAGTAATTCTAGAGCTAA	29	none	no_match
t20_mla6	20239_barley_mapped_read_423-347762	-2.06087	GCTCGGGGGTCCCGGCCCCGAACCCGTCGGCT	32	none	no_match
t20_mla6	20239_barley_mapped_read_424294-201	2.03846	GCTGACGTGGGCTCTGCTCGCTGATCTT	28	none	no_match
t20_mla6	20239_barley_mapped_read_425630-200	2.5867	TGGCCTGATATGTATGATGAATT	23	none	no_match
t20_mla6	20239_barley_mapped_read_430146-197	2.48165	GAGAATGTCCAAGGTCGGATCT	22	none	no_match
t20_mla6	20239_barley_mapped_read_4304-35763	-2.35039	CTATGTAGACTTTTGTTTACCGAGGGTTCG	30	none	no_match
t20_mla6	20239_barley_mapped_read_432337-196	2.28713	CTTCGTTTCGGTCTGCAGAGCAGCT	25	none	no_match
t20_mla6	20239_barley_mapped_read_432666-196	2.53363	ATCGAGAGGTCGAACCATCACTGTT	25	none	no_match
t20_mla6	20239_barley_mapped_read_433105-195	2.01072	CGCTGATCTGATGATTCATGATAACTCGACGT	32	none	no_match
t20_mla6	20239_barley_mapped_read_43331-3951	1.52382	TCGCAAGGCTGAAACTTAAAGGAATTGACGGAAGGG	36	SSU_rRNA_bacteria	no_match
t20_mla6	20239_barley_mapped_read_435116-194	2.53559	GTAGTCCTCCTTGTAGTCCTTCT	23	none	no_match
t20_mla6	20239_barley_mapped_read_438767-192	1.95297	ATCTGATGATTCATGATAACTCGACGT	27	none	no_match
t20_mla6	20239_barley_mapped_read_43896-3891	1.91775	AATCGAACCATCTAGTAGCT	20	none	no_match
t20_mla6	20239_barley_mapped_read_439552-191	2.19606	AGACTGATGCTTTGCCGACCGAGAT	25	none	no_match
t20_mla6	20239_barley_mapped_read_440566-190	2.27258	TGAAATGTTGGAGGGCACCCGAT	23	none	no_match
t20_mla6	20239_barley_mapped_read_440926-190	2.44752	ACGGAATGCAGGATCGGATCAGGCT	25	none	no_match
t20_mla6	20239_barley_mapped_read_441418-190	1.97237	AACAAGTGGTCACAGAGAGCTT	22	none	no_match
t20_mla6	20239_barley_mapped_read_44162-3867	-1.76743	TTGTGGAACAGCTGTCGAGGCT	22	none	no_match
t20_mla6	20239_barley_mapped_read_445329-188	2.59524	TTAGTAACTACTCCCTTCATTT	22	none	no_match
t20_mla6	20239_barley_mapped_read_445351-188	2.48804	TTTCTAGCTACGCCACTGCTCT	22	none	no_match
t20_mla6	20239_barley_mapped_read_446813-187	2.5559	AACGAGATGGACTCCGAACGGG	22	none	no_match
t20_mla6	20239_barley_mapped_read_451240-184	2.14349	TTCCAATGATGATTCTGTCTGCT	23	none	no_match
t20_mla6	20239_barley_mapped_read_452462-183	1.92327	ATTACCCTGAACAAAACCGGATTTCTTTTT	30	none	no_match
t20_mla6	20239_barley_mapped_read_454090-182	2.11098	ACTCCAGCGGACCATCACTTTT	22	none	no_match
t20_mla6	20239_barley_mapped_read_454261-182	2.04615	TCATCATGTGCTCCTTCTCTTCT	23	none	no_match
t20_mla6	20239_barley_mapped_read_454638-182	2.51513	TGATGATTCATGATAACTCGACGGATCGCATGGCCTTTGTGCCGG	45	none	no_match
t20_mla6	20239_barley_mapped_read_455822-181	2.4116	GGTTTTGAACAATCTGGATGATT	23	none	no_match
t20_mla6	20239_barley_mapped_read_455944-181	-2.07295	GCGAGCGTAGTCCAATGGTAAAACATCTCCTTG	33	none	no_match
t20_mla6	20239_barley_mapped_read_457282-180	-2.47629	GTAGGCGCAACAGAGATCTGGAT	23	none	no_match
t20_mla6	20239_barley_mapped_read_459139-179	1.84012	GAGCAGCAGCCCGTTAGGACAGCT	24	none	no_match
t20_mla6	20239_barley_mapped_read_460765-178	-2.06099	GTGTGAGGGTGGTTCTGAACTGCAGT	26	none	no_match
t20_mla6	20239_barley_mapped_read_462038-178	2.51105	TACCAAAAACCAGGACTAAAGATCT	25	none	no_match
t20_mla6	20239_barley_mapped_read_464498-176	2.58268	AAGGAGTGCTTGAAACTTTAGCCTT	25	none	no_match
t20_mla6	20239_barley_mapped_read_464774-176	-1.87834	GGAGATGTTCCGGTCGAAGACGATT	25	none	no_match
t20_mla6	20239_barley_mapped_read_465279-176	2.30964	CCGGAACCGATGCTCTAGAAGATTT	25	none	no_match
t20_mla6	20239_barley_mapped_read_466777-175	2.2025	GCAAGGACATGGACGACAAGAACAT	25	none	no_match
t20_mla6	20239_barley_mapped_read_467572-175	2.36689	TAGTAACTACTCCCTTCATTTCT	23	none	no_match
t20_mla6	20239_barley_mapped_read_467788-175	2.60866	ATCTGATGATTCATGATAACTCGACGGATCGCATGGCCTTTGTGCCGG	48	none	no_match
t20_mla6	20239_barley_mapped_read_469867-174	2.45974	GAGAATGTCCAAGGTCGGATCCT	23	none	no_match
t20_mla6	20239_barley_mapped_read_47026-3603	3.22095	AAATGATATCACCGCCCTACT	21	none	no_match
t20_mla6	20239_barley_mapped_read_47230-3581	1.73505	CTAATCGAACCATCTAGTAGCT	22	none	no_match
t20_mla6	20239_barley_mapped_read_47443-3563	1.70351	TATTCTGGTGTCCTAGGCGTAGAGGAACCACA	32	none	no_match
t20_mla6	20239_barley_mapped_read_475649-170	2.31743	GCCGATCGAACAGGGACGTAGACCT	25	none	no_match
t20_mla6	20239_barley_mapped_read_476153-170	2.53679	CATACCTTTGCCTCTTTCACCTT	23	none	no_match
t20_mla6	20239_barley_mapped_read_477464-170	2.02814	GGGCCACTGAGAATTTCTGAAAGGGCTCCCTTTCCTCCGGGAGAGGGGA	49	none	no_match
t20_mla6	20239_barley_mapped_read_477508-170	2.29496	ACCGAATCCTCGGGTGCCCTCCT	23	none	no_match
t20_mla6	20239_barley_mapped_read_478180-169	-1.99617	CGGATGGTGTGAGGGTGGTTCTGAACTGCAGT	32	none	no_match
t20_mla6	20239_barley_mapped_read_47922-3526	2.2506	TTTATTAGATAAAAGGCTGACGTGGGCTCTGCTCGCTGATCTGATGATT	49	none	no_match
t20_mla6	20239_barley_mapped_read_48030-3517	-2.22697	CTACTCGGATAACCGTAGTAATTCTAGAGCTAA	33	SSU_rRNA_eukarya	no_match
t20_mla6	20239_barley_mapped_read_480615-168	1.8526	AGGATACAAGTGTGACAATGAACCT	25	none	no_match
t20_mla6	20239_barley_mapped_read_48163-3507	1.58572	TAATCGAACCATCTAGTAGCTT	22	none	no_match
t20_mla6	20239_barley_mapped_read_485131-166	2.6347	CAAGTAGGACATGGATCAAGAACAT	25	none	no_match
t20_mla6	20239_barley_mapped_read_486047-165	2.05066	CTTGATCCTGCTACTGTTTTGGCCT	25	none	no_match
t20_mla6	20239_barley_mapped_read_486510-165	2.24628	ATGAAGCGCCTTCCGTCT	18	none	no_match
t20_mla6	20239_barley_mapped_read_487458-165	2.23166	TGGCCTCTGCAGCATCTTCTTT	22	none	no_match
t20_mla6	20239_barley_mapped_read_487460-165	1.94841	TGAAGCGCCTTCCGTCTT	18	none	no_match
t20_mla6	20239_barley_mapped_read_488221-164	2.21905	AATGCGAGTCGGGCCGAAAAAACCT	25	none	no_match
t20_mla6	20239_barley_mapped_read_488282-164	2.35016	CAGCTGTAGCACGAGATCCACGACT	25	none	no_match
t20_mla6	20239_barley_mapped_read_49093-3428	-1.97267	CCCTATGGATTGATGACCGCCTT	23	none	no_match
t20_mla6	20239_barley_mapped_read_49176-3421	-3.19993	ACGGGCGTCCGACAATTACTCTGTT	25	none	no_match
t20_mla6	20239_barley_mapped_read_493800-162	2.32334	CTTCTCAATCTATTGTTGGCCTT	23	none	no_match
t20_mla6	20239_barley_mapped_read_495994-161	1.93874	AATTTTGAAGACCCATCCAAGCT	23	none	no_match
t20_mla6	20239_barley_mapped_read_503034-157	2.18044	AAGTAGGACATGGATCAAGAACAT	24	none	no_match
t20_mla6	20239_barley_mapped_read_504348-157	2.25102	ACATAAATCATTACCCACTCCTT	23	none	no_match
t20_mla6	20239_barley_mapped_read_504724-157	2.17985	TTGAGGGTCTTGGTAAGAACTT	22	none	no_match
t20_mla6	20239_barley_mapped_read_506620-156	2.25318	AGACTAAGACATTTAATACTGACTT	25	none	no_match
t20_mla6	20239_barley_mapped_read_508401-155	2.3797	ATCAAACCAGCTCTCCTCGTCT	22	none	no_match
t20_mla6	20239_barley_mapped_read_509201-155	2.07295	ATGGTCTCCTTGTAGTCCTCCTT	23	none	no_match
t20_mla6	20239_barley_mapped_read_509372-154	2.25187	TTCGGAGTCCATCTCGTTGTAGAT	24	none	no_match
t20_mla6	20239_barley_mapped_read_510078-154	2.03904	AGGCTGACGTGGGCTCTGCTCGCTGATCTGT	31	none	no_match
t20_mla6	20239_barley_mapped_read_51078-3276	3.67776	CCCATCCGAATAGAACTCCCAGGTT	25	none	no_match
t20_mla6	20239_barley_mapped_read_512310-153	2.00309	GATCTGATGATTCATGATAACTCGACGT	28	none	no_match
t20_mla6	20239_barley_mapped_read_512757-153	2.11996	AGGCTGACGTGGGCTCTGCTCGCTGATCTGATGATTCATGATAACTCGT	49	none	no_match
t20_mla6	20239_barley_mapped_read_51417-3251	-2.64011	CTCGGATAACCGTAGTAATTCTAGAGCTAA	30	none	no_match
t20_mla6	20239_barley_mapped_read_51520-3244	-2.56551	CGTCTTTGGCGACCAGCAAACGGAGGGCT	29	none	no_match
t20_mla6	20239_barley_mapped_read_516212-152	1.99972	TAGATTGAGAAGTGACCAGCTT	22	none	no_match
t20_mla6	20239_barley_mapped_read_51735-3229	1.80685	CGACGGACCGGGCCCAAGTCCCCTGGAAAGGGG	33	none	no_match
t20_mla6	20239_barley_mapped_read_51892-3218	-2.25896	TCGACAAGGATCTGGATCTGCTT	23	none	no_match
t20_mla6	20239_barley_mapped_read_519234-150	2.31504	AATTGTTCTTGATCCATGTCCTT	23	none	no_match
t20_mla6	20239_barley_mapped_read_519333-150	2.3912	CGGAACCGGGACAAAAGACAGACCT	25	none	no_match
t20_mla6	20239_barley_mapped_read_520098-150	-2.04317	CCAGTAGTCTAGTGGTAGAA	20	none	no_match
t20_mla6	20239_barley_mapped_read_52397-3183	-1.65025	CGGATAACCGTAGTAATTCTAGAGCTAA	28	none	no_match
t20_mla6	20239_barley_mapped_read_524111-148	1.99771	ACGAGGTCGAACGGCTGTTCAGGTT	25	none	no_match
t20_mla6	20239_barley_mapped_read_525627-148	2.13138	ACTCGAGGAAGGGCTCTGATGACCT	25	none	no_match
t20_mla6	20239_barley_mapped_read_531599-145	1.99064	ACTTGTCGCTCGAACGGATGTATCT	25	none	no_match
t20_mla6	20239_barley_mapped_read_53221-3125	-1.59556	TTACTTGTAGAAGAAGCTAACTT	23	none	no_match
t20_mla6	20239_barley_mapped_read_533057-145	2.18094	GAGGATGATCAAGGTGAAAGAGT	23	none	no_match
t20_mla6	20239_barley_mapped_read_533103-145	2.00895	ACATTTCAACTGTCCCGGGAGTT	23	none	no_match
t20_mla6	20239_barley_mapped_read_534766-144	2.43105	TGCGGTGACGAATCGAAAGCTT	22	none	no_match
t20_mla6	20239_barley_mapped_read_541294-141	-1.88766	CATTTTTCTAAGTTCATATGGATTT	25	none	no_match
t20_mla6	20239_barley_mapped_read_541732-141	1.96902	GCTGATCTGATGATTCATGATAACTCGAT	29	none	no_match
t20_mla6	20239_barley_mapped_read_54202-3062	-2.97657	ACCTAGAACTTAAAAAGTCACTATCAATG	29	none	no_match
t20_mla6	20239_barley_mapped_read_543461-141	2.12692	ACTGGGAGAATGTCCAAGGTCGGAT	25	none	no_match
t20_mla6	20239_barley_mapped_read_543748-140	2.16363	TGGTTACCTGAACACCTGTCTT	22	none	no_match
t20_mla6	20239_barley_mapped_read_545574-140	-1.98808	AACCGATGTGGGACTAAACTCAATT	25	none	no_match
t20_mla6	20239_barley_mapped_read_546193-140	2.01755	AGAAAATTGTGAACCTGTTGGACCT	25	none	no_match
t20_mla6	20239_barley_mapped_read_549714-138	2.37071	ATTATGACCGTTTTCGCTCTCTT	23	none	no_match
t20_mla6	20239_barley_mapped_read_551737-137	1.97941	ATTTAAGAGAACACACTACCATGCT	25	none	no_match
t20_mla6	20239_barley_mapped_read_553972-137	2.04178	AAACTGTCGGTGCTCATCCTCTT	23	none	no_match
t20_mla6	20239_barley_mapped_read_55410-2989	-3.70767	CGAGGATTTGTGGAATTTCTAGCCT	25	none	no_match
t20_mla6	20239_barley_mapped_read_554148-137	2.01113	AATAGGCTTGAACTATCGGCACCCT	25	none	no_match
t20_mla6	20239_barley_mapped_read_557023-136	2.06374	TGCAGAGGCCAATGATAGTGGTT	23	none	no_match
t20_mla6	20239_barley_mapped_read_557028-136	2.12703	ATCATGTGCTCCTTCTCTTCCT	22	none	no_match
[truncated: 3,281 more rows]
