# Supplementary material for: Small RNA discovery in the interaction between barley and the powdery mildew pathogen
Source: BMC Genomics. 2019 Jul 25;20:610. doi: 10.1186/s12864-019-5947-z (PMC6657096; doi:10.1186/s12864-019-5947-z)
Supplement: Supplementary file 8 — Table S6. PARE validated predicted miRNAs and barley genome mapped sRNAs. PARE-validated predicted miRNA and barley genome mapped sRNA information including proposed name, mapping location, predicted transcript targets, and annotations. (XLSX 21 kb) [file 12864_2019_5947_MOESM8_ESM.xlsx]

## Sheet: Cover sheet
Small RNA discovery in the interaction between barley and the powdery mildew pathogen
Matt Hunt, Sagnik Banerjee, Priyanka Surana, Meiling Liu, Greg Fuerst, Sandra Mathioni, Blake C. Meyers, Daniel Nettleton, and Roger P. Wise
Additional Table 6 PARE validated predicted miRNAs and barley genome mapped sRNAs. PARE-validated predicted miRNA and barley genome mapped sRNA information including proposed name, mapping location, predicted transcript targets, and annotations
Column	Details
Proposed sRNA or read name	Proposed sRNA or read name
Pri-mirna mapping location	Primary-miRNA genome mapping location
Predicted transcript targets	Predicted transcript targets (some have several)
Ensembl annotation	Official Ensembl target transcript annotation
Functional category	Functional category designation

## Sheet: 3-28-2018_barley_paper_table_1_
proposed sRNA or read name	pri-miRNAmapping location	predicted transcript targets	ensembl annotation	functional category
hvu_PARE_Val_read_1	read sequence	HORVU2Hr1G001620.1	Pyruvate dehydrogenase E1 component subunit alpha	metabolism
hvu_PARE_Val_read_2	read sequence	HORVU0Hr1G036550.1	Utp12 putative isoform 1	transcriptional regulation
hvu_PARE_Val_read_3	read sequence	HORVU2Hr1G095720.1	INDETERMINATE-related protein 9	hypothetical or unknown
hvu_PARE_Val_read_4	read sequence	HORVU0Hr1G023980.2	RRNA intron-encoded homing endonuclease	hypothetical or unknown
hvu_PARE_Val_read_5	read sequence	HORVU4Hr1G084510.2	protein kinase family protein	signaling
hvu_PARE_Val_read_6	read sequence	HORVU4Hr1G006020.1	Elongation of fatty acids protein 3-like	metabolism
hvu_PARE_Val_read_7	read sequence	HORVU0Hr1G000630.1	NAC domain containing protein 103	transcriptional regulation
hvu_PARE_Val_read_8	read sequence	HORVU4Hr1G061190.1	glycine-rich protein	cellular structure and function
hvu_PARE_Val_read_9	read sequence	HORVU0Hr1G031480.1	Cytochrome f	Energy-related
		HORVU5Hr1G065140.1	Cytochrome f	Energy-related
		HORVU6Hr1G049300.1	Cytochrome f	Energy-related
hvu_PARE_Val_read_10	read sequence	HORVU5Hr1G117630.1	Haloacid dehalogenase-like hydrolase (HAD) superfamily protein	signaling
hvu_PARE_Val_read_11	read sequence	HORVU2Hr1G040440.1	Charged multivesicular body protein 6	vessicle transport
hvu_PARE_Val_read_12	read sequence	HORVU5Hr1G050470.1	Receptor like protein kinase S.2	signaling
hvu_PARE_Val_read_13	read sequence	HORVU2Hr1G041760.3	Eukaryotic translation initiation factor 4G	translation-related
hvu_PARE_Val_read_14	read sequence	HORVU1Hr1G014270.1	Disease resistance protein RGA2	hypothetical or unknown
hvu_PARE_Val_read_15	read sequence	HORVU6Hr1G059740.1	nitrilase 4	signaling
hvu_PARE_Val_read_16	read sequence	HORVU7Hr1G109560.18	endonuclease V family protein	transcriptional regulation
hvu_PARE_Val_read_17	read sequence	HORVU5Hr1G060730.4	jasmonate-zim-domain protein 3	signaling
hvu_PARE_Val_read_18	read sequence	HORVU5Hr1G047730.1	ferritin 4	metabolism
hvu_PARE_Val_read_19	read sequence	HORVU2Hr1G029230.1	NAD-dependent epimerase-dehydratase	metabolism
hvu_PARE_Val_read_20	read sequence	HORVU1Hr1G052040.1	polyol-monosaccharide transporter 5	transporter
hvu_PARE_Val_read_21	read sequence	HORVU4Hr1G025360.2	Putative adipose-regulatory protein (Seipin)	cellular structure and function
		HORVU6Hr1G092730.1	Protein kinase superfamily protein	signaling
hvu_PARE_Val_read_22	read sequence	HORVU1Hr1G072120.1	Basic-leucine zipper (bZIP) transcription factor family protein	transcriptional regulation
hvu_PARE_Val_read_23	read sequence	HORVU1Hr1G082160.1	Splicing factor 3B subunit 5	transcriptional regulation
hvu_PARE_Val_read_24	read sequence	HORVU1Hr1G049520.3	PPPDE putative thiol peptidase family protein	protein turnover
hvu_PARE_Val_read_25	read sequence	HORVU1Hr1G027000.6	RRNA intron-encoded homing endonuclease	transcriptional regulation
		HORVU2Hr1G072930.3	RRNA intron-encoded homing endonuclease	transcriptional regulation
		HORVU5Hr1G016020.1	RRNA intron-encoded homing endonuclease	signaling
hvu_PARE_Val_read_26	read sequence	HORVU3Hr1G007420.1	calmodulin like 23	signaling
hvu_PARE_Val_read_27	read sequence	HORVU4Hr1G056100.1	Mitochondrial substrate carrier family protein	transporter
hvu_PARE_Val_read_28	read sequence	HORVU3Hr1G065960.4	Farnesyl pyrophosphate synthase	metabolism
hvu_PARE_Val_read_29	read sequence	HORVU7Hr1G053610.1	Macaca fascicularis brain cDNA clone: QflA-19312	hypothetical or unknown
hvu_PARE_Val_read_30	read sequence	HORVU7Hr1G098550.4	high affinity nitrate transporter 2.7	transporter
		HORVU2Hr1G044640.4	receptor kinase 1	signaling
hvu_PARE_Val_read_31	read sequence	HORVU5Hr1G086630.4	Histone superfamily protein	cellular structure and function
hvu_PARE_Val_read_32	read sequence	HORVU7Hr1G041440.1	Transcription activator BRG1	transcriptional regulation
hvu_PARE_Val_read_33	read sequence	HORVU7Hr1G077420.1	mago nashi family protein	cellular structure and function
hvu_PARE_Val_read_34	read sequence	HORVU6Hr1G030680.1	Histidine-containing phosphotransfer protein 2	signaling
		HORVU3Hr1G008710.1	Histidine-containing phosphotransfer protein 2	signaling
hvu_PARE_Val_read_35	read sequence	HORVU3Hr1G087740.5	TRICHOME BIREFRINGENCE-LIKE 28	cell wall related
hvu_PARE_Val_read_36	read sequence	HORVU1Hr1G063450.1	alpha-beta-Hydrolases superfamily protein	defense
hvu_PARE_Val_read_37	read sequence	HORVU2Hr1G096360.1	Aquaporin-like superfamily protein	transporter
hvu_PARE_Val_read_38	read sequence	HORVU4Hr1G006520.1	Zinc finger protein 593 homolog	transcriptional regulation
hvu_PARE_Val_read_39	read sequence	HORVU0Hr1G014400.1	Beta-fructofuranosidase insoluble isoenzyme 4	cell wall related
hvu_PARE_Val_read_40	read sequence	HORVU5Hr1G045770.1	actin depolymerizing factor 4	cellular structure and function
		HORVU5Hr1G113060.1	actin depolymerizing factor 4	cellular structure and function
hvu_PARE_Val_read_41	read sequence	HORVU6Hr1G005250.1	allene oxide synthase	signaling
hvu_PARE_Val_read_42	read sequence	HORVU4Hr1G079950.13	Protein kinase superfamily protein	signaling
hvu_PARE_Val_read_43	read sequence	HORVU7Hr1G055340.1	Glycine--tRNA ligase	translation-related
		HORVU6Hr1G029360.1	Late embryogenesis abundant (LEA) hydroxyproline-rich glycoprotein family	defense
		HORVU7Hr1G063510.9	Galactosyltransferase family protein	cell wall related
		HORVU4Hr1G083950.12	serine carboxypeptidase-like 19	metabolism
		HORVU2Hr1G106640.1	BTB-POZ and MATH domain 4	transcriptional regulation
		HORVU1Hr1G043520.8	Chromosome 3B genomic scaffold cultivar Chinese Spring	transcriptional regulation
		HORVU3Hr1G025090.14	Interferon-induced GTP-binding protein Mx	hypothetical or unknown
hvu_PARE_Val_read_44	read sequence	HORVU2Hr1G121590.1	Photosystem II CP43 reaction center protein	Energy-related
hvu_PARE_Val_read_45	read sequence	HORVU0Hr1G021100.1	NAC domain-containing protein 78	transcriptional regulation
hvu_PARE_Val_read_46	read sequence	HORVU7Hr1G098550.4	high affinity nitrate transporter 2.7	transporter
		HORVU2Hr1G044640.4	receptor kinase 1	signaling
hvu_PARE_Val_read_47	read sequence	HORVU5Hr1G080990.1	Ras-related protein Rab-25	vessicle transport
hvu_PARE_Val_read_48	read sequence	HORVU6Hr1G034650.1	S-adenosylmethionine synthase 4	metabolism
hvu_PARE_Val_read_49	read sequence	HORVU3Hr1G092600.2	ATP-dependent RNA helicase DBP2	cellular structure and function
hvu_PARE_Val_read_50	read sequence	HORVU1Hr1G024290.1	Prolyl 4-hydroxylase 5	cell wall related
hvu_PARE_Val_read_51	read sequence	HORVU5Hr1G062490.2	respiratory burst oxidase homolog A	redox control
hvu_PARE_Val_read_52	read sequence	HORVU0Hr1G001760.1	Pentatricopeptide repeat-containing protein	transcriptional regulation
		HORVU5Hr1G026690.1	Late embryogenesis abundant (LEA) hydroxyproline-rich glycoprotein family	defense
hvu_PARE_Val_read_53	read sequence	HORVU5Hr1G046780.1	unknown function	hypothetical or unknown
hvu_PARE_Val_read_54	read sequence	HORVU3Hr1G083790.1	unknown function	hypothetical or unknown
hvu_PARE_Val_read_55	read sequence	HORVU3Hr1G087740.5	TRICHOME BIREFRINGENCE-LIKE 28	cell wall related
hvu_PARE_Val_read_56	read sequence	HORVU0Hr1G036480.1	NAD(P)H-quinone oxidoreductase subunit H chloroplastic	Energy-related
hvu_PARE_Val_read_57	read sequence	HORVU2Hr1G071880.2	OJ000315_02.4 protein	hypothetical or unknown
hvu_PARE_Val_read_58	read sequence	HORVU5Hr1G035030.11	Nucleotide-diphospho-sugar transferase superfamily protein	hypothetical or unknown
hvu_PARE_Val_read_59	read sequence	HORVU7Hr1G119810.1	Coiled-coil domain-containing protein 12	transcriptional regulation
hvu_PARE_Val_read_60	read sequence	HORVU0Hr1G019450.1	RNA-binding protein putative	hypothetical or unknown
hvu_PARE_Val_read_61	read sequence	HORVU4Hr1G001220.5	40S ribosomal protein S25-4	translation-related
hvu_PARE_Val_miRDeep-P_1	chr1H:547871961-547871858	HORVU1Hr1G080790.7	calcineurin B-like 3	signaling
hvu-MIR171	chr1H:389190066-389189859	HORVU6Hr1G063650.1	GRAS family transcription factor	transcriptional regulation
hvu_PARE_Val_miRDeep-P_2	chr7H:56719403-56719620	HORVU2Hr1G109770.1	Actin-related protein 6	hypothetical or unknown
hvu_PARE_Val_miRDeep-P_3	chr2H:341414224-341414037	HORVU2Hr1G109770.1	Actin-related protein 6	hypothetical or unknown
hvu_PARE_Val_miRDeep-P_4	unclear	HORVU1Hr1G060100.9	SAGA-associated factor 11	hypothetical or unknown
		HORVU3Hr1G079210.7	calmodulin 5	signaling
hvu_PARE_Val_miRDeep-P_5	chr2H:540107011-540106762	HORVU6Hr1G043820.1	ABC transporter A family member 6	transporter
hvu_PARE_Val_miRDeep-P_6	chr2H:730978793-730979042	HORVU7Hr1G055340.1	Glycine--tRNA ligase	translation-related
hvu_PARE_Val_miRDeep-P_7	chr2H:341495237-341495486	HORVU7Hr1G089360.2	Peroxidase superfamily protein	redox control
hvu_PARE_Val_miRDeep-P_8	chr3H:493052139-493052388	HORVU2Hr1G109770.1	Actin-related protein 6	hypothetical or unknown
hvu_PARE_Val_miRDeep-P_9	chr3H:579277350-579277599	HORVU2Hr1G109770.1	Actin-related protein 6	hypothetical or unknown
hvu_PARE_Val_miRDeep-P_10	chr2H:444539047-444539163	HORVU7Hr1G062880.33	Translocase of chloroplast 132 chloroplastic	hypothetical or unknown
hvu_PARE_Val_miRDeep-P_11	unclear	HORVU6Hr1G077470.1	unknown function	hypothetical or unknown
hvu_PARE_Val_miRDeep-P_12	unclear	HORVU2Hr1G109770.1	Actin-related protein 6	hypothetical or unknown
hvu-MIR156	chr3H:59656028-59655829	HORVU0Hr1G020810.3	Squamosa promoter-binding-like protein 17	transcriptional regulation
		HORVU5Hr1G073440.5	Squamosa promoter-binding-like protein 17	transcriptional regulation
		HORVU3Hr1G094730.5	Squamosa promoter-binding-like protein 2	transcriptional regulation
hvu_PARE_Val_miRDeep-P_13	chr4H:406356882-406357131	HORVU4Hr1G029590.1	Chloroplastic group IIA intron splicing facilitator CRS1 chloroplastic	hypothetical or unknown
hvu_PARE_Val_miRDeep-P_14	chr4H:568053544-568053793	HORVU1Hr1G071380.1	unknown function	hypothetical or unknown
hvu_PARE_Val_miRDeep-P_15	chr4H:42488460-42488709	HORVU5Hr1G011540.2	2-oxoglutarate (2OG) and Fe(II)-dependent oxygenase superfamily protein	defense
hvu_PARE_Val_miRDeep-P_16	unclear	HORVU2Hr1G109770.1	Actin-related protein 6	hypothetical or unknown
hvu-MIR165/hvu-MIR166	chr4H:593261403-593261652	HORVU5Hr1G093150.5	Homeobox-leucine zipper protein HOX32	transcriptional regulation
		HORVU3Hr1G026990.22	Homeobox-leucine zipper protein family	transcriptional regulation
		HORVU1Hr1G041790.6	Homeobox-leucine zipper protein family	transcriptional regulation
hvu_PARE_Val_miRDeep-P_17	chr4H:524399848-524400097	HORVU3Hr1G011430.3	undescribed protein	cellular structure and function
hvu_PARE_Val_miRDeep-P_18	unclear	HORVU3Hr1G071500.1	MACPF domain-containing protein	defense
hvu_PARE_Val_miRDeep-P_19	chr4H:15519237-15519457	HORVU2Hr1G109770.1	Actin-related protein 6	hypothetical or unknown
hvu_PARE_Val_miRDeep-P_20	chr4H:362202830-362203079	HORVU1Hr1G054460.2	Phosphatidylinositol N-acetylglucosaminyltransferase subunit P	post translational modification
hvu_PARE_Val_miRDeep-P_21	chr5H:201257891-201257642	HORVU6Hr1G034030.3	Integral membrane HRF1 family protein	vessicle transport
hvu-MIR165/hvu-MIR166	chr5H:513808039-513807864	HORVU1Hr1G041790.11	Homeobox-leucine zipper protein family	transcriptional regulation
hvu_PARE_Val_miRDeep-P_22	chr5H:591690945-591691154	HORVU2Hr1G109770.1	Actin-related protein 6	hypothetical or unknown
hvu-MIR165/hvu-MIR166	chr5H:593549964-593550146	HORVU4Hr1G090030.27	Homeobox-leucine zipper protein HOX10	transcriptional regulation
		HORVU1Hr1G041790.15	Homeobox-leucine zipper protein family	transcriptional regulation
hvu-MIR160	chr5H:614132388-614132637	HORVU7Hr1G101270.5	auxin response factor 16	transcriptional regulation
		HORVU6Hr1G058890.7	auxin response factor 16	transcriptional regulation
		HORVU1Hr1G041770.1	Auxin response factor 22	transcriptional regulation
		HORVU2Hr1G089660.6	auxin response factor 10	transcriptional regulation
		HORVU2Hr1G089670.6	auxin response factor 10	transcriptional regulation
hvu_PARE_Val_miRDeep-P_23	chr5H:623521836-623522085	HORVU1Hr1G082910.2	homeobox-leucine zipper protein 3	transcriptional regulation
hvu_PARE_Val_miRDeep-P_24	chr5H:119279887-119280065	HORVU2Hr1G109770.1	Actin-related protein 6	hypothetical or unknown
hvu_PARE_Val_miRDeep-P_25	chr5H:295587476-295587671	HORVU2Hr1G109770.1	Actin-related protein 6	hypothetical or unknown
hvu-MIR165/hvu-MIR166	chr6H:539378836-539378960	HORVU3Hr1G026990.34	Homeobox-leucine zipper protein family	transcriptional regulation
		HORVU5Hr1G093150.6	Homeobox-leucine zipper protein HOX32	transcriptional regulation
		HORVU1Hr1G041790.5	Homeobox-leucine zipper protein family	transcriptional regulation
		HORVU4Hr1G090030.17	Homeobox-leucine zipper protein HOX10	transcriptional regulation
hvu-MIR164	chr6H:548192726-548192601	HORVU5Hr1G011650.7	NAC domain containing protein 1	transcriptional regulation
hvu_PARE_Val_miRDeep-P_26	chr6H:579930810-579931009	HORVU2Hr1G109770.1	Actin-related protein 6	hypothetical or unknown
hvu-MIR160	chr6H:104329920-104330067	HORVU6Hr1G058890.9	auxin response factor 16	signaling
		HORVU2Hr1G089670.1	auxin response factor 10	transcriptional regulation
		HORVU2Hr1G089660.1	auxin response factor 10	transcriptional regulation
hvu_PARE_Val_miRDeep-P_27	chr6H:54803741-54803908	HORVU3Hr1G096910.5	Beta-glucosidase 3	metabolism
hvu_PARE_Val_miRDeep-P_28	chr7H:61518130-61517881	HORVU2Hr1G109770.1	Actin-related protein 6	hypothetical or unknown
hvu_PARE_Val_miRDeep-P_29	chr7H:487601619-487601452	HORVU7Hr1G062880.24	Translocase of chloroplast 132 chloroplastic	hypothetical or unknown
hvu-MIR160	chr7H:421609438-421609687	HORVU7Hr1G101270.1	auxin response factor 16	transcriptional regulation
		HORVU1Hr1G041770.6	Auxin response factor 22	transcriptional regulation
		HORVU6Hr1G058890.5	auxin response factor 16	signaling
		HORVU2Hr1G089670.3	auxin response factor 10	transcriptional regulation
		HORVU2Hr1G089660.4	auxin response factor 10	transcriptional regulation
hvu_PARE_Val_miRDeep-P_30	chr7H:13317466-13317674	HORVU2Hr1G109770.1	Actin-related protein 6	hypothetical or unknown
hvu_PARE_Val_miRDeep-P_31	chr7H:379616497-379616746	HORVU7Hr1G069840.1	Pre-mRNA cleavage complex 2 protein Pcf11	transcriptional regulation
hvu-MIR160	chr7H:166515107-166515356	HORVU7Hr1G101270.2	auxin response factor 16	transcriptional regulation
		HORVU1Hr1G041770.4	Auxin response factor 22	transcriptional regulation
hvu_PARE_Val_miRDeep-P_32	chr7H:369647369-369647618	HORVU1Hr1G053400.50	Pectin acetylesterase 9	cell wall related
hvu-MIR159	chr3H:14332504-14332697	HORVU0Hr1G001230.7	myb domain protein 33	transcriptional regulation
hvu_PARE_Val_ShortStack_1	chr3H:90195313-90195441	HORVU2Hr1G041630.7	protein tyrosine phosphatase 1	signaling
hvu-MIR159	chr3H:140151232-140150984	HORVU3Hr1G079490.14	myb domain protein 33	transcriptional regulation
hvu_PARE_Val_ShortStack_2	unclear	HORVU5Hr1G005440.1	NADH-quinone oxidoreductase subunit L	Energy-related
		HORVU1Hr1G048170.1	NAD(P)H-quinone oxidoreductase subunit 5 chloroplastic	Energy-related
		HORVU6Hr1G037310.1	NAD(P)H-quinone oxidoreductase subunit 5 chloroplastic	Energy-related
hvu-MIR165/hvu-MIR166	chr7H:558749190-558749441	HORVU1Hr1G041790.1	Homeobox-leucine zipper protein family	transcriptional regulation
		HORVU3Hr1G026990.2	Homeobox-leucine zipper protein family	transcriptional regulation
hvu-MIR164	chr2H:49041308-49041080	HORVU5Hr1G011650.2	NAC domain containing protein 1	transcriptional regulation
hvu-MIR171	chr1H:389190062-389189928	HORVU6Hr1G063650.3	GRAS family transcription factor	transcriptional regulation
hvu-MIR164	chr1H:488845088-488845331	HORVU5Hr1G011650.1	NAC domain containing protein 1	transcriptional regulation
		HORVU7Hr1G106660.15	NAC domain containing protein 1	transcriptional regulation
		HORVU3Hr1G004050.2	myb domain protein 62	transcriptional regulation
hvu-MIR156	chr6H:362942088-362942355	HORVU6Hr1G031450.9	squamosa promoter binding protein-like 2	transcriptional regulation
		HORVU5Hr1G073440.10	Squamosa promoter-binding-like protein 17	transcriptional regulation
		HORVU3Hr1G094730.2	Squamosa promoter-binding-like protein 2	transcriptional regulation
hvu-MIR165/hvu-MIR166	chr6H:539379195-539379365	HORVU1Hr1G041790.2	Homeobox-leucine zipper protein family	transcriptional regulation
hvu-MIR164	chr6H:548192719-548192617	HORVU5Hr1G011650.4	NAC domain containing protein 1	transcriptional regulation
		HORVU7Hr1G106660.13	NAC domain containing protein 1	transcriptional regulation
hvu-MIR396	chr6H:564855199-564855007	HORVU6Hr1G068370.6	Growth-regulating factor 4	transcriptional regulation
		HORVU2Hr1G101770.5	Growth-regulating factor 3	transcriptional regulation
		HORVU2Hr1G094460.1	growth-regulating factor 3	transcriptional regulation
		HORVU0Hr1G016610.1	Growth-regulating factor 4	transcriptional regulation
hvu_PARE_Val_ShortStack_3	chr4H:411139-410891	HORVU1Hr1G093680.2	Bifunctional dihydroflavonol 4-reductase-flavanone 4-reductase isoform 2	hypothetical or unknown
hvu-MIR165/hvu-MIR166	chr5H:513808035-513807904	HORVU3Hr1G026990.30	Homeobox-leucine zipper protein family	transcriptional regulation
		HORVU1Hr1G041790.17	Homeobox-leucine zipper protein family	transcriptional regulation
hvu-MIR169	chr5H:553079031-553079263	HORVU6Hr1G081080.8	Nuclear transcription factor Y subunit A-5	transcriptional regulation
hvu-MIR160	chr5H:614132414-614132625	HORVU6Hr1G026750.1	Auxin response factor 18	transcriptional regulation
		HORVU6Hr1G058890.8	auxin response factor 16	signaling
		HORVU7Hr1G101270.6	auxin response factor 16	transcriptional regulation
		HORVU2Hr1G089660.2	auxin response factor 10	transcriptional regulation
		HORVU2Hr1G089670.2	auxin response factor 10	transcriptional regulation
